# Supplementary material for: Adipocyte Model of Mycobacterium tuberculosis Infection Reveals Differential Availability of Iron to Bacilli in the Lipid-Rich Caseous Environment
Source: Infect Immun. 2018 May 22;86(6):e00041-18. doi: 10.1128/IAI.00041-18 (PMC5964510; doi:10.1128/IAI.00041-18)
Supplement: Supplemental material [file IAI.00041-18_zii999092431sd1.xlsx]

## Sheet: Table S1
Table S1: Expression of genes in Mtb(adipo) Vs Mtb(pread)
RvID	baseMean	log2FoldChange	lfcSE	stat	pvalue	padj	GeneName	TuberculistCategory	A_S2_Exp1	A_S2_Exp2	P_S3_Exp1	P_S3_Exp2
Rv0001	2114.22	0.304021	0.376953	0.806523	0.419941	0.99972	dnaA	information pathways	11.0491	11.1938	10.5406	11.1786
Rv0002	206.757	-0.00633621	0.376465	-0.0168308	0.986572	0.99972	dnaN	information pathways	7.68599	7.68277	7.84385	7.50285
Rv0003	224.792	-0.560649	0.362606	-1.54616	0.122065	0.912142	recF	information pathways	7.64443	7.56347	7.98089	7.9462
Rv0004	34.7896	-0.707362	0.457643	-1.54566	0.122186	0.912142	Rv0004	conserved hypotheticals	4.97617	4.77022	5.28123	5.26346
Rv0005	1644.32	0.402543	0.346129	1.16298	0.244836	0.99972	gyrB	information pathways	10.6399	10.9343	10.441	10.6064
Rv0006	1043.42	0.341445	0.362248	0.942572	0.3459	0.99972	gyrA	information pathways	9.87218	10.3206	9.77921	9.98582
Rv0007	127.046	-0.343035	0.386578	-0.887363	0.374884	0.99972	Rv0007	cell wall and cell processes	6.80346	6.93127	7.01491	7.15318
Rv0008c	24.2661	0.460523	0.477014	0.965428	0.33433	0.99972	Rv0008c	cell wall and cell processes	4.58746	4.7549	4.23513	4.57459
Rv0009	201.006	0.336862	0.380789	0.884643	0.376349	0.99972	ppiA	information pathways	7.9216	7.51787	7.48578	7.54583
Rv0010c	52.3986	0.0658733	0.430941	0.152859	0.878509	0.99972	Rv0010c	cell wall and cell processes	5.65795	5.79315	5.64401	5.73588
Rv0011c	19.0467	-0.00374566	0.487159	-0.00768879	0.993865	0.99972	Rv0011c	cell wall and cell processes	3.90535	4.42029	3.94708	4.40007
Rv0012	88.1038	-0.0330343	0.400143	-0.0825563	0.934204	0.99972	Rv0012	cell wall and cell processes	6.43639	6.46442	6.43879	6.50303
Rv0013	121.751	-0.218965	0.417655	-0.524271	0.60009	0.99972	trpG	intermediary metabolism and respiration	6.66823	6.95661	6.63382	7.22684
Rv0014c	161.02	-0.244601	0.380571	-0.642721	0.520405	0.99972	pknB	regulatory proteins	7.33077	7.14767	7.29168	7.4951
Rv0015c	219.509	0.00383082	0.364639	0.0105058	0.991618	0.99972	pknA	regulatory proteins	7.83976	7.71284	7.82099	7.72614
Rv0016c	272.707	-0.0140394	0.361016	-0.0388885	0.968979	0.99972	pbpA	cell wall and cell processes	7.99173	8.16859	8.03303	8.15233
Rv0017c	137.465	0.176125	0.381505	0.461658	0.644327	0.99972	rodA	cell wall and cell processes	7.11495	7.19147	7.11078	6.96904
Rv0018c	200.86	0.0787019	0.378199	0.208097	0.835154	0.99972	pstP	regulatory proteins	7.47877	7.82833	7.66552	7.56979
Rv0019c	65.9038	0.0784023	0.426587	0.18379	0.854178	0.99972	fhaB	regulatory proteins	6.13758	5.96593	6.15836	5.82083
Rv0020c	587.574	0.24527	0.341043	0.719177	0.472032	0.99972	fhaA	regulatory proteins	9.26876	9.27683	9.14726	9.07584
Rv0021c	45.826	-0.365826	0.442054	-0.827558	0.407921	0.99972	Rv0021c	conserved hypotheticals	5.50998	5.26675	5.64059	5.57204
Rv0022c	3.80589	-0.0581907	0.421674	-0.137999	0.890241	NA	whiB5	regulatory proteins	1.86319	1.97646	1.8896	1.99874
Rv0023	20.2341	-0.130538	0.481637	-0.271029	0.786369	0.99972	Rv0023	regulatory proteins	4.4282	4.11206	4.37726	4.32209
Rv0024	19.4371	-0.344734	0.481999	-0.715218	0.474474	0.99972	Rv0024	virulence, detoxification, adaptation	4.28292	4.04809	4.35497	4.34744
Rv0025	18.5837	-0.322868	0.482458	-0.669216	0.503358	0.99972	Rv0025	conserved hypotheticals	4.08737	4.17549	4.36152	4.23526
Rv0026	119.45	0.198997	0.416249	0.478072	0.632599	0.99972	Rv0026	conserved hypotheticals	6.70925	7.12301	6.54038	7.01811
Rv0027	17.8338	0.151888	0.484699	0.313366	0.754003	0.99972	Rv0027	conserved hypotheticals	4.06718	4.27244	3.95855	4.21754
Rv0028	6.859	0.413682	0.448691	0.921977	0.356541	NA	Rv0028	conserved hypotheticals	2.81213	2.7614	2.71068	2.39735
Rv0029	179.627	0.169967	0.378964	0.448504	0.65379	0.99972	Rv0029	conserved hypotheticals	7.58223	7.48334	7.26548	7.56103
Rv0030	38.5696	0.450513	0.463772	0.971411	0.331344	0.99972	Rv0030	conserved hypotheticals	5.58711	4.99261	5.13825	4.9564
Rv0031	32.019	0.242649	0.457998	0.529802	0.596249	0.99972	Rv0031	insertion seqs and phages	5.04033	5.07123	4.87303	4.96754
Rv0032	183.331	-1.41417	0.378569	-3.73558	0.000187287	0.0229975	bioF2	intermediary metabolism and respiration	6.97696	6.80063	7.69356	7.87571
Rv0033	21.9351	-1.02099	0.487277	-2.09529	0.0361453	0.604987	acpA	lipid metabolism	4.21917	3.70284	4.62267	4.58493
Rv0034	7.11401	-0.562179	0.456718	-1.23091	0.218357	NA	Rv0034	conserved hypotheticals	2.67941	2.48312	3.0865	2.60004
Rv0035	93.039	-0.296043	0.399778	-0.740518	0.458985	0.99972	fadD34	lipid metabolism	6.3681	6.50886	6.64985	6.60061
Rv0036c	104.349	0.0658457	0.39408	0.167087	0.867302	0.99972	Rv0036c	conserved hypotheticals	6.64649	6.79565	6.726	6.63987
Rv0037c	85.6898	-0.143259	0.403327	-0.355193	0.722445	0.99972	Rv0037c	cell wall and cell processes	6.41268	6.33336	6.39711	6.52177
Rv0038	253.679	0.31469	0.367408	0.856515	0.391713	0.99972	Rv0038	conserved hypotheticals	8.1515	7.99286	7.98178	7.73933
Rv0039c	83.6649	-0.383156	0.411758	-0.930537	0.352093	0.99972	Rv0039c	cell wall and cell processes	6.32281	6.17159	6.61985	6.33128
Rv0040c	39.5895	0.134033	0.462452	0.289832	0.771945	0.99972	mtc28	cell wall and cell processes	5.54991	4.97919	5.30569	5.12092
Rv0041	237.187	-0.485656	0.3726	-1.30342	0.19243	0.99972	leuS	information pathways	7.53162	7.85033	8.04885	7.99811
Rv0042c	45.1236	0.073122	0.438605	0.166715	0.867594	0.99972	Rv0042c	regulatory proteins	5.55186	5.4752	5.50696	5.43263
Rv0043c	18.438	0.0125928	0.481878	0.0261327	0.979152	0.99972	Rv0043c	regulatory proteins	4.23945	4.16379	4.1662	4.22368
Rv0044c	31.0628	0.0074003	0.46389	0.0159527	0.987272	0.99972	Rv0044c	intermediary metabolism and respiration	4.79817	5.09194	4.99636	4.91036
Rv0045c	41.5546	0.801854	0.444047	1.80579	0.0709513	0.782503	Rv0045c	lipid metabolism	5.48296	5.57633	5.10477	5.03881
Rv0046c	2119.07	0.00350853	0.333951	0.0105061	0.991617	0.99972	ino1	intermediary metabolism and respiration	11.0411	11.0569	10.9613	11.1257
Rv0047c	112.291	-0.103175	0.392942	-0.26257	0.792882	0.99972	Rv0047c	conserved hypotheticals	6.66114	6.87745	6.80745	6.87625
Rv0048c	133.712	0.244315	0.381714	0.640046	0.522143	0.99972	Rv0048c	cell wall and cell processes	7.06471	7.19584	7.00352	6.95377
Rv0049	230.822	0.0350425	0.388946	0.090096	0.928211	0.99972	Rv0049	conserved hypotheticals	8.04013	7.60435	7.64362	7.97109
Rv0050	489.554	0.0564601	0.344386	0.163944	0.869775	0.99972	ponA1	cell wall and cell processes	8.90382	8.99976	8.92059	8.91205
Rv0051	334.525	-0.490941	0.352639	-1.39219	0.163865	0.957669	Rv0051	cell wall and cell processes	8.21088	8.20086	8.5774	8.4635
Rv0052	26.1362	0.0900129	0.468191	0.192257	0.847541	0.99972	Rv0052	conserved hypotheticals	4.70108	4.75714	4.66052	4.7021
Rv0053	32.8844	-0.580822	0.458619	-1.26646	0.205349	0.99972	rpsF	information pathways	4.90503	4.79738	5.21255	5.13293
Rv0054	97.2091	0.0965311	0.413339	0.23354	0.815342	0.99972	ssb	information pathways	6.4375	6.77017	6.37256	6.71619
Rv0055	24.6609	0.00239963	0.47989	0.00500036	0.99601	0.99972	rpsR1	information pathways	4.78433	4.30421	4.43081	4.6911
Rv0056	149.434	-0.0507782	0.380146	-0.133576	0.893738	0.99972	rplI	information pathways	7.20296	7.20448	7.12549	7.33698
Rv0057	112.149	-0.196373	0.398745	-0.492478	0.622382	0.99972	Rv0057	conserved hypotheticals	6.60032	6.8602	6.96706	6.75217
Rv0058	155.359	-0.42473	0.402394	-1.05551	0.291193	0.99972	dnaB	information pathways	7.27775	6.894	7.5711	7.15442
Rv0059	43.8378	0.274456	0.44379	0.618435	0.536288	0.99972	Rv0059	conserved hypotheticals	5.62086	5.39648	5.41506	5.28233
Rv0060	212.854	-0.0358927	0.364793	-0.098392	0.921621	0.99972	Rv0060	conserved hypotheticals	7.65583	7.78252	7.72692	7.76321
Rv0061c	23.6359	-0.281619	0.478307	-0.588784	0.556006	0.99972	Rv0061c	conserved hypotheticals	4.28163	4.6345	4.58145	4.68495
Rv0062	17.7113	-0.167954	0.483037	-0.347704	0.728063	0.99972	celA1	intermediary metabolism and respiration	4.08295	4.12947	4.17517	4.2105
Rv0063	26.2621	-0.244079	0.473982	-0.514954	0.606585	0.99972	Rv0063	intermediary metabolism and respiration	4.68763	4.56415	4.93658	4.55307
Rv0064	613.598	0.942728	0.3441	2.73969	0.00614966	0.280756	Rv0064	cell wall and cell processes	9.45349	9.51745	8.78785	8.94131
Rv0064A	7.81942	0.679921	0.475461	1.43002	0.15271	NA	vapB1	virulence, detoxification, adaptation	2.92185	3.10146	2.70232	2.72573
Rv0065	21.2788	0.263823	0.480412	0.549161	0.582895	0.99972	vapC1	virulence, detoxification, adaptation	4.37155	4.54489	4.45058	4.16353
Rv0066c	277.433	0.228188	0.354929	0.642912	0.520281	0.99972	icd2	intermediary metabolism and respiration	8.19664	8.17135	8.04919	8.02391
Rv0067c	9.2762	0.755758	0.482236	1.5672	0.117069	NA	Rv0067c	regulatory proteins	3.22407	3.32221	2.94429	2.92073
Rv0068	43.2771	0.174962	0.448671	0.389955	0.69657	0.99972	Rv0068	intermediary metabolism and respiration	5.35921	5.56801	5.20258	5.51023
Rv0069c	86.3257	-0.416665	0.413917	-1.00664	0.314107	0.99972	sdaA	intermediary metabolism and respiration	6.08097	6.44253	6.51244	6.57504
Rv0070c	40.1861	-0.378945	0.45854	-0.826416	0.408568	0.99972	glyA2	intermediary metabolism and respiration	5.30311	5.0424	5.60302	5.16032
Rv0071	8.64556	-0.555968	0.479056	-1.16055	0.245826	NA	Rv0071	information pathways	2.99675	2.92519	3.14515	3.27485
Rv0072	113.58	-0.027891	0.398195	-0.0700436	0.944159	0.99972	Rv0072	cell wall and cell processes	6.96388	6.62919	6.77572	6.87308
Rv0073	194.292	-0.204028	0.374299	-0.545093	0.585689	0.99972	Rv0073	cell wall and cell processes	7.56566	7.49168	7.78583	7.51699
Rv0074	146.338	-0.200146	0.384552	-0.520465	0.60274	0.99972	Rv0074	conserved hypotheticals	7.23864	6.99013	7.31369	7.17703
Rv0075	145.017	0.390879	0.387081	1.00981	0.312585	0.99972	Rv0075	intermediary metabolism and respiration	7.12257	7.42071	6.95211	7.1088
Rv0076c	62.7807	0.0364245	0.427598	0.0851839	0.932115	0.99972	Rv0076c	cell wall and cell processes	6.11377	5.80209	5.85612	6.02758
Rv0077c	9.83331	-0.0786208	0.484241	-0.162359	0.871023	0.99972	Rv0077c	intermediary metabolism and respiration	3.23577	3.33795	3.33594	3.31528
Rv0078	11.8231	-0.0276044	0.485941	-0.0568059	0.9547	0.99972	Rv0078	regulatory proteins	3.48109	3.60823	3.71052	3.38287
Rv0078A	194.91	0.72206	0.381907	1.89067	0.0586681	0.735623	Rv0078A	conserved hypotheticals	7.54641	7.97172	7.31276	7.30614
Rv0078B	82.4588	0.0130101	0.420576	0.0309339	0.975322	0.99972	Rv0078B	conserved hypotheticals	6.31105	6.4021	6.55105	6.09429
Rv0079	43.0497	-0.568312	0.477965	-1.18902	0.234431	0.99972	Rv0079	conserved hypotheticals	5.15847	5.02093	5.90268	4.79913
Rv0080	19.2058	-0.412934	0.486487	-0.848808	0.395988	0.99972	Rv0080	conserved hypotheticals	4.30586	3.80114	4.35651	4.27851
Rv0081	8.53748	-0.182891	0.473268	-0.386442	0.699169	NA	Rv0081	regulatory proteins	2.86914	3.18617	3.04094	3.21692
Rv0082	49.047	-0.644317	0.453395	-1.42109	0.15529	0.950433	Rv0082	intermediary metabolism and respiration	5.52818	5.13649	5.94125	5.50483
Rv0083	49.3597	-1.05268	0.443959	-2.37113	0.0177338	0.474812	Rv0083	intermediary metabolism and respiration	5.22334	5.2021	6.00019	5.62784
Rv0084	57.3527	-0.599965	0.441817	-1.35795	0.17448	0.97153	hycD	intermediary metabolism and respiration	5.80184	5.36083	6.07641	5.85641
Rv0085	13.8888	-0.499834	0.486906	-1.02655	0.304632	0.99972	hycP	intermediary metabolism and respiration	3.61832	3.59608	4.10393	3.57445
Rv0086	97.1485	-0.305796	0.396868	-0.770522	0.44099	0.99972	hycQ	intermediary metabolism and respiration	6.52076	6.47633	6.62372	6.74871
Rv0087	44.6703	-0.33411	0.440975	-0.757663	0.448653	0.99972	hycE	intermediary metabolism and respiration	5.34588	5.40849	5.64044	5.49849
Rv0088	95.4737	-0.0975301	0.408352	-0.238839	0.811231	0.99972	Rv0088	lipid metabolism	6.44435	6.6184	6.41609	6.75527
Rv0089	14.0429	0.325078	0.487014	0.667493	0.504457	0.99972	Rv0089	intermediary metabolism and respiration	3.92496	3.77972	3.68616	3.69939
Rv0090	6.50764	-0.0392018	0.467085	-0.0839287	0.933113	NA	Rv0090	cell wall and cell processes	2.67883	2.72456	2.76199	2.67439
Rv0091	32.9973	0.0987494	0.475579	0.20764	0.83551	0.99972	mtn	intermediary metabolism and respiration	5.28418	4.60838	4.77934	5.07447
Rv0092	169.121	0.0194614	0.371719	0.052355	0.958246	0.99972	ctpA	cell wall and cell processes	7.44429	7.36951	7.43137	7.35588
Rv0093c	53.9524	-0.327465	0.442017	-0.740842	0.458789	0.99972	Rv0093c	cell wall and cell processes	5.82428	5.37658	5.77221	5.87046
Rv0094c	0	NA	NA	NA	NA	NA	Rv0094c	insertion seqs and phages	0	0	0	0
Rv0095c	23.2007	0.146149	0.474259	0.308163	0.757958	0.99972	Rv0095c	insertion seqs and phages	4.63967	4.4759	4.47775	4.4844
Rv0096	27.6868	0.822473	0.473826	1.73581	0.082597	0.831772	PPE1	PE/PPE	5.01976	4.78676	4.58255	4.26711
Rv0097	99.673	0.748345	0.439784	1.70162	0.0888266	0.831772	Rv0097	intermediary metabolism and respiration	7.09408	6.30118	6.01707	6.43806
Rv0098	43.2397	0.914366	0.442768	2.06511	0.0389123	0.625523	fcoT	lipid metabolism	5.66427	5.52522	5.10086	5.03872
Rv0099	71.8871	0.853502	0.438618	1.94589	0.0516684	0.710391	fadD10	lipid metabolism	6.61084	5.90155	5.72834	5.78598
Rv0100	4.83218	0.067263	0.199502	0.337154	0.736001	NA	Rv0100	conserved hypotheticals	2.30966	1.76196	1.9875	1.75843
Rv0101	382.785	0.593105	0.376755	1.57425	0.115431	0.907103	nrp	lipid metabolism	8.78115	8.67998	8.05782	8.543
Rv0102	179.782	0.0545461	0.383981	0.142054	0.887037	0.99972	Rv0102	cell wall and cell processes	7.50894	7.48678	7.25227	7.63748
Rv0103c	238.266	0.0912588	0.38375	0.237808	0.81203	0.99972	ctpB	cell wall and cell processes	8.11874	7.65317	7.92393	7.7696
Rv0104	269.883	0.16773	0.362773	0.462356	0.643826	0.99972	Rv0104	conserved hypotheticals	8.03335	8.20881	8.0966	7.92934
Rv0105c	0.461704	0.10982	0.178203	0.616262	0.537722	NA	rpmB1	information pathways	-1.37415	-1.46042	-1.46314	-1.46082
Rv0106	60.8356	-0.824512	0.483984	-1.70359	0.0884572	0.831772	Rv0106	conserved hypotheticals	5.54591	4.9237	6.49205	4.93954
Rv0107c	503.312	0.20415	0.346186	0.589713	0.555383	0.99972	ctpI	cell wall and cell processes	9.00543	9.06694	8.82624	8.97433
Rv0108c	34.6463	0.0661924	0.474588	0.139474	0.889076	0.99972	Rv0108c	conserved hypotheticals	5.26717	4.84108	5.29072	4.67988
Rv0109	24.3344	-0.732944	0.475034	-1.54293	0.122848	0.912142	PE_PGRS1	PE/PPE	4.29314	4.43762	4.71555	4.80823
Rv0110	21.3742	-0.20589	0.478838	-0.429978	0.667211	0.99972	Rv0110	cell wall and cell processes	4.45558	4.22777	4.41081	4.49966
Rv0111	42.958	-0.116933	0.44738	-0.261373	0.793805	0.99972	Rv0111	intermediary metabolism and respiration	5.30926	5.45693	5.58698	5.30357
Rv0112	49.6129	-0.496429	0.450305	-1.10243	0.270276	0.99972	gca	cell wall and cell processes	5.48032	5.38844	5.98271	5.42172
Rv0113	77.5056	-0.544614	0.429698	-1.26743	0.205	0.99972	gmhA	cell wall and cell processes	6.27128	5.7741	6.29573	6.49112
Rv0114	12.8938	-0.386412	0.486997	-0.79346	0.42751	0.99972	gmhB	cell wall and cell processes	3.47858	3.68143	3.89427	3.65598
Rv0115	24.737	-0.405869	0.474764	-0.854886	0.392614	0.99972	hddA	cell wall and cell processes	4.62761	4.33672	4.70494	4.71893
Rv0116c	59.2314	0.945517	0.436288	2.16719	0.0302206	0.578365	ldtA	cell wall and cell processes	6.25584	5.80619	5.54395	5.38969
Rv0117	44.2087	-0.275792	0.442449	-0.62333	0.533068	0.99972	oxyS	regulatory proteins	5.28294	5.47053	5.54935	5.53907
Rv0118c	59.4256	0.208426	0.45498	0.4581	0.646881	0.99972	oxcA	intermediary metabolism and respiration	5.93633	5.89341	6.08048	5.32873
Rv0119	50.1571	0.017432	0.438254	0.0397761	0.968272	0.99972	fadD7	lipid metabolism	5.7758	5.48568	5.56122	5.6913
Rv0120c	342.262	0.691856	0.367925	1.88043	0.06005	0.745921	fusA2	information pathways	8.77014	8.37693	8.18718	8.07015
Rv0121c	7.53733	0.252003	0.474997	0.530536	0.59574	NA	Rv0121c	conserved hypotheticals	2.89323	3.00746	2.85064	2.82756
Rv0122	38.234	0.467943	0.453428	1.03201	0.302067	0.99972	Rv0122	conserved hypotheticals	5.38415	5.32512	5.21136	4.92981
Rv0123	11.7914	-0.365592	0.486944	-0.750789	0.45278	0.99972	Rv0123	conserved hypotheticals	3.44369	3.50828	3.67958	3.62087
Rv0124	20.5172	0.0270506	0.478858	0.0564898	0.954952	0.99972	PE_PGRS2	PE/PPE	4.42117	4.29324	4.37838	4.30714
Rv0125	226.992	0.164401	0.370626	0.443577	0.657348	0.99972	pepA	intermediary metabolism and respiration	7.90487	7.84034	7.89675	7.61266
Rv0126	248.23	0.279335	0.3852	0.725169	0.468348	0.99972	treS	virulence, detoxification, adaptation	7.72358	8.26012	7.84264	7.83882
Rv0127	99.9386	0.15852	0.401168	0.395145	0.692736	0.99972	mak	virulence, detoxification, adaptation	6.74275	6.61723	6.44145	6.70567
Rv0128	60.2704	0.217696	0.426783	0.510086	0.609991	0.99972	Rv0128	cell wall and cell processes	5.81199	6.10356	5.86746	5.80918
Rv0129c	188.687	-0.433318	0.440618	-0.983432	0.325395	0.99972	fbpC	lipid metabolism	7.58646	6.91597	7.99171	7.06946
Rv0130	3.12756	0.193308	0.383735	0.503753	0.614435	NA	htdZ	intermediary metabolism and respiration	1.65619	1.56684	1.61256	1.42758
Rv0131c	76.7921	0.535881	0.414124	1.29401	0.195662	0.99972	fadE1	lipid metabolism	6.496	6.2623	5.95768	6.1421
Rv0132c	51.4146	0.299243	0.438417	0.682555	0.494888	0.99972	fgd2	intermediary metabolism and respiration	5.55845	5.9188	5.62296	5.52821
Rv0133	48.2463	-0.339698	0.435465	-0.780081	0.435343	0.99972	Rv0133	intermediary metabolism and respiration	5.4411	5.5297	5.68276	5.6889
Rv0134	226.445	0.367985	0.36487	1.00854	0.313197	0.99972	ephF	virulence, detoxification, adaptation	7.9238	7.92919	7.77514	7.59278
Rv0135c	66.8345	0.015485	0.427394	0.0362311	0.971098	0.99972	Rv0135c	regulatory proteins	5.89605	6.19841	6.18071	5.90095
Rv0136	881.246	0.781451	0.429426	1.81976	0.0687957	0.782503	cyp138	intermediary metabolism and respiration	10.3806	9.16234	9.50967	9.10178
Rv0137c	153.685	0.165438	0.428902	0.385724	0.699701	0.99972	msrA	intermediary metabolism and respiration	7.10143	7.42161	6.66362	7.48796
Rv0138	20.1819	0.00987771	0.480415	0.0205608	0.983596	0.99972	Rv0138	conserved hypotheticals	4.29049	4.36387	4.20713	4.42905
Rv0139	55.3637	0.0986085	0.427706	0.230552	0.817663	0.99972	Rv0139	intermediary metabolism and respiration	5.80873	5.82597	5.83257	5.6775
Rv0140	36.0097	0.746993	0.453106	1.6486	0.0992286	0.854449	Rv0140	conserved hypotheticals	5.24355	5.37615	4.93963	4.83795
Rv0141c	166.789	0.435276	0.39049	1.11469	0.264983	0.99972	Rv0141c	conserved hypotheticals	7.6638	7.28604	7.31988	7.07131
Rv0142	43.6225	0.466618	0.440918	1.05829	0.289925	0.99972	Rv0142	conserved hypotheticals	5.60968	5.4822	5.2555	5.3032
Rv0143c	112.255	-0.0490982	0.395283	-0.12421	0.901149	0.99972	Rv0143c	cell wall and cell processes	6.72395	6.85093	6.69118	6.93859
Rv0144	437.004	0.753914	0.365552	2.0624	0.0391696	0.625523	Rv0144	regulatory proteins	9.14124	8.73485	8.52321	8.37431
Rv0145	1076.7	0.110944	0.342115	0.324287	0.74572	0.99972	Rv0145	lipid metabolism	10.1252	10.0849	9.90619	10.143
Rv0146	133.536	0.549432	0.396336	1.38628	0.165662	0.957669	Rv0146	lipid metabolism	6.97967	7.37585	6.9285	6.74777
Rv0147	288.587	0.394245	0.363637	1.08417	0.278289	0.99972	Rv0147	intermediary metabolism and respiration	8.41551	8.1274	8.05169	7.99051
Rv0148	286.16	0.196574	0.357361	0.55007	0.582271	0.99972	Rv0148	intermediary metabolism and respiration	8.27145	8.16389	8.14841	8.02983
Rv0149	191.367	0.223749	0.399235	0.560443	0.575177	0.99972	Rv0149	intermediary metabolism and respiration	7.72883	7.52415	7.71821	7.16107
Rv0150c	25.3701	0.00274036	0.473347	0.00578933	0.995381	0.99972	Rv0150c	conserved hypotheticals	4.75477	4.53629	4.75523	4.52532
Rv0151c	122.286	0.474571	0.383896	1.2362	0.216385	0.99972	PE1	PE/PPE	7.07977	7.03526	6.73643	6.78401
Rv0152c	43.2491	0.668929	0.451505	1.48155	0.13846	0.940592	PE2	PE/PPE	5.3984	5.70186	4.99653	5.30857
Rv0153c	59.6968	-0.180394	0.431305	-0.418252	0.675763	0.99972	ptbB	regulatory proteins	5.646	5.99406	5.90478	5.99243
Rv0154c	123.023	0.493696	0.398265	1.23962	0.215117	0.99972	fadE2	lipid metabolism	7.15467	6.96875	6.89903	6.56347
Rv0155	48.9045	-0.532616	0.440585	-1.20888	0.226708	0.99972	pntAa	intermediary metabolism and respiration	5.48527	5.36231	5.87439	5.58173
Rv0156	29.9452	-0.357685	0.470695	-0.759907	0.44731	0.99972	pntAb	intermediary metabolism and respiration	4.95572	4.53473	5.03428	4.9016
Rv0157	242.461	-0.719572	0.377858	-1.90434	0.0568655	0.725799	pntB	intermediary metabolism and respiration	7.80228	7.41783	8.14382	8.05519
Rv0157A	1.93813	0.111797	0.313823	0.356243	0.721659	NA	Rv0157A	conserved hypotheticals	0.831966	1.02782	0.809598	0.941898
Rv0158	29.1092	-0.289382	0.46506	-0.622247	0.53378	0.99972	Rv0158	regulatory proteins	4.83246	4.71675	5.01285	4.84932
Rv0159c	59.3023	0.165033	0.459946	0.358809	0.719738	0.99972	PE3	PE/PPE	5.53136	6.14675	5.40551	6.04467
Rv0160c	13.3387	-0.434511	0.487333	-0.891609	0.372603	0.99972	PE4	PE/PPE	3.67106	3.56857	3.84603	3.81656
Rv0161	31.0196	0.197696	0.472121	0.41874	0.675406	0.99972	Rv0161	intermediary metabolism and respiration	5.20161	4.64419	4.91405	4.75725
Rv0162c	19.0795	-0.0983996	0.482093	-0.204109	0.838268	0.99972	adhE1	intermediary metabolism and respiration	4.30351	4.11372	4.19115	4.33125
Rv0163	37.0259	-0.278481	0.453152	-0.614543	0.538857	0.99972	Rv0163	conserved hypotheticals	5.08808	5.1524	5.16584	5.38646
Rv0164	415.485	0.468383	0.369125	1.2689	0.204476	0.99972	TB18.5	conserved hypotheticals	8.79992	8.84709	8.2715	8.70118
Rv0165c	434.609	0.326745	0.372233	0.877797	0.380054	0.99972	mce1R	regulatory proteins	8.60282	9.05019	8.50887	8.7391
Rv0166	1807.98	0.0274919	0.363552	0.0756203	0.939721	0.99972	fadD5	lipid metabolism	10.6047	10.9921	10.6021	10.9625
Rv0167	363.853	0.127357	0.373162	0.341293	0.732883	0.99972	yrbE1A	virulence, detoxification, adaptation	8.60572	8.46259	8.20533	8.64839
Rv0168	187.478	-0.0278421	0.366773	-0.075911	0.93949	0.99972	yrbE1B	virulence, detoxification, adaptation	7.5467	7.53649	7.54741	7.57121
Rv0169	998.039	-0.151832	0.338141	-0.449019	0.653418	0.99972	mce1A	virulence, detoxification, adaptation	9.90572	9.91297	9.92738	10.0864
Rv0170	1159.86	-0.0895675	0.335065	-0.267314	0.789227	0.99972	mce1B	virulence, detoxification, adaptation	10.1696	10.1276	10.1553	10.258
Rv0171	1643.55	0.0511482	0.378129	0.135267	0.892401	0.99972	mce1C	virulence, detoxification, adaptation	10.9622	10.2877	10.6611	10.6252
Rv0172	777.239	-0.0087837	0.338504	-0.0259486	0.979298	0.99972	mce1D	virulence, detoxification, adaptation	9.62296	9.57387	9.55607	9.65067
Rv0173	632.284	0.0533998	0.355135	0.150365	0.880477	0.99972	lprK	cell wall and cell processes	9.30461	9.32688	9.0913	9.4399
Rv0174	1416.81	0.051993	0.333694	0.155811	0.876182	0.99972	mce1F	virulence, detoxification, adaptation	10.533	10.4341	10.4247	10.4752
Rv0175	587.365	-0.276531	0.361793	-0.764334	0.444668	0.99972	Rv0175	cell wall and cell processes	9.24087	8.91169	9.39626	9.13739
Rv0176	160.015	-0.38792	0.383631	-1.01118	0.31193	0.99972	Rv0176	cell wall and cell processes	7.01878	7.31664	7.46917	7.39199
Rv0177	1005.39	0.135739	0.417024	0.325494	0.744807	0.99972	Rv0177	conserved hypotheticals	9.54334	10.2721	9.39965	10.1878
Rv0178	602.532	0.1458	0.358351	0.406865	0.684107	0.99972	Rv0178	cell wall and cell processes	9.27001	9.27859	8.96957	9.34864
Rv0179c	126.097	0.147328	0.462552	0.318511	0.750098	0.99972	lprO	cell wall and cell processes	7.18976	6.58972	7.24352	6.054
Rv0180c	97.7344	0.305862	0.419831	0.728535	0.466286	0.99972	Rv0180c	cell wall and cell processes	6.44415	6.86744	6.26372	6.65954
Rv0181c	91.188	0.254907	0.401448	0.634967	0.52545	0.99972	Rv0181c	conserved hypotheticals	6.53951	6.61555	6.32769	6.50776
Rv0182c	65.115	0.538365	0.420961	1.27889	0.200934	0.99972	sigG	information pathways	6.16412	6.13079	5.70231	5.92946
Rv0183	21.1051	-0.242321	0.486391	-0.498202	0.618342	0.99972	Rv0183	intermediary metabolism and respiration	4.19764	4.33393	4.70968	3.99792
Rv0184	27.2201	-0.00179394	0.468515	-0.00382899	0.996945	0.99972	Rv0184	conserved hypotheticals	4.7701	4.75519	4.86866	4.64336
Rv0185	22.2426	-0.169578	0.48062	-0.352833	0.724214	0.99972	Rv0185	conserved hypotheticals	4.54943	4.22528	4.62167	4.34233
Rv0186	196.475	-0.1261	0.370869	-0.340013	0.733847	0.99972	bglS	intermediary metabolism and respiration	7.58347	7.56544	7.75908	7.53917
Rv0186A	5.08701	-0.310707	0.449576	-0.691112	0.489495	NA	mymT	virulence, detoxification, adaptation	2.30436	2.26894	2.39589	2.43317
Rv0187	44.2594	0.416324	0.450742	0.92364	0.355674	0.99972	Rv0187	intermediary metabolism and respiration	5.67107	5.41484	5.454	5.10772
Rv0188	1094.55	1.19713	0.395384	3.02776	0.00246372	0.1487	Rv0188	cell wall and cell processes	10.6906	9.80773	9.54966	9.39304
Rv0189c	250.904	0.597001	0.358409	1.6657	0.0957736	0.848383	ilvD	intermediary metabolism and respiration	8.16584	8.08799	7.75738	7.72752
Rv0190	34.9055	0.0624756	0.463151	0.134892	0.892697	0.99972	Rv0190	conserved hypotheticals	4.9885	5.23851	4.87741	5.26152
Rv0191	39.4362	-0.206937	0.458046	-0.451781	0.651427	0.99972	Rv0191	cell wall and cell processes	5.34376	5.07093	5.51533	5.1196
Rv0192	85.1018	-0.176224	0.404426	-0.435739	0.663026	0.99972	Rv0192	conserved hypotheticals	6.43514	6.26321	6.45162	6.46716
Rv0192A	0	NA	NA	NA	NA	NA	Rv0192A	cell wall and cell processes	0	0	0	0
Rv0193c	49.8957	0.644662	0.439503	1.4668	0.142431	0.942748	Rv0193c	conserved hypotheticals	5.58005	5.94092	5.43073	5.35351
Rv0194	36.6208	0.280394	0.451712	0.620737	0.534773	0.99972	Rv0194	cell wall and cell processes	5.33647	5.16915	5.12222	5.06569
Rv0195	13.7402	0.530353	0.487355	1.08823	0.276495	0.99972	Rv0195	regulatory proteins	3.65924	4.01724	3.60332	3.56576
Rv0196	7.25027	0.710761	0.471731	1.50671	0.131886	NA	Rv0196	regulatory proteins	2.86836	2.91188	2.54361	2.61971
Rv0197	70.288	0.901637	0.424195	2.12553	0.0335427	0.596928	Rv0197	intermediary metabolism and respiration	6.43643	6.17167	5.87358	5.61229
Rv0198c	290.431	0.470001	0.356468	1.3185	0.187338	0.997955	zmp1	intermediary metabolism and respiration	8.37218	8.24671	8.04438	7.96509
Rv0199	22.0349	-0.488039	0.477996	-1.02101	0.307249	0.99972	Rv0199	cell wall and cell processes	4.40816	4.19884	4.58873	4.54221
Rv0200	36.1538	-0.412823	0.45903	-0.899338	0.368473	0.99972	Rv0200	cell wall and cell processes	5.1904	4.83432	5.23773	5.28944
Rv0201c	19.7735	-0.333618	0.483251	-0.690361	0.489967	0.99972	Rv0201c	conserved hypotheticals	4.32679	4.02432	4.46731	4.2498
Rv0202c	1095.14	0.149171	0.35138	0.424531	0.671179	0.99972	mmpL11	cell wall and cell processes	10.305	9.9399	10.0727	10.0009
Rv0203	16.1422	0.17598	0.485388	0.362556	0.716937	0.99972	Rv0203	cell wall and cell processes	4.12218	3.93558	3.92512	3.95879
Rv0204c	98.879	-0.075987	0.3981	-0.190874	0.848624	0.99972	Rv0204c	cell wall and cell processes	6.69202	6.49899	6.59994	6.68991
Rv0205	51.3009	0.0789809	0.452475	0.174553	0.861431	0.99972	Rv0205	cell wall and cell processes	5.43814	5.86358	5.36709	5.83345
Rv0206c	1167.05	0.187204	0.334335	0.559928	0.575528	0.99972	mmpL3	cell wall and cell processes	10.2011	10.29	10.1191	10.1274
Rv0207c	271.606	0.388157	0.361418	1.07398	0.282831	0.99972	Rv0207c	conserved hypotheticals	8.08079	8.29577	7.98008	7.90233
Rv0208c	318.13	0.710866	0.391135	1.81745	0.0691489	0.782503	Rv0208c	intermediary metabolism and respiration	8.22472	8.68983	7.74895	8.19229
Rv0209	25.2301	0.102937	0.471294	0.218413	0.827107	0.99972	Rv0209	conserved hypotheticals	4.59434	4.7563	4.56273	4.68352
Rv0210	69.8429	-0.489701	0.428276	-1.14342	0.252862	0.99972	Rv0210	conserved hypotheticals	6.04751	5.80691	6.02458	6.41621
Rv0211	1713.84	0.329447	0.335392	0.982275	0.325965	0.99972	pckA	intermediary metabolism and respiration	10.7531	10.9213	10.6523	10.5906
Rv0212c	101.26	0.377565	0.39484	0.956247	0.338948	0.99972	nadR	regulatory proteins	6.69179	6.82671	6.56845	6.48745
Rv0213c	267.33	0.164268	0.383391	0.428461	0.668316	0.99972	Rv0213c	intermediary metabolism and respiration	7.89829	8.26897	7.79406	8.157
Rv0214	26.1179	0.157931	0.47467	0.332717	0.739348	0.99972	fadD4	lipid metabolism	4.50239	4.92451	4.70261	4.5905
Rv0215c	29.0412	-0.195539	0.469195	-0.416753	0.676859	0.99972	fadE3	lipid metabolism	4.65133	4.91405	4.76952	5.02682
Rv0216	35.042	0.0980585	0.456598	0.214759	0.829955	0.99972	Rv0216	intermediary metabolism and respiration	5.27312	4.9951	5.06408	5.10511
Rv0217c	34.1498	0.177107	0.464773	0.381061	0.703158	0.99972	lipW	intermediary metabolism and respiration	5.32238	4.83354	5.03089	4.96507
Rv0218	73.7727	-0.0134389	0.417185	-0.0322133	0.974302	0.99972	Rv0218	cell wall and cell processes	6.27591	6.09954	6.06276	6.31928
Rv0219	4.94582	-0.283504	0.431096	-0.657636	0.510772	NA	Rv0219	cell wall and cell processes	2.133	2.34063	2.28793	2.45109
Rv0220	354.447	0.0230538	0.360397	0.0639677	0.948996	0.99972	lipC	intermediary metabolism and respiration	8.57755	8.35576	8.5536	8.34849
Rv0221	119.608	0.676977	0.398427	1.69912	0.0892959	0.831772	Rv0221	lipid metabolism	6.92618	7.18355	6.75749	6.48231
Rv0222	132.85	0.0582803	0.380308	0.153245	0.878205	0.99972	echA1	lipid metabolism	7.05396	7.08853	7.05535	7.01396
Rv0223c	96.5676	0.384743	0.398796	0.964763	0.334664	0.99972	Rv0223c	intermediary metabolism and respiration	6.73683	6.64494	6.35975	6.53745
Rv0224c	14.8462	0.164228	0.48692	0.337279	0.735907	0.99972	Rv0224c	intermediary metabolism and respiration	3.86974	3.94943	3.69786	3.94236
Rv0225	61.9369	-0.341855	0.422002	-0.810079	0.417895	0.99972	Rv0225	cell wall and cell processes	5.9163	5.75817	6.06289	6.02243
Rv0226c	26.8696	-0.428503	0.473528	-0.904918	0.365509	0.99972	Rv0226c	cell wall and cell processes	4.59934	4.60214	5.02985	4.61011
Rv0227c	150.31	-0.166348	0.390558	-0.425924	0.670163	0.99972	Rv0227c	cell wall and cell processes	7.30431	7.00471	7.13382	7.394
Rv0228	67.3768	0.29334	0.419102	0.699926	0.483973	0.99972	Rv0228	intermediary metabolism and respiration	6.26103	6.01377	5.93019	5.99712
Rv0229c	65.4501	0.405634	0.425395	0.953548	0.340312	0.99972	Rv0229c	cell wall and cell processes	6.24454	5.9924	5.98723	5.74443
Rv0230c	419.701	1.27267	0.457584	2.78129	0.00541435	0.250396	php	lipid metabolism	9.43809	7.66816	7.68399	7.90548
Rv0231	111.094	-0.021955	0.396159	-0.0554198	0.955804	0.99972	fadE4	lipid metabolism	6.86661	6.68997	6.67388	6.90358
Rv0232	62.1398	0.196941	0.426098	0.462196	0.643941	0.99972	Rv0232	regulatory proteins	5.97144	6.03279	5.72609	6.0214
Rv0233	131.597	0.306349	0.406742	0.753179	0.451343	0.99972	nrdB	information pathways	7.27401	6.91999	7.09406	6.67447
Rv0234c	59.7434	0.0273641	0.431675	0.0633904	0.949456	0.99972	gabD1	intermediary metabolism and respiration	5.97294	5.80778	5.69173	6.03303
Rv0235c	97.4211	-0.375825	0.41914	-0.896656	0.369902	0.99972	Rv0235c	cell wall and cell processes	6.61961	6.24313	6.46578	6.87646
Rv0236A	8.57755	-0.704315	0.467298	-1.50721	0.131757	NA	Rv0236A	cell wall and cell processes	2.7417	2.9394	3.00995	3.36451
Rv0236c	253.325	-0.232494	0.383839	-0.605708	0.544709	0.99972	aftD	cell wall and cell processes	7.65244	8.07921	7.90585	8.17119
Rv0237	33.2041	-0.830513	0.475204	-1.7477	0.0805161	0.831772	lpqI	cell wall and cell processes	4.83059	4.50381	5.46339	4.80735
Rv0238	119.263	-0.309272	0.395045	-0.782877	0.4337	0.99972	Rv0238	regulatory proteins	6.73895	6.83303	7.12558	6.81915
Rv0239	151.791	0.382442	0.445029	0.859364	0.39014	0.99972	vapB24	virulence, detoxification, adaptation	7.69038	6.64083	7.21613	6.7355
Rv0240	11.0481	-0.820001	0.48385	-1.69474	0.0901246	0.831772	vapC24	virulence, detoxification, adaptation	3.30137	3.08409	3.53814	3.63542
Rv0241c	89.695	-0.767338	0.410995	-1.86702	0.0618985	0.749729	htdX	intermediary metabolism and respiration	6.33809	6.01292	6.62624	6.69939
Rv0242c	49.8428	-1.02726	0.440176	-2.33376	0.0196084	0.495216	fabG4	lipid metabolism	5.35852	5.12365	5.82976	5.85374
Rv0243	266.693	-0.836859	0.364205	-2.29777	0.021575	0.510155	fadA2	lipid metabolism	7.77999	7.66001	8.3664	8.149
Rv0244c	255.443	0.749363	0.377662	1.98422	0.0472318	0.675472	fadE5	lipid metabolism	8.30606	8.02994	7.50364	7.82941
Rv0245	167.935	0.67207	0.396856	1.69349	0.0903631	0.831772	Rv0245	intermediary metabolism and respiration	7.27525	7.76682	6.97058	7.22498
Rv0246	91.6491	-0.455297	0.414519	-1.09838	0.27204	0.99972	Rv0246	cell wall and cell processes	6.26947	6.40628	6.39739	6.8237
Rv0247c	263.776	-0.335674	0.36898	-0.909737	0.362961	0.99972	Rv0247c	intermediary metabolism and respiration	8.04452	7.77326	8.22335	8.04153
Rv0248c	556.322	-0.332905	0.342532	-0.971896	0.331102	0.99972	Rv0248c	intermediary metabolism and respiration	8.98646	9.01441	9.17294	9.26146
Rv0249c	75.4367	-0.12715	0.428573	-0.296683	0.766709	0.99972	Rv0249c	intermediary metabolism and respiration	6.02757	6.30522	6.0139	6.45655
Rv0250c	73.1328	0.448581	0.411156	1.09102	0.275263	0.99972	Rv0250c	conserved hypotheticals	6.36259	6.23557	5.99969	6.05943
Rv0251c	363.437	0.965304	0.406872	2.3725	0.017668	0.474812	hsp	virulence, detoxification, adaptation	9.05837	8.17553	8.10064	7.91882
Rv0252	131.135	1.59192	0.394712	4.03311	5.5e-05	0.00884562	nirB	intermediary metabolism and respiration	7.43936	7.11371	6.1954	6.36466
Rv0253	5.97031	0.779231	0.458373	1.69999	0.089132	NA	nirD	intermediary metabolism and respiration	2.49539	2.68729	2.25839	2.27874
Rv0254c	14.6512	0.0683164	0.487331	0.140185	0.888514	0.99972	cobU	intermediary metabolism and respiration	3.67099	4.05566	3.87995	3.81401
Rv0255c	59.8312	-0.00375355	0.429386	-0.00874167	0.993025	0.99972	cobQ1	intermediary metabolism and respiration	6.01146	5.75097	5.77725	5.99171
Rv0256c	277.765	-0.378468	0.362002	-1.04549	0.295799	0.99972	PPE2	PE/PPE	7.9023	8.05075	8.13343	8.30968
Rv0257	43.7129	0.176839	0.464642	0.380592	0.703506	0.99972	Rv0257	conserved hypotheticals	5.74733	5.00683	5.37058	5.27952
Rv0258c	16.3734	0.0441687	0.486018	0.0908789	0.927589	0.99972	Rv0258c	conserved hypotheticals	4.13487	3.89312	4.08733	3.89489
Rv0259c	11.7437	-0.692992	0.483051	-1.43461	0.151397	0.950433	Rv0259c	conserved hypotheticals	3.18392	3.40007	3.43951	3.83979
Rv0260c	4.6414	-0.0457708	0.441843	-0.103591	0.917494	NA	Rv0260c	regulatory proteins	2.17761	2.22206	2.15741	2.27781
Rv0261c	14.2351	0.7807	0.487355	1.60191	0.109175	0.889562	narK3	cell wall and cell processes	3.7547	4.063	3.60284	3.43189
Rv0262c	130.102	0.463537	0.393782	1.17714	0.239139	0.99972	aac	virulence, detoxification, adaptation	7.12645	7.1587	7.0002	6.65718
Rv0263c	129.649	0.207775	0.403876	0.514453	0.606935	0.99972	Rv0263c	conserved hypotheticals	7.26036	6.82348	7.05164	6.78042
Rv0264c	34.9156	0.153439	0.457627	0.335293	0.737404	0.99972	Rv0264c	conserved hypotheticals	5.29051	4.98853	5.09702	5.01984
Rv0265c	139.349	-0.361354	0.430285	-0.839801	0.40102	0.99972	Rv0265c	cell wall and cell processes	7.23932	6.50666	7.39465	6.93569
Rv0266c	88.2682	-0.0307087	0.410171	-0.074868	0.94032	0.99972	oplA	intermediary metabolism and respiration	6.41491	6.47336	6.28118	6.6215
Rv0267	340.457	0.477583	0.396753	1.20373	0.228695	0.99972	narU	cell wall and cell processes	8.34734	8.6816	7.83946	8.45616
Rv0268c	304.145	0.129316	0.361852	0.357374	0.720812	0.99972	Rv0268c	conserved hypotheticals	8.26417	8.30499	8.05743	8.32618
Rv0269c	76.809	0.0274439	0.408352	0.0672064	0.946417	0.99972	Rv0269c	conserved hypotheticals	6.23707	6.3041	6.30329	6.20355
Rv0270	743.935	0.422933	0.341422	1.23874	0.215441	0.99972	fadD2	lipid metabolism	9.56825	9.74419	9.38405	9.37826
Rv0271c	442.964	-0.0353065	0.352145	-0.100261	0.920137	0.99972	fadE6	lipid metabolism	8.7719	8.78057	8.67536	8.91072
Rv0272c	97.4957	0.0408891	0.41391	0.0987874	0.921307	0.99972	Rv0272c	conserved hypotheticals	6.3774	6.79069	6.44146	6.70655
Rv0273c	53.9977	-0.777048	0.432497	-1.79666	0.0723902	0.784451	Rv0273c	regulatory proteins	5.48965	5.47321	6.01941	5.82521
Rv0274	95.8687	-0.457674	0.399923	-1.1444	0.252456	0.99972	Rv0274	conserved hypotheticals	6.46067	6.38282	6.79248	6.60884
Rv0275c	89.2409	0.169506	0.440065	0.385185	0.700101	0.99972	Rv0275c	regulatory proteins	6.4042	6.58137	6.69144	5.92423
Rv0276	628.999	0.186223	0.373498	0.498591	0.618067	0.99972	Rv0276	conserved hypotheticals	9.52988	9.11318	9.38265	9.00957
Rv0277A	220.156	0.0394536	0.416417	0.0947453	0.924517	0.99972	vapB25	virulence, detoxification, adaptation	7.94818	7.52686	8.03168	7.29476
Rv0277c	182.435	0.385161	0.420434	0.916103	0.359613	0.99972	vapC25	virulence, detoxification, adaptation	7.23283	7.85503	6.9879	7.56911
Rv0278c	21.4177	0.293715	0.485461	0.605022	0.545164	0.99972	PE_PGRS3	PE/PPE	4.54315	4.32492	4.50001	3.95078
Rv0279c	94.4707	0.0726132	0.432419	0.167923	0.866644	0.99972	PE_PGRS4	PE/PPE	6.83626	6.14467	6.61735	6.35655
Rv0280	403.806	-0.24947	0.463032	-0.538774	0.590043	0.99972	PPE3	PE/PPE	8.41438	8.12076	9.24082	7.49144
Rv0281	254.458	-0.0935753	0.364131	-0.256982	0.797193	0.99972	Rv0281	lipid metabolism	7.89583	8.01624	8.11529	7.91204
Rv0282	4819.89	-0.733593	0.381907	-1.92087	0.0547483	0.71609	eccA3	cell wall and cell processes	12.1766	11.4972	12.4848	12.3465
Rv0283	1339.87	-1.07776	0.39773	-2.70978	0.00673285	0.292386	eccB3	cell wall and cell processes	10.1253	9.43834	10.8211	10.3787
Rv0284	3600.05	-1.23218	0.344948	-3.57206	0.000354186	0.0360359	eccC3	cell wall and cell processes	11.3895	11.0986	12.1501	12.01
Rv0285	130.688	-0.886564	0.39532	-2.24265	0.0249196	0.53781	PE5	PE/PPE	6.71899	6.61693	7.40055	7.03365
Rv0286	964.534	-1.29593	0.356924	-3.63083	0.00028251	0.0304854	PPE4	PE/PPE	9.45942	9.14738	10.2995	10.0575
Rv0287	105.527	-0.717791	0.459026	-1.56373	0.117882	0.910444	esxG	cell wall and cell processes	6.66993	5.73502	7.11457	6.48806
Rv0288	131.78	-0.787529	0.422683	-1.86316	0.0624391	0.753714	esxH	cell wall and cell processes	6.89878	6.39882	7.45128	6.90042
Rv0289	765.48	-0.173132	0.411383	-0.420852	0.673863	0.99972	espG3	cell wall and cell processes	9.81941	8.92794	9.77556	9.38135
Rv0290	461.406	-0.856871	0.399713	-2.14372	0.0320556	0.596928	eccD3	cell wall and cell processes	8.7024	8.07942	9.24872	8.7968
Rv0291	945.879	-0.7715	0.418793	-1.8422	0.0654461	0.769153	mycP3	intermediary metabolism and respiration	9.80807	8.95641	10.3215	9.70212
Rv0292	279.942	-0.710458	0.405746	-1.75099	0.079947	0.831772	eccE3	cell wall and cell processes	7.91686	7.65415	8.60678	7.84057
Rv0293c	132.154	-0.484749	0.391043	-1.23963	0.215112	0.99972	Rv0293c	conserved hypotheticals	6.99243	6.71829	7.09209	7.24606
Rv0294	26.7186	-0.815099	0.470261	-1.73329	0.0830441	0.831772	tam	intermediary metabolism and respiration	4.46486	4.47098	4.83415	4.97277
Rv0295c	52.6781	-0.294322	0.441564	-0.666543	0.505064	0.99972	Rv0295c	conserved hypotheticals	5.50182	5.7015	5.57764	5.96557
Rv0296c	40.8152	0.336139	0.445413	0.754667	0.450449	0.99972	Rv0296c	intermediary metabolism and respiration	5.49649	5.35095	5.27001	5.19218
Rv0297	1129.01	0.560374	0.338685	1.65456	0.0980134	0.854449	PE_PGRS5	PE/PPE	10.3684	10.2156	9.86353	9.97966
Rv0298	93.5404	0.372117	0.413079	0.900836	0.367675	0.99972	Rv0298	conserved hypotheticals	6.54558	6.72606	6.57821	6.18644
Rv0299	16.0834	0.452887	0.487011	0.929932	0.352406	0.99972	Rv0299	conserved hypotheticals	4.12996	3.94541	3.99714	3.49168
Rv0300	69.7608	0.349998	0.466668	0.749993	0.453259	0.99972	vapB2	virulence, detoxification, adaptation	6.43351	5.74224	6.22493	5.3656
Rv0301	72.0715	0.509411	0.434476	1.17247	0.241007	0.99972	vapC2	virulence, detoxification, adaptation	6.11214	6.4209	5.68018	6.1671
Rv0302	33.6431	0.163655	0.476345	0.343564	0.731174	0.99972	Rv0302	regulatory proteins	4.84544	5.23838	4.58069	5.23139
Rv0303	33.113	-0.11622	0.467558	-0.248568	0.803695	0.99972	Rv0303	intermediary metabolism and respiration	4.76868	5.17816	4.91187	5.20265
Rv0304c	245.629	0.389216	0.378849	1.02736	0.304249	0.99972	PPE5	PE/PPE	7.88726	8.17802	7.60842	7.93702
Rv0305c	293.434	0.045182	0.379149	0.119167	0.905143	0.99972	PPE6	PE/PPE	8.31001	8.07711	8.36071	7.92988
Rv0306	12.0012	-0.0322618	0.485564	-0.0664419	0.947026	0.99972	Rv0306	intermediary metabolism and respiration	3.44307	3.67233	3.73654	3.39598
Rv0307c	24.6855	-0.206931	0.480926	-0.430277	0.666995	0.99972	Rv0307c	conserved hypotheticals	4.52601	4.49628	4.29313	4.8881
Rv0308	79.6035	-0.14621	0.421469	-0.346904	0.728663	0.99972	Rv0308	cell wall and cell processes	6.45408	5.99822	6.35782	6.32237
Rv0309	165.121	0.0751394	0.401661	0.187072	0.851604	0.99972	Rv0309	cell wall and cell processes	7.47069	7.2674	7.55587	7.01502
Rv0310c	8.80492	-0.655748	0.478553	-1.37027	0.170602	NA	Rv0310c	conserved hypotheticals	3.00871	2.89711	3.34283	3.15205
Rv0311	26.102	-0.0706061	0.469383	-0.150423	0.880431	0.99972	Rv0311	conserved hypotheticals	4.7601	4.59417	4.70212	4.73237
Rv0312	40.5029	-0.227382	0.459669	-0.494666	0.620836	0.99972	Rv0312	conserved hypotheticals	5.36096	5.10576	5.59125	5.1032
Rv0313	217.217	0.143189	0.368689	0.388373	0.69774	0.99972	Rv0313	conserved hypotheticals	7.87152	7.7323	7.80354	7.60688
Rv0314c	308.468	0.181993	0.35387	0.514292	0.607048	0.99972	Rv0314c	cell wall and cell processes	8.26666	8.3776	8.19721	8.21529
Rv0315	182.574	-0.554059	0.388213	-1.42721	0.153521	0.950433	Rv0315	intermediary metabolism and respiration	7.17829	7.38891	7.43934	7.83486
Rv0316	16.9916	-0.709783	0.487351	-1.45641	0.14528	0.944381	Rv0316	intermediary metabolism and respiration	3.6531	3.933	3.9388	4.40825
Rv0317c	49.7993	0.221555	0.434623	0.509764	0.610217	0.99972	glpQ2	intermediary metabolism and respiration	5.60962	5.7689	5.50367	5.62214
Rv0318c	14.542	0.0909176	0.48707	0.186662	0.851925	0.99972	Rv0318c	cell wall and cell processes	3.73871	3.96022	4.00853	3.54841
Rv0319	8.6599	-0.116266	0.479899	-0.242273	0.808569	NA	pcp	intermediary metabolism and respiration	3.0317	3.16379	3.19406	3.11279
Rv0320	10.9358	-0.147059	0.474535	-0.309901	0.756637	0.99972	Rv0320	cell wall and cell processes	3.53358	2.97392	3.26494	3.48661
Rv0321	27.8114	-0.13474	0.46715	-0.288429	0.773019	0.99972	dcd	intermediary metabolism and respiration	4.78848	4.71466	4.72412	4.91978
Rv0322	10.8591	0.586444	0.485645	1.20756	0.227218	0.99972	udgA	intermediary metabolism and respiration	3.43863	3.57976	3.28771	3.17186
Rv0323c	23.2215	0.0779143	0.475035	0.164018	0.869717	0.99972	Rv0323c	conserved hypotheticals	4.47446	4.62269	4.4311	4.58616
Rv0324	14.461	-0.382171	0.487227	-0.784378	0.432818	0.99972	Rv0324	regulatory proteins	3.54234	3.9006	3.87847	4.0052
Rv0325	3.7326	0.0928505	0.397837	0.233388	0.81546	NA	Rv0325	unknown	1.86667	1.91748	1.9737	1.7017
Rv0326	7.0042	0.250074	0.469955	0.532123	0.594641	NA	Rv0326	unknown	2.83241	2.79986	2.62056	2.78119
Rv0327c	14.6333	-0.101102	0.486768	-0.207701	0.835462	0.99972	cyp135A1	intermediary metabolism and respiration	3.90994	3.76242	3.92948	3.84422
Rv0328	9.0294	0.336502	0.472182	0.712652	0.476061	NA	Rv0328	regulatory proteins	3.00261	3.36449	3.17202	2.83788
Rv0329c	20.8519	0.542528	0.482054	1.12545	0.260398	0.99972	Rv0329c	conserved hypotheticals	4.23589	4.65092	4.07625	4.2525
Rv0330c	10.7932	-0.0961987	0.48143	-0.199818	0.841623	0.99972	Rv0330c	conserved hypotheticals	3.19998	3.55304	3.59222	3.26916
Rv0331	74.6166	-1.08488	0.43516	-2.49305	0.0126651	0.421501	Rv0331	intermediary metabolism and respiration	5.74334	5.72581	6.06292	6.6942
Rv0332	103.689	0.080108	0.414569	0.193232	0.846777	0.99972	Rv0332	conserved hypotheticals	6.91722	6.42291	6.52791	6.75002
Rv0333	102.323	-0.633954	0.404871	-1.56582	0.117391	0.908761	Rv0333	conserved hypotheticals	6.52251	6.33168	6.66344	6.97449
Rv0334	45.4439	0.134284	0.443415	0.30284	0.762012	0.99972	rmlA	intermediary metabolism and respiration	5.63235	5.41389	5.33275	5.55207
Rv0335c	14.829	-0.132546	0.486957	-0.272192	0.785475	0.99972	PE6	PE/PPE	3.95585	3.70568	3.93403	3.87306
Rv0336	0	NA	NA	NA	NA	NA	Rv0336	insertion seqs and phages	0	0	0	0
Rv0337c	156.862	0.238285	0.37441	0.636428	0.524498	0.99972	aspC	intermediary metabolism and respiration	7.3492	7.37364	7.15831	7.26061
Rv0338c	430.827	0.280098	0.348153	0.804524	0.421095	0.99972	Rv0338c	intermediary metabolism and respiration	8.7557	8.90605	8.64229	8.6593
Rv0339c	63.0296	-0.100904	0.42757	-0.235993	0.813438	0.99972	Rv0339c	regulatory proteins	5.96658	5.91208	6.15816	5.81113
Rv0340	22.5168	-0.364557	0.479367	-0.760497	0.446958	0.99972	Rv0340	conserved hypotheticals	4.38158	4.33811	4.35085	4.73504
Rv0341	505.277	-2.52507	0.409951	-6.15944	7.3e-10	6.5e-07	iniB	cell wall and cell processes	7.70317	7.2161	9.54768	8.85187
Rv0342	389.403	-1.2187	0.361104	-3.37493	0.000738339	0.0626006	iniA	cell wall and cell processes	8.1015	8.02971	9.01572	8.68758
Rv0343	56.4897	-0.159412	0.430049	-0.370683	0.710873	0.99972	iniC	cell wall and cell processes	5.74064	5.79503	5.98375	5.72703
Rv0344c	19.1512	0.013547	0.483811	0.0280007	0.977662	0.99972	lpqJ	cell wall and cell processes	4.21898	4.25171	4.02382	4.39978
Rv0345	33.3728	0.191331	0.468225	0.408631	0.68281	0.99972	Rv0345	conserved hypotheticals	5.13009	5.0142	4.67474	5.18107
Rv0346c	280.269	-0.0792923	0.365011	-0.217232	0.828027	0.99972	ansP2	cell wall and cell processes	7.94261	8.23586	8.15138	8.15549
Rv0347	74.8695	-0.422083	0.409459	-1.03083	0.30262	0.99972	Rv0347	cell wall and cell processes	6.08974	6.08201	6.32597	6.35356
Rv0348	38.0609	0.256588	0.450775	0.569216	0.569209	0.99972	Rv0348	regulatory proteins	5.32522	5.29468	5.25882	5.05219
Rv0349	16.4216	0.559813	0.486088	1.15167	0.249456	0.99972	Rv0349	conserved hypotheticals	4.2087	3.98969	3.90141	3.71291
Rv0350	254.902	-0.175624	0.376573	-0.466375	0.640947	0.99972	dnaK	virulence, detoxification, adaptation	7.70816	8.10205	8.10891	7.97187
Rv0351	81.8022	-0.310544	0.435648	-0.712831	0.47595	0.99972	grpE	virulence, detoxification, adaptation	5.86456	6.47883	6.54971	6.28869
Rv0352	106.512	0.0973637	0.39685	0.245341	0.806192	0.99972	dnaJ1	virulence, detoxification, adaptation	6.86801	6.63718	6.763	6.62316
Rv0353	64.8204	-0.456169	0.419559	-1.08726	0.276923	0.99972	hspR	virulence, detoxification, adaptation	5.91151	5.81843	6.1955	6.07206
Rv0354c	38.1765	0.0346541	0.453448	0.0764236	0.939082	0.99972	PPE7	PE/PPE	5.14431	5.35467	5.11244	5.34977
Rv0355c	403.696	-0.300476	0.34997	-0.858579	0.390573	0.99972	PPE8	PE/PPE	8.62046	8.47379	8.72025	8.7704
Rv0356c	106.656	-0.170405	0.392608	-0.434034	0.664264	0.99972	Rv0356c	conserved hypotheticals	6.60938	6.74706	6.76439	6.81221
Rv0357c	51.3696	-0.0615051	0.434108	-0.141682	0.887332	0.99972	purA	intermediary metabolism and respiration	5.54813	5.76652	5.72794	5.67554
Rv0358	5.05078	-0.451314	0.4319	-1.04495	0.296047	NA	Rv0358	conserved hypotheticals	2.20709	2.08275	2.5624	2.12012
Rv0359	42.1238	-0.180905	0.444326	-0.407145	0.683901	0.99972	Rv0359	cell wall and cell processes	5.42077	5.25157	5.47139	5.41159
Rv0360c	9.67005	0.301423	0.484164	0.622564	0.533571	0.99972	Rv0360c	conserved hypotheticals	3.33333	3.28635	3.16879	3.17317
Rv0361	95.6674	0.519357	0.401698	1.2929	0.196044	0.99972	Rv0361	cell wall and cell processes	6.75631	6.65801	6.48896	6.26169
Rv0362	72.7103	0.392586	0.414748	0.946565	0.34386	0.99972	mgtE	cell wall and cell processes	6.14753	6.40157	6.05206	6.03643
Rv0363c	259.834	0.263439	0.359129	0.73355	0.463223	0.99972	fba	intermediary metabolism and respiration	8.02434	8.16734	7.92034	7.93684
Rv0364	96.791	-0.226319	0.399307	-0.566779	0.570865	0.99972	Rv0364	cell wall and cell processes	6.53204	6.50596	6.55296	6.75779
Rv0365c	69.147	0.376832	0.443967	0.848784	0.396002	0.99972	Rv0365c	conserved hypotheticals	6.47759	5.7298	5.90109	5.9346
Rv0366c	9.22953	-0.134521	0.482487	-0.278808	0.780392	NA	Rv0366c	conserved hypotheticals	3.15398	3.19791	3.18309	3.29176
Rv0367c	13.9703	0.245176	0.483908	0.506658	0.612395	0.99972	Rv0367c	conserved hypotheticals	3.79476	3.81135	3.90813	3.31753
Rv0368c	4.37288	0.137964	0.436092	0.316366	0.751725	NA	Rv0368c	conserved hypotheticals	2.17368	2.02064	2.03556	2.04986
Rv0369c	37.5103	-0.455349	0.455645	-0.999349	0.317625	0.99972	Rv0369c	intermediary metabolism and respiration	5.05517	5.08314	5.1543	5.48737
Rv0370c	23.766	0.473734	0.479602	0.987765	0.323268	0.99972	Rv0370c	intermediary metabolism and respiration	4.4161	4.84243	4.50399	4.2424
Rv0371c	1.58438	-0.350007	0.312724	-1.11922	0.263046	NA	Rv0371c	conserved hypotheticals	0.600488	0.588694	0.667712	0.789487
Rv0372c	7.46833	-0.0410798	0.474532	-0.0865691	0.931014	NA	Rv0372c	conserved hypotheticals	2.89205	2.87743	2.84982	2.95397
Rv0373c	65.5488	-0.304304	0.428586	-0.710019	0.477692	0.99972	Rv0373c	intermediary metabolism and respiration	6.06013	5.75335	5.96131	6.22993
Rv0374c	4.4769	0.354757	0.403248	0.879751	0.378994	NA	Rv0374c	intermediary metabolism and respiration	2.20279	1.77161	1.91321	1.71687
Rv0375c	6.95059	0.0990209	0.466578	0.212228	0.831929	NA	Rv0375c	intermediary metabolism and respiration	2.7907	2.81245	2.87498	2.61818
Rv0376c	40.4921	-0.256911	0.446969	-0.574785	0.565437	0.99972	Rv0376c	conserved hypotheticals	5.1754	5.34131	5.39368	5.43037
Rv0377	45.7532	0.468324	0.442615	1.05809	0.290016	0.99972	Rv0377	regulatory proteins	5.68722	5.54337	5.44881	5.21416
Rv0378	0.994944	0.21787	0.244522	0.891006	0.372926	NA	Rv0378	conserved hypotheticals	-0.136933	0.037061	-0.149901	-0.14545
Rv0379	27.8701	0.221273	0.483217	0.457916	0.647013	0.99972	secE2	cell wall and cell processes	4.99868	4.50506	4.9044	4.27055
Rv0380c	43.0978	-0.714848	0.449352	-1.59084	0.111645	0.892462	Rv0380c	intermediary metabolism and respiration	5.27912	5.03872	5.45947	5.68948
Rv0381c	48.5954	-0.169992	0.436168	-0.38974	0.696729	0.99972	Rv0381c	conserved hypotheticals	5.61399	5.48083	5.70824	5.58131
Rv0382c	99.3506	-0.124973	0.431001	-0.28996	0.771847	0.99972	pyrE	intermediary metabolism and respiration	6.83238	6.17472	6.7876	6.45968
Rv0383c	477.019	0.0249396	0.36423	0.0684723	0.94541	0.99972	Rv0383c	cell wall and cell processes	9.07014	8.68947	8.78742	8.96445
Rv0384c	637.98	0.138172	0.344564	0.401007	0.688415	0.99972	clpB	virulence, detoxification, adaptation	9.42011	9.29379	9.18975	9.34022
Rv0385	32.8933	-0.175955	0.466849	-0.376899	0.706249	0.99972	Rv0385	intermediary metabolism and respiration	5.15277	4.72094	5.15331	4.95569
Rv0386	173.723	-0.0390803	0.38268	-0.102123	0.918659	0.99972	Rv0386	regulatory proteins	7.54565	7.27998	7.55614	7.31883
Rv0387c	12.0512	0.152617	0.484011	0.315316	0.752521	0.99972	Rv0387c	conserved hypotheticals	3.68233	3.43238	3.67363	3.24234
Rv0388c	10.1114	0.572249	0.476949	1.19981	0.230212	0.99972	PPE9	PE/PPE	3.32562	3.44698	3.23842	2.89963
Rv0389	45.7231	0.162959	0.448284	0.363517	0.716219	0.99972	purT	intermediary metabolism and respiration	5.59138	5.49774	5.62666	5.22117
Rv0390	44.1924	-0.378263	0.441944	-0.855907	0.392049	0.99972	Rv0390	conserved hypotheticals	5.40885	5.27151	5.50611	5.61194
Rv0391	60.5812	0.0101276	0.432657	0.0234079	0.981325	0.99972	metZ	intermediary metabolism and respiration	5.92856	5.88595	5.67828	6.08565
Rv0392c	112.159	0.307992	0.388944	0.791867	0.428438	0.99972	ndhA	intermediary metabolism and respiration	6.87369	6.91456	6.75359	6.6469
Rv0393	41.7587	-0.4398	0.445251	-0.987758	0.323271	0.99972	Rv0393	insertion seqs and phages	5.19788	5.28722	5.43637	5.55265
Rv0394c	58.0055	0.129596	0.455853	0.284294	0.776185	0.99972	Rv0394c	cell wall and cell processes	6.14998	5.40324	5.88796	5.59882
Rv0395	1.90503	-0.399388	0.328785	-1.21474	0.224466	NA	Rv0395	conserved hypotheticals	0.793542	0.779266	0.830674	1.05781
Rv0396	7.87585	0.141131	0.471415	0.299377	0.764652	NA	Rv0396	conserved hypotheticals	3.04333	2.79663	2.72111	2.9796
Rv0397	1.56446	0.091508	0.328493	0.278569	0.780576	NA	Rv0397	insertion seqs and phages	0.616169	0.624763	0.555155	0.618862
Rv0397A	27.9476	0.275712	0.467545	0.589702	0.555391	0.99972	Rv0397A	conserved hypotheticals	4.72111	4.99075	4.71093	4.71681
Rv0398c	28.9078	0.0761576	0.466852	0.16313	0.870416	0.99972	Rv0398c	cell wall and cell processes	4.99299	4.70102	4.84064	4.78177
Rv0399c	37.147	0.701561	0.454266	1.54438	0.122496	0.912142	lpqK	cell wall and cell processes	5.29625	5.40306	5.05429	4.82616
Rv0400c	138.941	0.204475	0.395085	0.517546	0.604775	0.99972	fadE7	lipid metabolism	7.31783	6.98791	6.89337	7.15706
Rv0401	13.6555	-0.0962566	0.487206	-0.197569	0.843383	0.99972	Rv0401	cell wall and cell processes	3.79437	3.69148	3.83069	3.74853
Rv0402c	342.416	-0.261741	0.38244	-0.684398	0.493724	0.99972	mmpL1	cell wall and cell processes	8.5465	7.99699	8.51546	8.45427
Rv0403c	12.531	0.373149	0.486604	0.766844	0.443174	0.99972	mmpS1	cell wall and cell processes	3.61806	3.77599	3.64362	3.34966
Rv0404	192.644	-0.507166	0.371567	-1.36494	0.172273	0.970891	fadD30	lipid metabolism	7.33786	7.4606	7.64271	7.80773
Rv0405	342.581	-0.809125	0.35229	-2.29676	0.0216325	0.510155	pks6	lipid metabolism	8.12237	8.07465	8.57594	8.66764
Rv0406c	14.8812	-0.0857231	0.48723	-0.17594	0.860341	0.99972	Rv0406c	conserved hypotheticals	3.76841	3.91348	4.10191	3.61674
Rv0407	68.8537	-0.234242	0.429028	-0.545982	0.585078	0.99972	fgd1	intermediary metabolism and respiration	6.17988	5.80436	6.00965	6.28015
Rv0408	123.683	-0.123462	0.387415	-0.318681	0.749969	0.99972	pta	intermediary metabolism and respiration	6.87083	6.94647	7.07267	6.89418
Rv0409	58.6206	0.0732578	0.429486	0.170571	0.864561	0.99972	ackA	intermediary metabolism and respiration	5.72656	6.03005	5.89301	5.80048
Rv0410c	329.635	-0.131379	0.360683	-0.364251	0.715671	0.99972	pknG	regulatory proteins	8.44247	8.17239	8.44324	8.35764
Rv0411c	123.56	0.162168	0.386105	0.42001	0.674478	0.99972	glnH	cell wall and cell processes	7.03844	6.95041	6.95909	6.82032
Rv0412c	158.391	0.140702	0.378011	0.372217	0.709731	0.99972	Rv0412c	cell wall and cell processes	7.31438	7.38048	7.35398	7.15126
Rv0413	41.8556	0.0617049	0.447305	0.137948	0.890281	0.99972	mutT3	information pathways	5.41009	5.37688	5.21025	5.48766
Rv0414c	10.5985	-0.391754	0.479713	-0.816643	0.414133	0.99972	thiE	intermediary metabolism and respiration	3.405	3.0343	3.56747	3.30224
Rv0415	140.722	0.216744	0.408774	0.530229	0.595953	0.99972	thiO	intermediary metabolism and respiration	7.4225	6.86241	7.15538	6.89036
Rv0416	0.461704	0.10982	0.178203	0.616262	0.537722	NA	thiS	intermediary metabolism and respiration	-1.37415	-1.46042	-1.46314	-1.46082
Rv0417	28.5232	-0.318769	0.468058	-0.681046	0.495842	0.99972	thiG	intermediary metabolism and respiration	4.67546	4.79502	5.03774	4.77687
Rv0418	123.934	-0.333467	0.413961	-0.805552	0.420501	0.99972	lpqL	cell wall and cell processes	7.01661	6.55123	7.20966	6.80923
Rv0419	174.183	0.141614	0.369763	0.382985	0.701731	0.99972	lpqM	cell wall and cell processes	7.51671	7.45548	7.37824	7.41362
Rv0420c	89.4543	0.365341	0.401218	0.910579	0.362517	0.99972	Rv0420c	cell wall and cell processes	6.65896	6.48839	6.34056	6.35949
Rv0421c	25.339	0.0481423	0.475605	0.101223	0.919373	0.99972	Rv0421c	conserved hypotheticals	4.47331	4.81827	4.51525	4.7454
Rv0422c	71.8874	-0.626666	0.413785	-1.51447	0.129906	0.924096	thiD	intermediary metabolism and respiration	5.90641	5.98486	6.36487	6.28435
Rv0423c	853.109	-0.129746	0.346088	-0.374895	0.707739	0.99972	thiC	intermediary metabolism and respiration	9.54493	9.81395	9.76468	9.78607
Rv0424c	141.409	0.157371	0.412373	0.381623	0.702741	0.99972	Rv0424c	conserved hypotheticals	6.79824	7.44073	6.96553	7.15818
Rv0425c	1307.7	-0.124809	0.33667	-0.370716	0.710849	0.99972	ctpH	cell wall and cell processes	10.3726	10.2409	10.4431	10.3366
Rv0426c	329.994	0.351555	0.387321	0.907658	0.364059	0.99972	Rv0426c	cell wall and cell processes	8.69454	8.13916	8.33978	8.06172
Rv0427c	29.2534	-0.470508	0.474127	-0.992367	0.321018	0.99972	xthA	information pathways	4.89328	4.42007	5.02124	4.88553
Rv0428c	11.0454	-0.501758	0.485804	-1.03284	0.301679	0.99972	Rv0428c	intermediary metabolism and respiration	3.39667	3.24639	3.54261	3.57831
Rv0429c	8.66292	-0.392789	0.478495	-0.820884	0.411712	NA	def	information pathways	2.99687	2.99935	3.04665	3.30004
Rv0430	17.9582	-0.236361	0.487115	-0.485226	0.627516	0.99972	Rv0430	conserved hypotheticals	4.2797	3.62168	4.24066	4.05149
Rv0431	96.5122	-0.121439	0.415098	-0.292554	0.769863	0.99972	Rv0431	cell wall and cell processes	6.75348	6.25739	6.6066	6.61381
Rv0432	55.1116	0.232339	0.426586	0.544647	0.585996	0.99972	sodC	virulence, detoxification, adaptation	5.87838	5.80808	5.73873	5.67087
Rv0433	183.764	-0.284779	0.368975	-0.771812	0.440226	0.99972	Rv0433	conserved hypotheticals	7.37662	7.46867	7.61438	7.59815
Rv0434	47.6219	-0.348515	0.439314	-0.793316	0.427594	0.99972	Rv0434	conserved hypotheticals	5.56736	5.33436	5.67941	5.63894
Rv0435c	136.879	-0.119675	0.38747	-0.308861	0.757427	0.99972	Rv0435c	cell wall and cell processes	6.93209	7.16234	7.21446	7.04159
Rv0436c	121.27	-0.386488	0.395564	-0.977057	0.328541	0.99972	pssA	lipid metabolism	6.61232	6.92288	6.98101	7.07582
Rv0437c	63.7217	-0.0940125	0.43751	-0.214881	0.82986	0.99972	psd	lipid metabolism	5.90706	5.98358	6.23295	5.70514
Rv0438c	95.2486	-0.339408	0.3992	-0.850221	0.395202	0.99972	moeA2	intermediary metabolism and respiration	6.44559	6.46803	6.57864	6.75063
Rv0439c	29.3964	-0.42428	0.463831	-0.91473	0.360333	0.99972	Rv0439c	intermediary metabolism and respiration	4.77506	4.72462	5.03834	4.9227
Rv0440	567.528	0.320842	0.377851	0.849125	0.395812	0.99972	groEL2	virulence, detoxification, adaptation	9.30362	9.15689	9.25075	8.69334
Rv0441c	107.689	0.0723156	0.396666	0.182308	0.855341	0.99972	Rv0441c	conserved hypotheticals	6.69313	6.84035	6.83108	6.60453
Rv0442c	71.9179	0.287426	0.43207	0.665231	0.505903	0.99972	PPE10	PE/PPE	5.91729	6.46635	5.95301	6.1358
Rv0443	74.8596	0.384827	0.41645	0.924065	0.355452	0.99972	Rv0443	conserved hypotheticals	6.18522	6.44295	6.17622	5.9852
Rv0444c	88.8269	-0.0444025	0.408487	-0.1087	0.91344	0.99972	rskA	information pathways	6.58361	6.30084	6.5566	6.38948
Rv0445c	125.174	-0.263149	0.425349	-0.618665	0.536137	0.99972	sigK	information pathways	7.11681	6.44636	7.17798	6.81806
Rv0446c	67.1662	-0.197679	0.426507	-0.463484	0.643017	0.99972	Rv0446c	cell wall and cell processes	5.79191	6.16732	6.07716	6.16859
Rv0447c	26.8048	0.344086	0.47298	0.727486	0.466929	0.99972	ufaA1	lipid metabolism	4.95391	4.60703	4.69497	4.48735
Rv0448c	54.4366	0.342772	0.44044	0.778249	0.436422	0.99972	Rv0448c	conserved hypotheticals	5.57398	6.05467	5.67486	5.5921
Rv0449c	23.9673	-0.127719	0.481146	-0.265447	0.790665	0.99972	Rv0449c	conserved hypotheticals	4.73121	4.1964	4.59854	4.54174
Rv0450c	996.35	-0.819626	0.357638	-2.29177	0.0219188	0.512724	mmpL4	cell wall and cell processes	9.67964	9.53495	10.353	9.93235
Rv0451c	65.081	-0.421873	0.451242	-0.934916	0.349832	0.99972	mmpS4	cell wall and cell processes	6.10341	5.43247	6.26084	5.90942
Rv0452	4.94321	-0.287713	0.430567	-0.668219	0.503994	NA	Rv0452	regulatory proteins	2.25578	2.06976	2.47559	2.10692
Rv0453	17.9012	0.257059	0.484613	0.530442	0.595805	0.99972	PPE11	PE/PPE	4.11405	4.29736	4.1931	3.93615
Rv0454	115.687	-0.0104445	0.410317	-0.0254547	0.979692	0.99972	Rv0454	conserved hypotheticals	6.54118	7.06141	6.77367	6.91206
Rv0455c	556.634	0.645146	0.387719	1.66395	0.0961218	0.849354	Rv0455c	conserved hypotheticals	9.13651	9.40688	8.47898	9.08659
Rv0456A	3.39898	-0.481182	0.397774	-1.20969	0.226399	NA	mazF1	virulence, detoxification, adaptation	1.65835	1.5633	1.71682	1.90284
Rv0456B	21.1413	-0.299524	0.485264	-0.617239	0.537077	0.99972	mazE1	virulence, detoxification, adaptation	4.2525	4.27645	4.7106	4.06841
Rv0456c	27.1802	0.372794	0.469702	0.793684	0.42738	0.99972	echA2	lipid metabolism	4.94648	4.68794	4.53698	4.6903
Rv0457c	55.0263	0.039737	0.429564	0.0925055	0.926296	0.99972	Rv0457c	intermediary metabolism and respiration	5.85962	5.71448	5.83848	5.6826
Rv0458	489.405	0.356607	0.355324	1.00361	0.315566	0.99972	Rv0458	intermediary metabolism and respiration	9.18282	8.86321	8.79238	8.80284
Rv0459	101.625	0.576547	0.394767	1.46047	0.14416	0.944244	Rv0459	conserved hypotheticals	6.84242	6.77171	6.37873	6.51558
Rv0460	39.4143	0.0715688	0.464398	0.154111	0.877522	0.99972	Rv0460	conserved hypotheticals	5.54292	4.90983	5.21969	5.23479
Rv0461	32.3845	0.54773	0.464555	1.17904	0.238382	0.99972	Rv0461	cell wall and cell processes	5.10223	5.14286	4.96098	4.61838
Rv0462	256.093	-0.537438	0.359209	-1.49617	0.134609	0.936219	lpdC	intermediary metabolism and respiration	7.84604	7.75411	8.12007	8.1733
Rv0463	39.9336	0.0108408	0.449838	0.0240992	0.980773	0.99972	Rv0463	cell wall and cell processes	5.43674	5.16622	5.25455	5.34693
Rv0464c	208.671	-0.565843	0.368366	-1.53609	0.124517	0.914346	Rv0464c	conserved hypotheticals	7.53014	7.45758	7.76026	7.93976
Rv0465c	120.448	-0.70171	0.389832	-1.80003	0.0718558	0.782503	Rv0465c	regulatory proteins	6.57968	6.70961	7.02589	7.14789
Rv0466	21.2145	-0.182107	0.47846	-0.38061	0.703493	0.99972	Rv0466	conserved hypotheticals	4.41612	4.27562	4.36814	4.51361
Rv0467	581.91	1.86404	0.375277	4.96709	6.8e-07	0.000242021	icl1	intermediary metabolism and respiration	9.16932	9.71892	8.32275	8.09975
Rv0468	189.208	0.766061	0.397243	1.92844	0.0537998	0.710429	fadB2	lipid metabolism	7.45016	7.96545	7.06329	7.36736
Rv0469	679.761	0.340496	0.369783	0.920799	0.357155	0.99972	umaA	lipid metabolism	9.22438	9.71685	9.15337	9.3699
Rv0470A	11.4416	1.10204	0.478484	2.30319	0.0212681	0.510155	Rv0470A	conserved hypotheticals	3.4103	3.7033	3.08783	2.8674
Rv0470c	223.114	0.186306	0.364737	0.510796	0.609494	0.99972	pcaA	lipid metabolism	7.79311	7.91472	7.67147	7.79844
Rv0471c	31.0614	0.157834	0.463418	0.340586	0.733415	0.99972	Rv0471c	conserved hypotheticals	4.97725	4.98992	4.74338	5.02757
Rv0472c	77.2745	0.229185	0.432383	0.530051	0.596077	0.99972	Rv0472c	regulatory proteins	6.36603	6.265	6.41234	5.83524
Rv0473	117.499	0.0200304	0.401764	0.0498561	0.960237	0.99972	Rv0473	cell wall and cell processes	6.66059	7.04678	6.76705	6.95005
Rv0474	264.498	0.335153	0.387263	0.865441	0.386797	0.99972	Rv0474	regulatory proteins	8.10324	8.15982	7.6004	8.13938
Rv0475	780.038	-0.252609	0.376802	-0.670402	0.502602	0.99972	hbhA	cell wall and cell processes	9.74794	9.16024	9.73605	9.6017
Rv0476	155.447	0.369111	0.375991	0.981702	0.326247	0.99972	Rv0476	cell wall and cell processes	7.43247	7.32684	7.09166	7.1975
Rv0477	66.8308	0.208729	0.425277	0.490806	0.623564	0.99972	Rv0477	cell wall and cell processes	5.91443	6.27905	6.04859	5.92038
Rv0478	106.467	-0.0427403	0.437588	-0.0976725	0.922192	0.99972	deoC	intermediary metabolism and respiration	6.21954	6.99048	6.4958	6.88757
Rv0479c	449.063	0.187006	0.380365	0.491649	0.622967	0.99972	Rv0479c	cell wall and cell processes	8.61538	9.04751	8.50647	8.90757
Rv0480c	493.636	-0.524737	0.395693	-1.32612	0.184799	0.995568	Rv0480c	intermediary metabolism and respiration	8.54317	8.8393	8.65242	9.37569
Rv0481c	62.2964	-0.272735	0.426764	-0.639077	0.522773	0.99972	Rv0481c	conserved hypotheticals	5.83716	5.88982	5.86466	6.17523
Rv0482	42.0185	-0.16965	0.449785	-0.37718	0.70604	0.99972	murB	cell wall and cell processes	5.17431	5.47683	5.5189	5.35418
Rv0483	197.882	-0.0860821	0.365806	-0.235322	0.813959	0.99972	lprQ	cell wall and cell processes	7.58372	7.61685	7.69148	7.61827
Rv0484c	80.9467	0.18799	0.425705	0.441598	0.65878	0.99972	Rv0484c	intermediary metabolism and respiration	6.11906	6.58425	6.39448	6.10256
Rv0485	145.51	-0.0674429	0.387066	-0.174242	0.861676	0.99972	Rv0485	regulatory proteins	7.19014	7.12521	7.34611	7.02943
Rv0486	282.664	0.316198	0.358765	0.881351	0.378128	0.99972	mshA	intermediary metabolism and respiration	8.20053	8.26657	8.10995	7.93942
Rv0487	106.613	0.0383537	0.395219	0.0970442	0.922691	0.99972	Rv0487	conserved hypotheticals	6.67393	6.8094	6.62523	6.81032
Rv0488	4.23576	-0.607184	0.417597	-1.454	0.145947	NA	Rv0488	cell wall and cell processes	1.91933	1.81862	1.99673	2.25347
Rv0489	67.905	-0.193065	0.42198	-0.457522	0.647296	0.99972	gpm1	intermediary metabolism and respiration	6.14724	5.86703	6.20325	6.0545
Rv0490	453.235	0.193408	0.355376	0.544235	0.58628	0.99972	senX3	regulatory proteins	8.72819	9.01192	8.70418	8.79915
Rv0491	211.815	0.0363074	0.374661	0.0969074	0.9228	0.99972	regX3	regulatory proteins	7.56658	7.87558	7.76618	7.65226
Rv0492A	4.83178	0.852436	0.433801	1.96504	0.0494098	NA	Rv0492A	conserved hypotheticals	2.23494	2.24943	1.91093	1.86554
Rv0492c	39.9218	-0.313647	0.446674	-0.702184	0.482564	0.99972	Rv0492c	intermediary metabolism and respiration	5.27191	5.1715	5.43428	5.36577
Rv0493c	20.1964	-0.0367208	0.482608	-0.0760881	0.939349	0.99972	Rv0493c	conserved hypotheticals	4.38953	4.21301	4.48084	4.13472
Rv0494	30.3496	0.247187	0.470636	0.525218	0.599432	0.99972	Rv0494	regulatory proteins	4.67604	5.19064	4.781	4.86534
Rv0495c	58.8709	-0.0644333	0.423529	-0.152135	0.879081	0.99972	Rv0495c	conserved hypotheticals	5.91802	5.79623	5.91892	5.87176
Rv0496	198.721	-0.436554	0.37074	-1.17752	0.238987	0.99972	Rv0496	conserved hypotheticals	7.45879	7.48903	7.64168	7.85879
Rv0497	141.1	-0.35334	0.391494	-0.902543	0.366768	0.99972	Rv0497	cell wall and cell processes	7.16074	6.82959	7.31102	7.14958
Rv0498	22.62	-0.267794	0.474953	-0.563833	0.572868	0.99972	Rv0498	conserved hypotheticals	4.41655	4.44107	4.57436	4.56681
Rv0499	23.2962	-0.516096	0.480881	-1.07323	0.283168	0.99972	Rv0499	conserved hypotheticals	4.32034	4.38108	4.87015	4.35016
Rv0500	45.3267	-0.0493465	0.445482	-0.110771	0.911798	0.99972	proC	intermediary metabolism and respiration	5.3548	5.5872	5.37213	5.63194
Rv0500A	28.4029	0.558949	0.469825	1.1897	0.234166	0.99972	Rv0500A	conserved hypotheticals	4.89731	4.96565	4.75748	4.4466
Rv0500B	6.09336	0.685178	0.451035	1.51912	0.128732	NA	Rv0500B	conserved hypotheticals	2.6996	2.30338	2.24286	2.15783
Rv0501	243.566	0.431517	0.359205	1.20131	0.22963	0.99972	galE2	intermediary metabolism and respiration	8.00377	8.08891	7.76993	7.7728
Rv0502	631.737	0.422781	0.389751	1.08475	0.278033	0.99972	Rv0502	conserved hypotheticals	9.07787	9.65707	8.85743	9.31061
Rv0503c	745.884	0.421421	0.394259	1.06889	0.285118	0.99972	cmaA2	lipid metabolism	9.32565	9.88816	9.02665	9.5838
Rv0504c	38.8606	0.379253	0.446627	0.84915	0.395798	0.99972	Rv0504c	conserved hypotheticals	5.34175	5.39227	5.15483	5.15116
Rv0505c	198.586	0.20774	0.404221	0.513926	0.607303	0.99972	serB1	intermediary metabolism and respiration	7.94353	7.30582	7.64952	7.39003
Rv0506	29.2078	0.35771	0.462914	0.772735	0.439679	0.99972	mmpS2	cell wall and cell processes	4.89099	4.99867	4.76306	4.73929
Rv0507	566.811	-0.174569	0.354342	-0.492657	0.622255	0.99972	mmpL2	cell wall and cell processes	9.19446	8.95358	9.2988	9.08292
Rv0508	86.8057	0.21774	0.435912	0.499504	0.617424	0.99972	Rv0508	conserved hypotheticals	6.15531	6.71137	6.05284	6.54424
Rv0509	1935.32	0.753258	0.405007	1.85987	0.0629045	0.754303	hemA	intermediary metabolism and respiration	11.4778	10.4605	10.5402	10.5148
Rv0510	1312.22	-0.174118	0.360419	-0.483099	0.629026	0.99972	hemC	intermediary metabolism and respiration	10.4924	10.0236	10.4408	10.3651
Rv0511	492.699	0.0771002	0.354315	0.217603	0.827738	0.99972	hemD	intermediary metabolism and respiration	8.86905	9.05245	8.79147	9.02445
Rv0512	312.35	0.187613	0.391786	0.478867	0.632034	0.99972	hemB	intermediary metabolism and respiration	8.01614	8.56371	8.00268	8.3626
Rv0513	245.513	0.052921	0.366609	0.144353	0.885222	0.99972	Rv0513	cell wall and cell processes	7.82	8.06947	7.86965	7.96745
Rv0514	15.532	0.946288	0.487103	1.94268	0.0520543	0.710429	Rv0514	cell wall and cell processes	3.81783	4.23973	3.60008	3.52504
Rv0515	0.852759	0.144612	0.252928	0.57175	0.567492	NA	Rv0515	insertion seqs and phages	-0.294957	-0.327061	-0.348833	-0.376497
Rv0516c	1477.9	0.40831	0.371685	1.09854	0.27197	0.99972	Rv0516c	information pathways	10.9085	10.2611	10.399	10.2974
Rv0517	151.215	-0.0749414	0.381385	-0.196498	0.844221	0.99972	Rv0517	intermediary metabolism and respiration	7.14421	7.27572	7.1519	7.36063
Rv0518	34.7665	-0.356197	0.468912	-0.759624	0.447479	0.99972	Rv0518	cell wall and cell processes	4.73019	5.1843	5.35663	5.01979
Rv0519c	12.8719	-0.139095	0.486301	-0.286027	0.774858	0.99972	Rv0519c	cell wall and cell processes	3.73187	3.45871	3.84708	3.472
Rv0520	4.24886	-0.100845	0.419766	-0.24024	0.810144	NA	Rv0520	intermediary metabolism and respiration	2.07721	1.94015	2.20392	1.89009
Rv0521	3.00488	0.106421	0.38286	0.277963	0.781041	NA	Rv0521	intermediary metabolism and respiration	1.46457	1.72808	1.54333	1.56722
Rv0522	269.695	0.372387	0.362255	1.02797	0.303964	0.99972	gabP	cell wall and cell processes	8.11255	8.24144	7.8363	8.02942
Rv0523c	7.92384	0.484638	0.44956	1.07803	0.281021	NA	Rv0523c	conserved hypotheticals	3.11778	2.63116	2.76904	2.44096
Rv0524	54.8111	-0.590641	0.431173	-1.36985	0.170735	0.970497	hemL	intermediary metabolism and respiration	5.63266	5.50646	6.00179	5.82871
Rv0525	20.2593	-0.502472	0.482194	-1.04205	0.297387	0.99972	Rv0525	conserved hypotheticals	4.22771	4.09846	4.25828	4.58296
Rv0526	24.7292	0.208447	0.471313	0.442269	0.658294	0.99972	Rv0526	intermediary metabolism and respiration	4.73153	4.59865	4.52373	4.58353
Rv0527	55.0784	-0.331226	0.436766	-0.758362	0.448234	0.99972	ccdA	intermediary metabolism and respiration	5.49414	5.81138	5.77212	5.96125
Rv0528	32.5812	-0.468387	0.457944	-1.0228	0.306401	0.99972	Rv0528	cell wall and cell processes	4.90481	4.85832	5.13594	5.14608
Rv0529	31.5883	-0.285196	0.477121	-0.597745	0.55001	0.99972	ccsA	intermediary metabolism and respiration	4.5319	5.08395	4.79841	5.21481
Rv0530	404.334	0.184966	0.368788	0.501552	0.615983	0.99972	Rv0530	conserved hypotheticals	8.48688	8.88954	8.48283	8.6779
Rv0530A	72.4725	0.697764	0.422145	1.6529	0.0983513	0.854449	Rv0530A	conserved hypotheticals	6.13427	6.49379	5.79344	5.99595
Rv0531	21.5471	-0.13251	0.486747	-0.272235	0.785441	0.99972	Rv0531	cell wall and cell processes	4.5608	3.95257	4.58501	4.13302
Rv0532	119.71	0.965292	0.42537	2.2693	0.0232501	0.519066	PE_PGRS6	PE/PPE	7.39564	6.63158	6.29452	6.53618
Rv0533c	104.833	0.438718	0.430698	1.01862	0.308383	0.99972	fabH	lipid metabolism	7.07103	6.42497	6.68505	6.259
Rv0534c	27.8316	-0.289854	0.468844	-0.618233	0.536422	0.99972	menA	intermediary metabolism and respiration	4.58023	4.83091	4.87938	4.87613
Rv0535	13.6535	0.0320447	0.486779	0.0658301	0.947513	0.99972	pnp	intermediary metabolism and respiration	3.67439	3.82634	3.93461	3.48619
Rv0536	16.7542	-0.392539	0.486677	-0.80657	0.419914	0.99972	galE3	intermediary metabolism and respiration	3.7687	4.10732	4.18759	4.14173
Rv0537c	123.887	0.0192286	0.389144	0.0494126	0.960591	0.99972	Rv0537c	cell wall and cell processes	7.05879	6.83995	6.99655	6.88171
Rv0538	145.176	0.259581	0.425971	0.609387	0.542268	0.99972	Rv0538	cell wall and cell processes	6.77132	7.53011	6.86396	7.20428
Rv0539	177.488	0.214763	0.371572	0.577985	0.563274	0.99972	Rv0539	intermediary metabolism and respiration	7.45132	7.60973	7.37828	7.41611
Rv0540	11.2366	0.123254	0.485962	0.253629	0.799782	0.99972	Rv0540	conserved hypotheticals	3.37678	3.6373	3.488	3.42264
Rv0541c	38.7083	-0.439277	0.478431	-0.918161	0.358535	0.99972	Rv0541c	cell wall and cell processes	4.68002	5.2915	4.92043	5.62494
Rv0542c	64.7481	-0.369814	0.41933	-0.881918	0.377821	0.99972	menE	intermediary metabolism and respiration	5.85441	5.93649	6.17458	6.05766
Rv0543c	221.801	0.355786	0.415346	0.856602	0.391665	0.99972	Rv0543c	conserved hypotheticals	7.48428	8.14499	7.31469	7.84785
Rv0544c	28.3456	-0.259548	0.464612	-0.558633	0.576412	0.99972	Rv0544c	cell wall and cell processes	4.74795	4.75886	4.9092	4.88051
Rv0545c	658.843	-0.296907	0.349375	-0.849825	0.395422	0.99972	pitA	cell wall and cell processes	9.36382	9.12929	9.3731	9.52184
Rv0546c	23.1994	0.309535	0.473954	0.653091	0.513698	0.99972	Rv0546c	conserved hypotheticals	4.6335	4.55296	4.37585	4.4781
Rv0547c	68.1411	-0.329008	0.428258	-0.768246	0.442341	0.99972	Rv0547c	intermediary metabolism and respiration	6.15613	5.72954	6.18629	6.14524
Rv0548c	184.859	-0.0274458	0.370126	-0.0741526	0.940889	0.99972	menB	intermediary metabolism and respiration	7.57223	7.46613	7.59156	7.47923
Rv0549c	6.20514	0.0503776	0.438763	0.114817	0.90859	NA	vapC3	virulence, detoxification, adaptation	2.37997	2.81353	2.70374	2.4619
Rv0550c	18.5427	0.259365	0.486941	0.532642	0.594281	0.99972	vapB3	virulence, detoxification, adaptation	3.72678	4.53781	4.17272	3.89308
Rv0551c	57.6593	0.0366784	0.426825	0.085933	0.93152	0.99972	fadD8	lipid metabolism	5.80237	5.91201	5.92036	5.74628
Rv0552	90.9	0.0990237	0.41135	0.240729	0.809765	0.99972	Rv0552	conserved hypotheticals	6.67909	6.342	6.56007	6.34621
Rv0553	33.4609	0.118809	0.455343	0.260922	0.794152	0.99972	menC	intermediary metabolism and respiration	5.08621	5.09955	4.9934	5.05935
Rv0554	17.1437	-0.272273	0.484715	-0.561718	0.574308	0.99972	bpoC	virulence, detoxification, adaptation	4.07369	3.9496	4.0547	4.24319
Rv0555	98.101	-0.140455	0.396996	-0.353796	0.723492	0.99972	menD	intermediary metabolism and respiration	6.48878	6.64597	6.67041	6.64816
Rv0556	55.7637	-0.270633	0.428823	-0.631106	0.527971	0.99972	Rv0556	cell wall and cell processes	5.72945	5.70007	5.96794	5.77239
Rv0557	103.804	0.319998	0.404756	0.790594	0.429181	0.99972	mgtA	lipid metabolism	6.60232	6.93077	6.68196	6.45968
Rv0558	97.7191	0.511784	0.403766	1.26753	0.204967	0.99972	menH	intermediary metabolism and respiration	6.54989	6.8939	6.44102	6.39069
Rv0559c	435.305	-0.154742	0.35188	-0.439757	0.660113	0.99972	Rv0559c	cell wall and cell processes	8.64175	8.77433	8.7176	8.89929
Rv0560c	184.06	0.869501	0.433551	2.00553	0.044906	0.663529	Rv0560c	intermediary metabolism and respiration	5.74155	8.21494	5.42027	5.4137
Rv0561c	21.825	0.896875	0.479323	1.87113	0.0613272	0.749729	Rv0561c	intermediary metabolism and respiration	4.47391	4.65025	3.97237	4.19343
Rv0562	182.274	-0.522335	0.385815	-1.35385	0.175785	0.976032	grcC1	intermediary metabolism and respiration	7.36037	7.24701	7.83017	7.42054
Rv0563	88.3477	-0.509538	0.408003	-1.24886	0.211717	0.99972	htpX	virulence, detoxification, adaptation	6.26438	6.29705	6.73446	6.43844
Rv0564c	42.2287	-0.112247	0.44402	-0.252797	0.800425	0.99972	gpdA1	lipid metabolism	5.4243	5.3027	5.48954	5.36231
Rv0565c	56.818	0.195567	0.428242	0.456675	0.647905	0.99972	Rv0565c	intermediary metabolism and respiration	5.90219	5.85314	5.86121	5.64493
Rv0566c	16.014	0.271047	0.486113	0.55758	0.577131	0.99972	Rv0566c	conserved hypotheticals	4.24839	3.48184	3.83768	3.69929
Rv0567	163.654	-0.489698	0.377019	-1.29887	0.193989	0.99972	Rv0567	intermediary metabolism and respiration	7.152	7.19597	7.38278	7.58306
Rv0568	303.006	0.217998	0.367612	0.59301	0.553175	0.99972	cyp135B1	intermediary metabolism and respiration	8.46747	8.10757	8.19052	8.123
Rv0569	44.6057	0.383173	0.446338	0.858481	0.390627	0.99972	Rv0569	conserved hypotheticals	5.40369	5.69875	5.2206	5.44227
Rv0570	65.4493	0.062687	0.421377	0.148767	0.881738	0.99972	nrdZ	information pathways	5.90565	6.17087	6.01076	6.01236
Rv0571c	49.2156	0.807382	0.434817	1.85683	0.0633352	0.754303	Rv0571c	conserved hypotheticals	5.71	5.84935	5.34858	5.27207
Rv0572c	12.2314	-0.0453662	0.481184	-0.0942804	0.924886	0.99972	Rv0572c	conserved hypotheticals	3.75359	3.15915	3.56696	3.48755
Rv0573c	33.5408	-0.266171	0.460414	-0.578114	0.563187	0.99972	pncB2	intermediary metabolism and respiration	4.95993	4.99204	4.9643	5.27218
Rv0574c	32.2367	-0.0606217	0.457614	-0.132473	0.89461	0.99972	Rv0574c	conserved hypotheticals	4.96844	5.02171	5.04462	5.01459
Rv0575c	53.2297	0.0290156	0.447915	0.0647794	0.94835	0.99972	Rv0575c	intermediary metabolism and respiration	5.60338	5.82883	5.93221	5.40812
Rv0576	108.884	0.323888	0.407985	0.793874	0.427269	0.99972	Rv0576	regulatory proteins	7.05285	6.5747	6.58006	6.67605
Rv0577	236.221	0.664995	0.377981	1.75934	0.0785203	0.82481	TB27.3	conserved hypotheticals	8.23791	7.81403	7.65307	7.55656
Rv0578c	602.513	0.270311	0.342324	0.789635	0.429741	0.99972	PE_PGRS7	PE/PPE	9.36644	9.26175	9.176	9.09827
Rv0579	113.645	0.53849	0.390538	1.37884	0.167944	0.964672	Rv0579	conserved hypotheticals	6.86113	7.05809	6.63951	6.61629
Rv0580c	544.342	0.526563	0.355315	1.48196	0.13835	0.940592	Rv0580c	conserved hypotheticals	9.30831	9.14692	8.73067	9.00993
Rv0581	64.7526	-0.855976	0.452671	-1.89095	0.0586315	0.735623	vapB26	virulence, detoxification, adaptation	5.69279	5.5168	6.51129	5.67273
Rv0582	10.8653	-0.328263	0.484909	-0.676958	0.498432	0.99972	vapC26	virulence, detoxification, adaptation	3.33309	3.3715	3.65279	3.35078
Rv0583c	67.5847	-0.283884	0.439412	-0.646055	0.518244	0.99972	lpqN	cell wall and cell processes	6.18464	5.65085	6.27036	5.96985
Rv0584	91.3886	-0.115928	0.426636	-0.271727	0.785832	0.99972	Rv0584	cell wall and cell processes	6.19325	6.65375	6.29421	6.72172
Rv0585c	80.1059	-0.0235648	0.412623	-0.0571099	0.954458	0.99972	Rv0585c	cell wall and cell processes	6.21543	6.39581	6.19843	6.44113
Rv0586	176.293	-0.614826	0.441855	-1.39147	0.164084	0.957669	mce2R	regulatory proteins	7.44793	6.628	7.88598	7.14346
Rv0587	149.543	-0.255618	0.38428	-0.665186	0.505931	0.99972	yrbE2A	virulence, detoxification, adaptation	7.26118	6.98558	7.3397	7.24646
Rv0588	55.858	0.143879	0.432175	0.332918	0.739196	0.99972	yrbE2B	virulence, detoxification, adaptation	5.93877	5.72009	5.85063	5.62695
Rv0589	159.124	-0.100225	0.420283	-0.238471	0.811516	0.99972	mce2A	virulence, detoxification, adaptation	6.83933	7.53214	7.10125	7.4958
Rv0590	43.1515	-0.0828588	0.44638	-0.185624	0.85274	0.99972	mce2B	virulence, detoxification, adaptation	5.43898	5.36174	5.58271	5.29162
Rv0590A	5.2982	0.114585	0.446187	0.256808	0.797327	NA	Rv0590A	virulence, detoxification, adaptation	2.27983	2.55652	2.41341	2.33559
Rv0591	18.8173	-0.292812	0.487068	-0.601174	0.547724	0.99972	mce2C	virulence, detoxification, adaptation	3.81914	4.35853	4.27314	4.32272
Rv0592	15.6985	0.115139	0.485838	0.23699	0.812664	0.99972	mce2D	virulence, detoxification, adaptation	3.94726	4.04672	4.00503	3.87065
Rv0593	163.292	-0.473172	0.376808	-1.25574	0.209212	0.99972	lprL	cell wall and cell processes	7.25678	7.09405	7.42205	7.5336
Rv0594	50.035	-0.0677972	0.437987	-0.154793	0.876985	0.99972	mce2F	virulence, detoxification, adaptation	5.49863	5.73124	5.75051	5.56839
Rv0595c	7.32437	0.225201	0.472398	0.476718	0.633563	NA	vapC4	virulence, detoxification, adaptation	2.80288	3.0045	2.81854	2.79499
Rv0596c	7.67785	0.429509	0.465888	0.921913	0.356574	NA	vapB4	virulence, detoxification, adaptation	3.04358	2.69529	2.53436	2.78782
Rv0597c	44.4393	0.513773	0.439863	1.16803	0.242795	0.99972	Rv0597c	conserved hypotheticals	5.64446	5.52068	5.25627	5.31481
Rv0598c	23.8752	0.239323	0.472944	0.506029	0.612836	0.99972	vapC27	virulence, detoxification, adaptation	4.69543	4.54216	4.47474	4.50813
Rv0599c	7.92855	-0.00932724	0.471939	-0.0197637	0.984232	NA	vapB27	virulence, detoxification, adaptation	3.03483	2.84038	3.08199	2.78925
Rv0600c	2.70429	-0.334604	0.378877	-0.883146	0.377157	NA	Rv0600c	regulatory proteins	1.37649	1.44563	1.577	1.51596
Rv0601c	0	NA	NA	NA	NA	NA	Rv0601c	regulatory proteins	0	0	0	0
Rv0602c	2.70175	0.0129676	0.366035	0.0354273	0.971739	NA	tcrA	regulatory proteins	1.4279	1.36193	1.49966	1.26784
Rv0603	2.06323	-0.251528	0.345485	-0.728043	0.466587	NA	Rv0603	cell wall and cell processes	1.03539	0.949642	1.1541	1.03408
Rv0604	80.4045	-0.602461	0.416897	-1.44511	0.148428	0.950433	lpqO	cell wall and cell processes	6.26247	5.90983	6.45089	6.49374
Rv0605	46.4601	0.111674	0.451717	0.247222	0.804736	0.99972	Rv0605	insertion seqs and phages	5.2501	5.78477	5.49754	5.47777
Rv0606	41.3731	0.180449	0.446457	0.404181	0.68608	0.99972	Rv0606	insertion seqs and phages	5.30151	5.51393	5.25114	5.36775
Rv0607	2.72062	0.0258608	0.380905	0.0678929	0.945871	NA	Rv0607	conserved hypotheticals	1.40514	1.33845	1.26247	1.45132
Rv0608	51.9426	-0.402096	0.437176	-0.919758	0.357699	0.99972	vapB28	virulence, detoxification, adaptation	5.56868	5.55332	5.94896	5.62572
Rv0609	38.1082	-0.190906	0.451002	-0.423293	0.672082	0.99972	vapC28	virulence, detoxification, adaptation	5.09022	5.28963	5.28528	5.32879
Rv0609A	5.2651	-0.301894	0.449931	-0.670978	0.502234	NA	Rv0609A	conserved hypotheticals	2.3	2.40312	2.47308	2.48948
Rv0610c	27.86	0.139166	0.465775	0.298784	0.765105	0.99972	Rv0610c	conserved hypotheticals	4.76186	4.90203	4.77569	4.74228
Rv0611c	430.427	0.162351	0.404478	0.401384	0.688138	0.99972	Rv0611c	conserved hypotheticals	9.02686	8.42795	8.90668	8.31117
Rv0612	43.5125	0.0862367	0.465265	0.18535	0.852955	0.99972	Rv0612	conserved hypotheticals	5.03521	5.71148	5.20748	5.52253
Rv0613c	460.042	-0.320507	0.398863	-0.80355	0.421657	0.99972	Rv0613c	conserved hypotheticals	9.00077	8.24435	8.98729	8.84639
Rv0614	7.59986	-0.893949	0.462997	-1.93079	0.0535093	NA	Rv0614	conserved hypotheticals	2.57275	2.66041	2.85277	3.1863
Rv0615	34.1043	0.921635	0.463916	1.98664	0.0469624	0.675472	Rv0615	cell wall and cell processes	5.10978	5.36048	4.84497	4.54711
Rv0616A	12.0574	-0.268754	0.487049	-0.5518	0.581085	0.99972	vapB29	virulence, detoxification, adaptation	3.47193	3.59364	3.7062	3.62249
Rv0616c	14.8993	0.266722	0.487355	0.547285	0.584183	0.99972	Rv0616c	conserved hypotheticals	3.8017	4.02139	3.57211	3.94408
Rv0617	9.37304	-0.512327	0.481372	-1.06431	0.28719	NA	vapC29	virulence, detoxification, adaptation	3.15016	3.02	3.40706	3.23371
Rv0618	10.5458	-0.270269	0.479372	-0.563799	0.572891	0.99972	galTa	intermediary metabolism and respiration	3.4387	3.0198	3.30208	3.48062
Rv0619	4.8569	-0.317589	0.439637	-0.722389	0.470055	NA	galTb	intermediary metabolism and respiration	2.15124	2.222	2.19462	2.44264
Rv0620	4.36069	-0.578641	0.420331	-1.37663	0.168626	NA	galK	intermediary metabolism and respiration	1.89842	1.96096	2.01933	2.32919
Rv0621	65.443	0.116208	0.445732	0.260712	0.794315	0.99972	Rv0621	cell wall and cell processes	6.30828	5.62701	5.82899	6.04821
Rv0622	81.8931	1.05613	0.406716	2.59674	0.00941135	0.35653	Rv0622	cell wall and cell processes	6.59432	6.52894	5.9758	5.85591
Rv0623	19.5464	-0.700293	0.483913	-1.44715	0.147856	0.950433	vapB30	virulence, detoxification, adaptation	4.04753	4.05137	4.60575	4.1989
Rv0624	43.309	0.32846	0.453971	0.723525	0.469358	0.99972	vapC30	virulence, detoxification, adaptation	5.20696	5.73094	5.26719	5.34391
Rv0625c	106.46	-1.03424	0.400303	-2.58364	0.00977647	0.362646	Rv0625c	cell wall and cell processes	6.43647	6.17745	6.94103	6.97015
Rv0626	40.5427	-0.112369	0.447047	-0.251358	0.801537	0.99972	vapB5	virulence, detoxification, adaptation	5.20699	5.39943	5.35509	5.39521
Rv0627	26.1372	0.115311	0.471375	0.244626	0.806746	0.99972	vapC5	virulence, detoxification, adaptation	4.58914	4.85444	4.6043	4.73077
Rv0628c	255.212	1.00314	0.398445	2.51764	0.0118143	0.404526	Rv0628c	conserved hypotheticals	8.49117	7.81368	7.61872	7.39522
Rv0629c	42.0302	-0.682646	0.44564	-1.53183	0.125564	0.914346	recD	information pathways	5.16	5.1662	5.47327	5.61619
Rv0630c	56.4491	-0.463296	0.428122	-1.08216	0.279182	0.99972	recB	information pathways	5.61944	5.70382	5.86514	6.00889
Rv0631c	41.5696	-0.13127	0.454148	-0.289046	0.772546	0.99972	recC	information pathways	5.50642	5.08252	5.45988	5.31697
Rv0632c	184.072	-0.409313	0.371402	-1.10207	0.27043	0.99972	echA3	lipid metabolism	7.33742	7.41599	7.71222	7.56207
Rv0633c	32.1478	-0.0624287	0.45752	-0.13645	0.891466	0.99972	Rv0633c	cell wall and cell processes	4.99503	4.98468	5.02209	5.02694
Rv0634A	50.2247	0.403708	0.477607	0.845271	0.397959	0.99972	Rv0634A	conserved hypotheticals	6.00301	5.12414	5.66552	4.90278
Rv0634B	9.40614	-0.163553	0.481517	-0.339662	0.734111	NA	rpmG2	information pathways	3.17106	3.21466	3.39397	3.13132
Rv0634c	64.9582	0.306682	0.426869	0.718446	0.472482	0.99972	Rv0634c	virulence, detoxification, adaptation	5.98432	6.19747	6.04669	5.74556
Rv0635	124.044	0.493393	0.383185	1.28761	0.197881	0.99972	hadA	intermediary metabolism and respiration	7.07996	7.08646	6.79906	6.74811
Rv0636	89.9299	0.125412	0.400787	0.312915	0.754345	0.99972	hadB	intermediary metabolism and respiration	6.44993	6.59547	6.41847	6.48015
Rv0637	200.138	0.0154894	0.369042	0.0419718	0.966521	0.99972	hadC	intermediary metabolism and respiration	7.54519	7.74066	7.62849	7.64963
Rv0638	221.447	-0.307539	0.366142	-0.839943	0.40094	0.99972	secE1	cell wall and cell processes	7.58969	7.76588	7.91373	7.84802
Rv0639	475.606	0.345425	0.386053	0.89476	0.370915	0.99972	nusG	information pathways	8.60103	9.25527	8.65292	8.82036
Rv0640	412.269	0.409059	0.386625	1.05802	0.290044	0.99972	rplK	information pathways	8.43768	9.05208	8.38013	8.62143
Rv0641	422.175	0.180354	0.351466	0.513148	0.607848	0.99972	rplA	information pathways	8.68402	8.85817	8.59529	8.71639
Rv0642c	245.547	-0.0585203	0.371027	-0.157725	0.874673	0.99972	mmaA4	lipid metabolism	7.77783	8.03429	7.84193	8.05592
Rv0643c	191.008	0.279096	0.407185	0.685429	0.493073	0.99972	mmaA3	lipid metabolism	7.24499	7.92046	7.31656	7.56434
Rv0644c	75.2454	0.0453799	0.412355	0.110051	0.912369	0.99972	mmaA2	lipid metabolism	6.13435	6.34428	6.25092	6.18594
Rv0645c	98.4626	-0.049752	0.408656	-0.121745	0.903101	0.99972	mmaA1	lipid metabolism	6.76239	6.39329	6.71321	6.52294
Rv0646c	71.8892	-0.287168	0.442868	-0.648428	0.516708	0.99972	lipG	intermediary metabolism and respiration	6.31324	5.63214	6.28493	6.13992
Rv0647c	65.2668	0.0427512	0.420699	0.101619	0.919059	0.99972	Rv0647c	conserved hypotheticals	6.10373	5.96541	6.09904	5.90928
Rv0648	22.9556	-0.122086	0.474439	-0.257328	0.796925	0.99972	Rv0648	intermediary metabolism and respiration	4.53781	4.43001	4.53846	4.55979
Rv0649	3.21939	-0.269895	0.390954	-0.69035	0.489974	NA	fabD2	lipid metabolism	1.67506	1.51526	1.71733	1.7162
Rv0650	4.40598	0.607253	0.422765	1.43638	0.150893	NA	Rv0650	intermediary metabolism and respiration	2.11294	2.15066	1.91607	1.81217
Rv0651	67.3662	0.687041	0.416152	1.65094	0.0987515	0.854449	rplJ	information pathways	6.18502	6.26903	5.86566	5.75967
Rv0652	79.9455	-0.20403	0.408313	-0.49969	0.617293	0.99972	rplL	information pathways	6.34239	6.15568	6.39136	6.36081
Rv0653c	47.7123	0.305118	0.440179	0.693169	0.488203	0.99972	Rv0653c	regulatory proteins	5.69242	5.6	5.58567	5.32447
Rv0654	40.7811	0.248321	0.44854	0.55362	0.579839	0.99972	Rv0654	intermediary metabolism and respiration	5.53628	5.24221	5.25658	5.24757
Rv0655	3030.94	0.336269	0.341195	0.985564	0.324347	0.99972	mkl	cell wall and cell processes	11.5805	11.7406	11.3064	11.5541
Rv0656c	13.3569	-0.0592374	0.481759	-0.122961	0.902138	0.99972	vapC6	virulence, detoxification, adaptation	3.32813	3.90591	3.47322	3.87193
Rv0657c	12.6593	-0.22788	0.483817	-0.471005	0.637637	0.99972	vapB6	virulence, detoxification, adaptation	3.72934	3.26202	3.79166	3.48667
Rv0658c	59.9485	-0.0105531	0.46138	-0.0228729	0.981752	0.99972	Rv0658c	cell wall and cell processes	5.61383	6.02298	5.35973	6.17673
Rv0659c	24.2987	-0.750712	0.474046	-1.58363	0.113278	0.898407	mazF2	virulence, detoxification, adaptation	4.33551	4.38803	4.71388	4.80655
Rv0660c	166.579	-0.734437	0.414446	-1.77209	0.0763789	0.809504	mazE2	virulence, detoxification, adaptation	7.02998	7.05254	7.86273	7.08725
Rv0661c	0.461704	0.10982	0.178203	0.616262	0.537722	NA	vapC7	virulence, detoxification, adaptation	-1.37415	-1.46042	-1.46314	-1.46082
Rv0662c	0.923407	0.196046	0.232944	0.841602	0.400011	NA	vapB7	virulence, detoxification, adaptation	-0.353923	-0.522994	-0.528433	-0.523785
Rv0663	131.201	0.0426416	0.38212	0.111592	0.911147	0.99972	atsD	intermediary metabolism and respiration	7.00334	7.08991	6.97992	7.06206
Rv0664	4.37274	0.268146	0.437709	0.612612	0.540133	NA	vapB8	virulence, detoxification, adaptation	2.12584	2.14855	1.99343	2.06054
Rv0665	9.97773	-0.167863	0.477141	-0.351811	0.72498	0.99972	vapC8	virulence, detoxification, adaptation	3.25662	3.09127	2.97331	3.49439
Rv0666	0.888528	0.140627	0.242969	0.578788	0.562732	NA	Rv0666	cell wall and cell processes	-0.22355	-0.0955509	-0.204658	-0.23106
Rv0667	4443.26	1.20797	0.398901	3.02826	0.00245968	0.1487	rpoB	information pathways	11.8847	12.6929	11.2102	11.6843
Rv0668	1543.13	0.630101	0.37214	1.69318	0.0904207	0.831772	rpoC	information pathways	10.4138	11.0077	10.2012	10.4141
Rv0669c	76.6146	0.185526	0.421124	0.440549	0.659539	0.99972	Rv0669c	intermediary metabolism and respiration	6.09988	6.46796	6.06637	6.29606
Rv0670	145.592	0.370224	0.396893	0.932805	0.350921	0.99972	end	information pathways	7.15863	7.3903	7.21704	6.81985
Rv0671	61.5303	0.929597	0.422385	2.20083	0.0277482	0.570117	lpqP	cell wall and cell processes	6.16688	6.07712	5.50034	5.63375
Rv0672	191.531	0.460196	0.385598	1.19346	0.232689	0.99972	fadE8	lipid metabolism	7.85257	7.51287	7.52145	7.25396
Rv0673	48.6948	0.00398618	0.448381	0.00889016	0.992907	0.99972	echA4	lipid metabolism	5.66304	5.50681	5.78993	5.32019
Rv0674	18.9855	0.170739	0.484438	0.352447	0.724503	0.99972	Rv0674	conserved hypotheticals	4.24998	4.28833	4.34888	3.96267
Rv0675	30.3085	0.449353	0.460837	0.97508	0.329521	0.99972	echA5	lipid metabolism	5.03143	4.99369	4.72657	4.8012
Rv0676c	859.114	0.427435	0.414082	1.03225	0.301957	0.99972	mmpL5	cell wall and cell processes	9.17571	10.2357	9.55372	9.47538
Rv0677c	138.677	0.404812	0.445297	0.909082	0.363307	0.99972	mmpS5	cell wall and cell processes	6.62634	7.53694	7.14854	6.50961
Rv0678	1110.93	0.640234	0.425724	1.50387	0.132615	0.928086	Rv0678	conserved hypotheticals	9.45229	10.6947	9.82069	9.67514
Rv0679c	105.929	0.224765	0.402304	0.558694	0.576371	0.99972	Rv0679c	conserved hypotheticals	6.58062	6.95366	6.61253	6.67491
Rv0680c	15.5912	-0.0293124	0.487234	-0.0601607	0.952028	0.99972	Rv0680c	cell wall and cell processes	4.06645	3.73491	4.06312	3.77147
Rv0681	72.3988	-0.0519889	0.418344	-0.124273	0.901099	0.99972	Rv0681	regulatory proteins	6.16807	6.14565	6.32958	6.02119
Rv0682	537.525	0.362689	0.351649	1.0314	0.302355	0.99972	rpsL	information pathways	9.16592	9.18082	8.79012	9.05874
Rv0683	103.209	-0.35278	0.39663	-0.889445	0.373764	0.99972	rpsG	information pathways	6.65726	6.46822	6.83272	6.73495
Rv0684	2705.27	-0.0271543	0.329756	-0.0823467	0.934371	0.99972	fusA1	information pathways	11.3551	11.4281	11.4169	11.4037
Rv0685	799.636	0.113446	0.342248	0.331474	0.740286	0.99972	tuf	information pathways	9.59067	9.757	9.54445	9.65803
Rv0686	139.731	0.47128	0.388072	1.21441	0.22459	0.99972	Rv0686	cell wall and cell processes	7.08273	7.38921	6.88016	7.01068
Rv0687	25.7613	-0.784111	0.479045	-1.63682	0.101668	0.864893	Rv0687	intermediary metabolism and respiration	4.33991	4.39264	4.49762	5.0592
Rv0688	104.984	-0.094553	0.398292	-0.237396	0.812349	0.99972	Rv0688	intermediary metabolism and respiration	6.5525	6.7913	6.66772	6.81008
Rv0689c	1.4408	-0.123766	0.306378	-0.403965	0.686238	NA	Rv0689c	conserved hypotheticals	0.50008	0.417759	0.470065	0.544279
Rv0690c	153.194	-0.155818	0.385928	-0.40375	0.686397	0.99972	Rv0690c	conserved hypotheticals	7.02514	7.35067	7.2694	7.33817
Rv0691A	58.9144	1.25062	0.438422	2.85255	0.00433696	0.218908	Rv0691A	intermediary metabolism and respiration	5.84811	6.26509	5.17324	5.44064
Rv0691c	48.9161	0.794619	0.44841	1.77208	0.0763812	0.809504	Rv0691c	regulatory proteins	5.43729	6.00394	5.29097	5.25844
Rv0692	185.82	0.737025	0.426516	1.72801	0.083986	0.831772	Rv0692	conserved hypotheticals	7.37771	7.93415	6.74511	7.45738
Rv0693	539.012	0.582939	0.469843	1.24071	0.214713	0.99972	pqqE	intermediary metabolism and respiration	8.40303	9.71173	7.68024	8.68657
Rv0694	761.763	0.794271	0.439989	1.80521	0.0710425	0.782503	lldD1	intermediary metabolism and respiration	8.85412	10.1898	8.78553	9.30647
Rv0695	77.5181	0.0374472	0.410156	0.0912998	0.927254	0.99972	Rv0695	conserved hypotheticals	6.37707	6.18151	6.29184	6.22445
Rv0696	273.65	0.0274778	0.359893	0.0763499	0.939141	0.99972	Rv0696	intermediary metabolism and respiration	8.19273	8.00429	8.0593	8.10834
Rv0697	121.577	-0.324901	0.411659	-0.789247	0.429967	0.99972	Rv0697	intermediary metabolism and respiration	6.69723	6.86895	6.6892	7.24455
Rv0698	14.8798	0.155195	0.486879	0.318755	0.749913	0.99972	Rv0698	conserved hypotheticals	4.02544	3.75597	3.79825	3.83901
Rv0699	0	NA	NA	NA	NA	NA	Rv0699	conserved hypotheticals	0	0	0	0
Rv0700	392.92	0.312618	0.36002	0.868336	0.385211	0.99972	rpsJ	information pathways	8.77448	8.63255	8.34515	8.63197
Rv0701	937.168	0.201047	0.391462	0.513579	0.607546	0.99972	rplC	information pathways	9.76455	10.0414	9.34693	10.0649
Rv0702	401.552	0.11232	0.387071	0.29018	0.771678	0.99972	rplD	information pathways	8.53879	8.77985	8.25288	8.84196
Rv0703	353.658	0.123056	0.406062	0.303049	0.761853	0.99972	rplW	information pathways	8.20645	8.68636	7.99486	8.66997
Rv0704	433.195	0.567858	0.404368	1.40431	0.160227	0.95629	rplB	information pathways	8.48229	9.18395	8.2079	8.69977
Rv0705	133.091	0.660899	0.392572	1.68351	0.0922762	0.84067	rpsS	information pathways	7.02495	7.3739	6.71489	6.86437
Rv0706	90.082	0.418522	0.438412	0.954632	0.339764	0.99972	rplV	information pathways	6.07212	6.90988	6.30327	6.27964
Rv0707	300.366	0.0180205	0.377945	0.0476801	0.961971	0.99972	rpsC	information pathways	8.08684	8.34493	7.98966	8.39705
Rv0708	182.848	0.10142	0.370387	0.273821	0.784222	0.99972	rplP	information pathways	7.54959	7.53798	7.40069	7.55241
Rv0709	69.2617	-0.19359	0.414619	-0.466912	0.640563	0.99972	rpmC	information pathways	6.06726	6.03522	6.10192	6.23127
Rv0710	400.224	-0.0930359	0.376128	-0.247352	0.804636	0.99972	rpsQ	information pathways	8.63905	8.55598	8.3751	8.88412
Rv0711	248.962	1.01595	0.394045	2.57827	0.00992972	0.364533	atsA	intermediary metabolism and respiration	7.78463	8.46003	7.46775	7.50298
Rv0712	55.9997	-0.305279	0.42692	-0.715073	0.474564	0.99972	Rv0712	conserved hypotheticals	5.68963	5.72893	5.83347	5.94644
Rv0713	113.357	0.124855	0.424463	0.294149	0.768644	0.99972	Rv0713	cell wall and cell processes	6.63732	6.997	6.39984	7.01151
Rv0714	187.642	0.218406	0.379942	0.574841	0.565399	0.99972	rplN	information pathways	7.65718	7.55996	7.28788	7.62009
Rv0715	183.504	0.482887	0.392722	1.22959	0.218851	0.99972	rplX	information pathways	7.51348	7.75274	7.07741	7.51648
Rv0716	231.142	0.479419	0.423067	1.1332	0.257131	0.99972	rplE	information pathways	7.45321	8.28651	7.3259	7.82244
Rv0717	21.6773	-0.0650662	0.480052	-0.13554	0.892185	0.99972	rpsN1	information pathways	4.35447	4.44604	4.25316	4.59465
Rv0718	80.7731	0.231277	0.417106	0.554481	0.57925	0.99972	rpsH	information pathways	6.30963	6.46281	6.04943	6.4109
Rv0719	345.526	0.442478	0.431874	1.02455	0.305575	0.99972	rplF	information pathways	7.98648	8.86025	7.72813	8.48321
Rv0720	35.2146	-0.351488	0.461202	-0.762112	0.445993	0.99972	rplR	information pathways	5.02375	4.988	4.98443	5.39785
Rv0721	238.441	0.0287872	0.364897	0.0788914	0.937119	0.99972	rpsE	information pathways	7.90033	7.90911	7.98816	7.7714
Rv0722	15.4814	0.545123	0.486974	1.11941	0.262966	0.99972	rpmD	information pathways	4.10107	3.89231	3.58241	3.83784
Rv0723	163.413	-0.408061	0.376377	-1.08418	0.278284	0.99972	rplO	information pathways	7.26909	7.13786	7.39258	7.53294
Rv0724	1495.54	0.038987	0.339799	0.114735	0.908655	0.99972	sppA	cell wall and cell processes	10.4302	10.6689	10.5195	10.5422
Rv0724A	4.21735	-0.373573	0.401063	-0.931458	0.351617	NA	Rv0724A	conserved hypotheticals	1.89699	1.72324	1.76714	2.20554
Rv0725c	17.0534	-0.0479948	0.487144	-0.0985227	0.921517	0.99972	Rv0725c	conserved hypotheticals	3.77478	4.28541	4.0999	4.08317
Rv0726c	80.0482	0.570374	0.413225	1.3803	0.167495	0.964672	Rv0726c	lipid metabolism	6.27516	6.6098	6.0625	6.14571
Rv0727c	56.2349	0.132855	0.439621	0.302204	0.762496	0.99972	fucA	intermediary metabolism and respiration	6.01315	5.59717	5.61866	5.8539
Rv0728c	13.9892	0.282327	0.487349	0.579312	0.562379	0.99972	serA2	intermediary metabolism and respiration	3.84066	3.8553	3.83394	3.5487
Rv0729	36.7584	-0.365156	0.450865	-0.809902	0.417997	0.99972	xylB	intermediary metabolism and respiration	5.11385	5.06499	5.29344	5.29457
Rv0730	172.318	0.358534	0.369723	0.969738	0.332177	0.99972	Rv0730	intermediary metabolism and respiration	7.54737	7.50951	7.28816	7.31421
Rv0731c	45.6965	-0.175795	0.441678	-0.398016	0.690618	0.99972	Rv0731c	lipid metabolism	5.51369	5.39704	5.66403	5.43944
Rv0732	532.808	-0.619885	0.343843	-1.80281	0.0714174	0.782503	secY	cell wall and cell processes	8.86944	8.7666	9.22465	9.22436
Rv0733	89.448	-0.87119	0.407995	-2.13529	0.032737	0.596928	adk	intermediary metabolism and respiration	6.26627	6.00595	6.69831	6.6586
Rv0734	96.8072	-0.9008	0.413121	-2.18048	0.029222	0.575869	mapA	intermediary metabolism and respiration	6.36518	6.06934	6.94429	6.61744
Rv0735	44.639	-0.309047	0.446188	-0.692638	0.488537	0.99972	sigL	information pathways	5.28142	5.45603	5.40732	5.69052
Rv0736	25.0674	0.263478	0.473149	0.55686	0.577623	0.99972	rslA	information pathways	4.54194	4.84302	4.58525	4.53502
Rv0737	2.70439	-0.217347	0.37557	-0.578714	0.562782	NA	Rv0737	regulatory proteins	1.34777	1.45983	1.42853	1.56125
Rv0738	94.0294	0.794689	0.437125	1.81799	0.0690658	0.782503	Rv0738	conserved hypotheticals	7.02491	6.22136	6.27218	6.01809
Rv0739	40.269	0.195488	0.450024	0.434395	0.664001	0.99972	Rv0739	conserved hypotheticals	5.46193	5.26352	5.12955	5.36204
Rv0740	37.9705	0.241631	0.456991	0.528744	0.596983	0.99972	Rv0740	conserved hypotheticals	5.36016	5.22313	5.31417	4.94858
Rv0741	69.1327	0.54906	0.420241	1.30654	0.19137	0.99972	Rv0741	insertion seqs and phages	6.25336	6.21721	5.74735	6.03264
Rv0742	3.68085	-0.173643	0.418966	-0.414456	0.67854	NA	PE_PGRS8	PE/PPE	1.8777	1.80719	1.98308	1.84
Rv0743c	16.4928	-0.552468	0.486934	-1.13458	0.25655	0.99972	Rv0743c	conserved hypotheticals	3.60259	3.94064	3.77057	4.3661
Rv0744c	28.7981	0.261448	0.466642	0.560274	0.575293	0.99972	Rv0744c	regulatory proteins	4.93375	4.86907	4.86888	4.62266
Rv0745	3.76694	0.543917	0.382418	1.42231	0.154936	NA	Rv0745	conserved hypotheticals	1.54005	2.06622	1.56036	1.50973
Rv0746	15.6485	-0.354372	0.487308	-0.727203	0.467101	0.99972	PE_PGRS9	PE/PPE	4.01751	3.55125	4.06699	3.94125
Rv0747	320.883	0.301379	0.365942	0.823572	0.410183	0.99972	PE_PGRS10	PE/PPE	8.57445	8.21209	8.19956	8.21685
Rv0748	13.8157	-0.289697	0.486663	-0.595273	0.551661	0.99972	vapB31	virulence, detoxification, adaptation	3.6704	3.65969	4.05888	3.51381
Rv0749	15.7696	0.374003	0.48625	0.769158	0.4418	0.99972	vapC31	virulence, detoxification, adaptation	3.54322	4.30646	3.69714	3.83124
Rv0749A	2.34647	0.00975085	0.352136	0.0276906	0.977909	NA	Rv0749A	conserved hypotheticals	1.20704	1.25147	1.32029	1.11998
Rv0750	13.9596	-0.524284	0.486186	-1.07836	0.280873	0.99972	Rv0750	conserved hypotheticals	3.69467	3.43583	4.09885	3.55203
Rv0751c	172.769	0.238393	0.372918	0.639264	0.522651	0.99972	mmsB	intermediary metabolism and respiration	7.45549	7.54553	7.41701	7.27623
Rv0752c	132.137	-0.0212158	0.398259	-0.0532714	0.957516	0.99972	fadE9	lipid metabolism	6.8517	7.17657	6.88511	7.18167
Rv0753c	202.782	0.537664	0.372591	1.44304	0.149009	0.950433	mmsA	intermediary metabolism and respiration	7.75258	7.85233	7.32542	7.57272
Rv0754	30.1193	0.236991	0.470607	0.503586	0.614552	0.99972	PE_PGRS11	PE/PPE	4.83935	5.041	4.57481	4.99881
Rv0755A	281.671	0.354671	0.3829	0.926276	0.354303	0.99972	Rv0755A	insertion seqs and phages	8.16105	8.29749	8.2069	7.71629
Rv0755c	165.338	0.646583	0.389859	1.65851	0.0972152	0.854449	PPE12	PE/PPE	7.27179	7.72944	7.06646	7.14148
Rv0756c	101.991	-0.14154	0.395432	-0.357937	0.72039	0.99972	Rv0756c	conserved hypotheticals	6.69161	6.55543	6.76521	6.65554
Rv0757	305.756	0.584082	0.358422	1.62959	0.103188	0.869289	phoP	regulatory proteins	8.2914	8.51696	8.00687	8.05341
Rv0758	132.922	0.0816365	0.381832	0.213802	0.830701	0.99972	phoR	regulatory proteins	7.01254	7.14009	7.04204	7.01353
Rv0759c	51.4961	-0.0639868	0.435842	-0.146812	0.88328	0.99972	Rv0759c	conserved hypotheticals	5.65961	5.65746	5.54629	5.83
Rv0760c	101.407	-0.330958	0.407958	-0.811254	0.41722	0.99972	Rv0760c	conserved hypotheticals	6.45407	6.61321	6.54024	6.92528
Rv0761c	174.69	0.140377	0.414666	0.33853	0.734964	0.99972	adhB	intermediary metabolism and respiration	7.77031	7.01198	7.27928	7.43525
Rv0762c	18.6571	-0.470066	0.482078	-0.975084	0.329519	0.99972	Rv0762c	conserved hypotheticals	4.0857	4.09853	4.30943	4.35175
Rv0763c	10.3321	-0.27328	0.485013	-0.563449	0.573129	0.99972	Rv0763c	intermediary metabolism and respiration	3.29076	3.33041	3.50666	3.36849
Rv0764c	117.152	0.162202	0.410764	0.394879	0.692932	0.99972	cyp51	intermediary metabolism and respiration	7.06949	6.70603	6.97776	6.56787
Rv0765c	75.5637	-0.435859	0.409121	-1.06536	0.286715	0.99972	Rv0765c	intermediary metabolism and respiration	6.07752	6.10847	6.34699	6.36821
Rv0766c	37.9446	-0.016773	0.452889	-0.0370356	0.970457	0.99972	cyp123	intermediary metabolism and respiration	5.29754	5.15461	5.10586	5.35455
Rv0767c	17.6943	-0.110252	0.484597	-0.227513	0.820025	0.99972	Rv0767c	conserved hypotheticals	4.06513	4.13678	4.00766	4.29435
Rv0768	38.8462	-0.124298	0.469067	-0.26499	0.791017	0.99972	aldA	intermediary metabolism and respiration	5.41917	4.88894	5.47835	4.99125
Rv0769	76.7836	0.677177	0.414127	1.63519	0.102009	0.864893	Rv0769	intermediary metabolism and respiration	6.52463	6.28801	6.07207	5.907
Rv0770	28.9913	0.352452	0.46929	0.751032	0.452634	0.99972	Rv0770	intermediary metabolism and respiration	5.00825	4.82505	4.86088	4.54728
Rv0771	16.0752	-0.170464	0.485127	-0.351379	0.725304	0.99972	Rv0771	intermediary metabolism and respiration	3.97721	3.95194	4.03324	4.06691
Rv0772	34.5619	0.127716	0.457791	0.278984	0.780257	0.99972	purD	intermediary metabolism and respiration	5.25853	4.98036	4.99838	5.10575
Rv0773c	67.6751	-0.634062	0.417227	-1.51971	0.128585	0.924096	ggtA	intermediary metabolism and respiration	5.83321	5.87841	6.18199	6.29066
Rv0774c	45.4728	0.127868	0.467702	0.273397	0.784548	0.99972	Rv0774c	cell wall and cell processes	5.80542	4.98881	5.48161	5.28817
Rv0775	31.4032	0.875801	0.462055	1.89545	0.0580332	0.733375	Rv0775	conserved hypotheticals	5.10196	5.1359	4.7145	4.53772
Rv0776c	13.1776	-0.0874217	0.487247	-0.17942	0.857608	0.99972	Rv0776c	conserved hypotheticals	3.55639	3.8087	3.63931	3.82643
Rv0777	390.668	0.334878	0.369835	0.90548	0.365211	0.99972	purB	intermediary metabolism and respiration	8.4465	8.90369	8.445	8.50723
Rv0778	277.035	-0.263984	0.378663	-0.697148	0.48571	0.99972	cyp126	intermediary metabolism and respiration	7.92974	8.0782	7.93567	8.38525
Rv0779c	5.31733	-0.0929074	0.450951	-0.206025	0.836771	NA	Rv0779c	cell wall and cell processes	2.39055	2.33287	2.30443	2.49089
Rv0780	162.1	-0.514221	0.423528	-1.21414	0.224695	0.99972	purC	intermediary metabolism and respiration	7.35585	6.73686	7.6967	7.13174
Rv0781	72.1656	-0.888487	0.419335	-2.1188	0.0341072	0.596928	ptrBa	intermediary metabolism and respiration	5.9024	5.75018	6.24194	6.47805
Rv0782	35.1444	-0.594463	0.466757	-1.2736	0.202804	0.99972	ptrBb	intermediary metabolism and respiration	4.69369	5.09614	5.39701	5.13176
Rv0783c	117.896	-0.166515	0.389959	-0.427008	0.669374	0.99972	emrB	cell wall and cell processes	6.7501	6.89352	6.85632	7.00022
Rv0784	26.8625	0.35614	0.469108	0.759184	0.447743	0.99972	Rv0784	conserved hypotheticals	4.71011	4.91835	4.55358	4.69248
Rv0785	92.0421	-0.290252	0.402155	-0.721742	0.470453	0.99972	Rv0785	conserved hypotheticals	6.51933	6.31988	6.5621	6.64159
Rv0786c	12.5317	0.495902	0.486906	1.01848	0.308451	0.99972	Rv0786c	conserved hypotheticals	3.68562	3.7056	3.30387	3.57241
Rv0787	538.526	-0.0381267	0.343856	-0.11088	0.911712	0.99972	Rv0787	conserved hypotheticals	9.08955	9.02888	9.13845	9.02707
Rv0787A	37.0325	0.0478353	0.455266	0.105071	0.916319	0.99972	Rv0787A	conserved hypotheticals	5.27604	5.14927	5.31932	5.02778
Rv0788	81.7407	-0.21955	0.407428	-0.538868	0.589978	0.99972	purQ	intermediary metabolism and respiration	6.34456	6.21292	6.48246	6.33856
Rv0789c	22.0921	-0.252137	0.486831	-0.517915	0.604518	0.99972	Rv0789c	conserved hypotheticals	4.07931	4.48082	4.04235	4.75526
Rv0790c	21.8761	-0.129622	0.486269	-0.266564	0.789805	0.99972	Rv0790c	conserved hypotheticals	4.05058	4.58981	4.16829	4.64962
Rv0791c	12.6063	-0.120401	0.486435	-0.247517	0.804508	0.99972	Rv0791c	conserved hypotheticals	3.75272	3.36716	3.62907	3.64998
Rv0792c	131.406	-0.27807	0.388879	-0.715056	0.474574	0.99972	Rv0792c	regulatory proteins	7.05821	6.8039	7.17232	7.05096
Rv0793	4.12223	0.600996	0.407745	1.47395	0.140495	NA	Rv0793	intermediary metabolism and respiration	1.79015	2.19561	1.76151	1.6833
Rv0794c	49.944	0.0854211	0.436467	0.19571	0.844837	0.99972	Rv0794c	intermediary metabolism and respiration	5.71685	5.5933	5.48692	5.7125
Rv0795	0	NA	NA	NA	NA	NA	Rv0795	insertion seqs and phages	0	0	0	0
Rv0796	0	NA	NA	NA	NA	NA	Rv0796	insertion seqs and phages	0	0	0	0
Rv0797	0	NA	NA	NA	NA	NA	Rv0797	insertion seqs and phages	0	0	0	0
Rv0798c	32.1133	-0.1217	0.45783	-0.265819	0.790379	0.99972	cfp29	virulence, detoxification, adaptation	4.99302	4.94774	5.0202	5.05537
Rv0799c	69.4105	-0.492936	0.417093	-1.18184	0.237271	0.99972	Rv0799c	conserved hypotheticals	6.03924	5.843	6.24515	6.23818
Rv0800	29.3077	-0.239331	0.465993	-0.513593	0.607537	0.99972	pepC	intermediary metabolism and respiration	4.77042	4.81871	4.79234	5.05177
Rv0801	57.4152	-0.641159	0.441435	-1.45244	0.146379	0.945821	Rv0801	conserved hypotheticals	5.73546	5.40811	5.76909	6.15345
Rv0802c	22.5781	0.157352	0.475599	0.33085	0.740757	0.99972	Rv0802c	intermediary metabolism and respiration	4.61073	4.42543	4.43686	4.43563
Rv0803	84.8603	0.340335	0.427286	0.796503	0.42574	0.99972	purL	intermediary metabolism and respiration	6.63554	6.29594	6.46271	5.98967
Rv0804	4.74633	-0.0117901	0.431958	-0.0272945	0.978225	NA	Rv0804	conserved hypotheticals	2.23642	2.1808	2.35749	2.04819
Rv0805	419.321	0.311443	0.375073	0.830354	0.406339	0.99972	Rv0805	intermediary metabolism and respiration	8.51692	9.01153	8.48107	8.6763
Rv0806c	215.006	0.506223	0.392216	1.29068	0.196816	0.99972	cpsY	cell wall and cell processes	7.60338	8.08716	7.36915	7.67674
Rv0807	11.6477	-0.0505382	0.476121	-0.106146	0.915467	0.99972	Rv0807	conserved hypotheticals	3.56428	3.12435	3.05087	3.65872
Rv0808	729.265	0.0830784	0.341581	0.243218	0.807837	0.99972	purF	intermediary metabolism and respiration	9.46912	9.59811	9.5333	9.42612
Rv0809	381.072	-0.18086	0.372555	-0.485459	0.627351	0.99972	purM	intermediary metabolism and respiration	8.31727	8.65189	8.44266	8.77476
Rv0810c	27.6679	0.0491284	0.471857	0.104117	0.917077	0.99972	Rv0810c	conserved hypotheticals	4.76833	4.79057	4.53602	4.93131
Rv0811c	190.117	0.0849793	0.371494	0.22875	0.819063	0.99972	Rv0811c	conserved hypotheticals	7.50048	7.68123	7.59786	7.48121
Rv0812	94.0169	0.0456363	0.449574	0.10151	0.919146	0.99972	Rv0812	intermediary metabolism and respiration	5.99325	6.85578	6.21098	6.69884
Rv0813c	71.4007	-0.0458637	0.447016	-0.1026	0.918281	0.99972	Rv0813c	conserved hypotheticals	6.41089	5.63563	6.16011	6.08484
Rv0814c	0	NA	NA	NA	NA	NA	sseC2	intermediary metabolism and respiration	0	0	0	0
Rv0815c	0	NA	NA	NA	NA	NA	cysA2	intermediary metabolism and respiration	0	0	0	0
Rv0816c	16.3573	-0.0252591	0.484986	-0.0520823	0.958463	0.99972	thiX	intermediary metabolism and respiration	4.07342	3.96462	4.07449	3.98749
Rv0817c	21.6616	-0.199507	0.483836	-0.412344	0.680087	0.99972	Rv0817c	cell wall and cell processes	4.08287	4.57753	4.41424	4.53962
Rv0818	214.645	0.470885	0.376208	1.25166	0.210693	0.99972	Rv0818	regulatory proteins	7.66523	8.04016	7.54901	7.57703
Rv0819	94.6153	-0.018322	0.409418	-0.0447513	0.964306	0.99972	mshD	intermediary metabolism and respiration	6.34358	6.71925	6.49647	6.62776
Rv0820	162.178	0.392384	0.399784	0.98149	0.326351	0.99972	phoT	cell wall and cell processes	7.17123	7.64784	7.01304	7.31979
Rv0821c	672.322	0.317289	0.350177	0.906082	0.364893	0.99972	phoY2	cell wall and cell processes	9.37108	9.58541	9.37008	9.16896
Rv0822c	194.685	0.152299	0.383676	0.396946	0.691407	0.99972	Rv0822c	conserved hypotheticals	7.41906	7.82691	7.6083	7.4771
Rv0823c	1000.9	0.327346	0.359756	0.909913	0.362868	0.99972	Rv0823c	regulatory proteins	9.94403	10.1616	10.0124	9.62082
Rv0824c	2206.76	0.564539	0.346835	1.62768	0.103592	0.869289	desA1	lipid metabolism	11.0596	11.4296	10.8726	10.8879
Rv0825c	37.8288	0.524494	0.454944	1.15288	0.248961	0.99972	Rv0825c	conserved hypotheticals	5.13918	5.52108	5.01593	5.07367
Rv0826	22.8089	0.159836	0.476099	0.33572	0.737082	0.99972	Rv0826	conserved hypotheticals	4.5253	4.56478	4.56239	4.34115
Rv0827c	26.1891	0.00843379	0.469591	0.0179599	0.985671	0.99972	kmtR	regulatory proteins	4.70216	4.72111	4.79506	4.60888
Rv0828c	9.59814	0.37862	0.48368	0.782791	0.43375	0.99972	Rv0828c	intermediary metabolism and respiration	3.31842	3.30113	3.17376	3.09137
Rv0829	0.248736	0.100375	0.168895	0.594305	0.552308	NA	Rv0829	insertion seqs and phages	-2.03029	-1.98565	-2.03346	-2.03239
Rv0830	72.0322	-0.0777069	0.419774	-0.185116	0.853138	0.99972	Rv0830	lipid metabolism	5.96249	6.29242	6.22525	6.15774
Rv0831c	369.38	0.42524	0.353377	1.20336	0.228837	0.99972	Rv0831c	conserved hypotheticals	8.69351	8.60121	8.45126	8.27994
Rv0832	30.0904	-0.175065	0.471229	-0.371508	0.710259	0.99972	PE_PGRS12	PE/PPE	4.60196	5.03705	4.8522	5.03917
Rv0833	28.4247	0.240126	0.467832	0.513274	0.60776	0.99972	PE_PGRS13	PE/PPE	4.97304	4.76111	4.83213	4.62684
Rv0834c	439.472	0.793296	0.360706	2.19929	0.0278574	0.570117	PE_PGRS14	PE/PPE	9.12239	8.78735	8.51592	8.38734
Rv0835	38.5158	-0.186447	0.447584	-0.416564	0.676997	0.99972	lpqQ	cell wall and cell processes	5.21748	5.21013	5.31282	5.32645
Rv0836c	43.8444	0.749783	0.463734	1.61684	0.105913	0.871599	Rv0836c	conserved hypotheticals	5.49952	5.66938	5.35651	4.77968
Rv0837c	45.1614	0.177196	0.460676	0.384644	0.700501	0.99972	Rv0837c	conserved hypotheticals	5.11051	5.80591	5.41741	5.39788
Rv0838	20.2815	0.546297	0.47938	1.13959	0.254456	0.99972	lpqR	cell wall and cell processes	4.34559	4.52217	4.15408	4.15123
Rv0839	126.765	0.711078	0.448937	1.58392	0.113213	0.898407	Rv0839	conserved hypotheticals	6.35425	7.54204	6.48176	6.66869
Rv0840c	72.5747	0.400479	0.46	0.870606	0.383969	0.99972	pip	intermediary metabolism and respiration	5.59488	6.62391	5.80052	6.07751
Rv0841	34.9077	0.0833028	0.476992	0.174642	0.861361	0.99972	Rv0841	cell wall and cell processes	4.76849	5.3308	4.68413	5.29615
Rv0842	42.7749	0.420889	0.455605	0.923803	0.355589	0.99972	Rv0842	cell wall and cell processes	5.24407	5.70296	5.09368	5.37892
Rv0843	44.1105	0.154092	0.442217	0.348454	0.727499	0.99972	Rv0843	intermediary metabolism and respiration	5.387	5.60537	5.43027	5.39776
Rv0844c	131.951	-0.502428	0.407864	-1.23185	0.218004	0.99972	narL	regulatory proteins	7.06894	6.53529	7.20734	7.12136
Rv0845	35.4516	0.147748	0.453977	0.325452	0.744839	0.99972	Rv0845	regulatory proteins	5.23809	5.11255	5.01709	5.16369
Rv0846c	28.4852	0.0478198	0.467193	0.102355	0.918475	0.99972	Rv0846c	intermediary metabolism and respiration	4.71277	4.95122	4.74719	4.87963
Rv0847	4.12597	-0.283927	0.382475	-0.742341	0.457881	NA	lpqS	cell wall and cell processes	1.81744	1.96664	2.28344	1.78598
Rv0848	12.1868	-0.609726	0.486022	-1.25452	0.209652	0.99972	cysK2	intermediary metabolism and respiration	3.36688	3.42562	3.49605	3.87481
Rv0849	21.7639	0.119266	0.483763	0.246537	0.805267	0.99972	Rv0849	cell wall and cell processes	4.1246	4.69299	4.34147	4.42095
Rv0850	25.8668	-0.0508787	0.48206	-0.105544	0.915944	0.99972	Rv0850	insertion seqs and phages	4.67363	4.58167	4.93909	4.26679
Rv0851c	25.1337	-0.336492	0.483364	-0.696147	0.486337	0.99972	Rv0851c	intermediary metabolism and respiration	4.40269	4.53235	4.25011	4.97734
Rv0852	90.52	-0.329299	0.414663	-0.794137	0.427116	0.99972	fadD16	lipid metabolism	6.46651	6.26572	6.36177	6.75958
Rv0853c	138.257	0.196379	0.389725	0.503892	0.614337	0.99972	pdc	intermediary metabolism and respiration	7.27977	7.02995	7.14163	6.91512
Rv0854	64.9694	-0.155731	0.428092	-0.363778	0.716023	0.99972	Rv0854	conserved hypotheticals	6.12447	5.76412	6.13031	5.96786
Rv0855	58.3341	0.0362364	0.425567	0.0851485	0.932143	0.99972	far	lipid metabolism	5.8718	5.87878	5.94127	5.75563
Rv0856	200.916	0.224834	0.398537	0.564148	0.572654	0.99972	Rv0856	conserved hypotheticals	7.60796	7.7845	7.22138	7.79588
Rv0857	145.898	0.354543	0.377128	0.940114	0.347159	0.99972	Rv0857	conserved hypotheticals	7.32017	7.25227	7.09755	7.02428
Rv0858c	36.3642	-0.290022	0.453769	-0.63914	0.522732	0.99972	dapC	intermediary metabolism and respiration	5.10274	5.08839	5.36319	5.14503
Rv0859	234.697	0.476779	0.370386	1.28725	0.198007	0.99972	fadA	lipid metabolism	8.14674	7.83144	7.71616	7.65883
Rv0860	1476.66	0.294826	0.339888	0.867421	0.385711	0.99972	fadB	lipid metabolism	10.7307	10.4853	10.4134	10.4233
Rv0861c	137.895	0.457823	0.415732	1.10125	0.270789	0.99972	ercc3	information pathways	7.45105	6.89123	7.07859	6.66796
Rv0862c	34.6062	-0.257289	0.462001	-0.556901	0.577595	0.99972	Rv0862c	conserved hypotheticals	4.82302	5.1977	5.22075	5.14116
Rv0863	19.575	-0.144769	0.484364	-0.298885	0.765028	0.99972	Rv0863	conserved hypotheticals	4.31327	4.12215	4.4877	4.06906
Rv0864	95.7455	0.62197	0.419901	1.48123	0.138546	0.940592	moaC2	intermediary metabolism and respiration	6.37901	6.97334	6.25263	6.37634
Rv0865	35.6315	0.721151	0.469319	1.53659	0.124394	0.914346	mog	intermediary metabolism and respiration	5.52414	4.86341	4.88498	4.70389
Rv0866	59.0697	0.611297	0.440345	1.38822	0.165069	0.957669	moaE2	intermediary metabolism and respiration	5.68876	6.25557	5.68657	5.5688
Rv0867c	33.0605	0.521282	0.461975	1.12838	0.259161	0.99972	rpfA	cell wall and cell processes	5.30627	4.92889	4.82851	4.83687
Rv0868c	19.6476	-0.0236466	0.481395	-0.049121	0.960823	0.99972	moaD2	intermediary metabolism and respiration	4.36757	4.16673	4.20296	4.35808
Rv0869c	203.32	0.263988	0.371869	0.709895	0.477769	0.99972	moaA2	intermediary metabolism and respiration	7.6102	7.85787	7.51514	7.62621
Rv0870c	47.1323	0.265309	0.440385	0.602449	0.546875	0.99972	Rv0870c	cell wall and cell processes	5.53391	5.69801	5.34569	5.5715
Rv0871	114.238	0.147402	0.409678	0.3598	0.718997	0.99972	cspB	virulence, detoxification, adaptation	6.98823	6.72579	6.96297	6.52025
Rv0872c	516.617	0.887577	0.368181	2.41071	0.0159216	0.465621	PE_PGRS15	PE/PPE	9.41763	8.98234	8.7253	8.50557
Rv0873	494.729	0.0864279	0.345307	0.250293	0.802361	0.99972	fadE10	lipid metabolism	9.04092	8.90902	8.93125	8.9086
Rv0874c	162.761	0.252183	0.377672	0.667731	0.504305	0.99972	Rv0874c	conserved hypotheticals	7.50088	7.32277	7.17548	7.32745
Rv0875c	12.9786	0.0813132	0.487352	0.166847	0.86749	0.99972	Rv0875c	cell wall and cell processes	3.76996	3.62512	3.63549	3.68288
Rv0876c	102.384	0.112809	0.405113	0.278463	0.780657	0.99972	Rv0876c	cell wall and cell processes	6.76992	6.63289	6.79007	6.43778
Rv0877	313.153	0.211471	0.356727	0.59281	0.553309	0.99972	Rv0877	conserved hypotheticals	8.27486	8.42551	8.27655	8.15145
Rv0878c	85.4543	0.299053	0.458782	0.651841	0.514504	0.99972	PPE13	PE/PPE	5.8843	6.79492	5.85059	6.49017
Rv0879c	7.93351	-0.611461	0.474935	-1.28746	0.197933	NA	Rv0879c	cell wall and cell processes	2.84008	2.83089	3.19047	3.01666
Rv0880	10.028	-0.167217	0.480301	-0.348151	0.727727	0.99972	Rv0880	regulatory proteins	3.40008	3.02654	3.37486	3.25237
Rv0881	28.3791	-0.0270706	0.465616	-0.0581394	0.953638	0.99972	Rv0881	intermediary metabolism and respiration	4.77944	4.85	4.74641	4.91059
Rv0882	16.4987	-0.164866	0.486843	-0.338643	0.734879	0.99972	Rv0882	cell wall and cell processes	4.15563	3.56986	4.16852	3.80949
Rv0883c	25.7823	-0.105165	0.469095	-0.224188	0.822611	0.99972	Rv0883c	conserved hypotheticals	4.68907	4.62989	4.74043	4.69059
Rv0884c	113.891	0.332969	0.41279	0.806631	0.419879	0.99972	serC	intermediary metabolism and respiration	7.13082	6.6178	6.80347	6.5462
Rv0885	655.347	-0.317721	0.377397	-0.841873	0.399859	0.99972	Rv0885	conserved hypotheticals	9.12635	9.30328	9.69089	9.10424
Rv0886	657.938	-0.324201	0.381425	-0.849972	0.395341	0.99972	fprB	intermediary metabolism and respiration	8.85713	9.48501	9.44121	9.45284
Rv0887c	21.3093	0.819883	0.481819	1.70164	0.088823	0.831772	Rv0887c	conserved hypotheticals	4.30621	4.70824	4.16543	3.98154
Rv0888	254.499	-0.344413	0.368349	-0.935018	0.349779	0.99972	Rv0888	cell wall and cell processes	7.93056	7.79012	7.94181	8.21568
Rv0889c	90.0856	-0.3781	0.404934	-0.933732	0.350442	0.99972	citA	intermediary metabolism and respiration	6.36843	6.35494	6.7154	6.45953
Rv0890c	85.2377	0.108893	0.406004	0.268208	0.788539	0.99972	Rv0890c	regulatory proteins	6.33142	6.54135	6.32728	6.42425
Rv0891c	98.1001	0.945173	0.446376	2.11744	0.0342228	0.596928	Rv0891c	regulatory proteins	6.41831	7.05401	5.72561	6.39789
Rv0892	25.6822	-0.451614	0.470969	-0.958903	0.337608	0.99972	Rv0892	intermediary metabolism and respiration	4.49757	4.59759	4.73951	4.84296
Rv0893c	13.2285	-0.0495171	0.487306	-0.101614	0.919063	0.99972	Rv0893c	lipid metabolism	3.7585	3.65641	3.74992	3.71378
Rv0894	34.1955	0.104383	0.477025	0.21882	0.82679	0.99972	Rv0894	regulatory proteins	4.67678	5.35366	4.75386	5.20719
Rv0895	12.2518	-0.0656499	0.487237	-0.134739	0.892818	0.99972	Rv0895	lipid metabolism	3.53871	3.66401	3.60882	3.66332
Rv0896	819.869	-0.0703189	0.344055	-0.204383	0.838054	0.99972	gltA2	intermediary metabolism and respiration	9.75596	9.53813	9.65322	9.74311
Rv0897c	132.151	0.293989	0.398359	0.738	0.460514	0.99972	Rv0897c	intermediary metabolism and respiration	6.87	7.32059	6.88344	6.97798
Rv0898c	128.023	0.593578	0.393104	1.50997	0.13105	0.924096	Rv0898c	conserved hypotheticals	6.97137	7.29581	6.84032	6.68922
Rv0899	119.976	0.487893	0.386476	1.26242	0.206799	0.99972	ompA	cell wall and cell processes	6.95695	7.10111	6.7147	6.74413
Rv0900	2.34671	-0.0148437	0.371941	-0.0399089	0.968166	NA	Rv0900	cell wall and cell processes	1.24372	1.13561	1.21926	1.17386
Rv0901	103.856	0.00325857	0.392128	0.00830998	0.99337	0.99972	Rv0901	cell wall and cell processes	6.69487	6.70203	6.65121	6.74064
Rv0902c	141.747	0.259054	0.377303	0.686595	0.492338	0.99972	prrB	regulatory proteins	7.20107	7.24059	7.06497	7.05131
Rv0903c	198.764	0.439267	0.394049	1.11475	0.264957	0.99972	prrA	regulatory proteins	7.87743	7.59385	7.65229	7.18982
Rv0904c	70.9736	0.129526	0.411789	0.314544	0.753108	0.99972	accD3	lipid metabolism	6.18969	6.18131	6.14368	6.06828
Rv0905	90.5045	-0.0857636	0.401362	-0.213681	0.830796	0.99972	echA6	lipid metabolism	6.55093	6.38325	6.48813	6.55472
Rv0906	31.9207	-0.484405	0.473155	-1.02378	0.305941	0.99972	Rv0906	conserved hypotheticals	5.02443	4.49444	5.16685	4.98809
Rv0907	62.6854	-0.468323	0.425025	-1.10187	0.270517	0.99972	Rv0907	cell wall and cell processes	5.89819	5.70683	6.1779	5.98676
Rv0908	128.716	-0.320845	0.386957	-0.82915	0.407019	0.99972	ctpE	cell wall and cell processes	6.79978	6.98224	7.04344	7.15442
Rv0909	55.0147	0.316701	0.449183	0.705059	0.480773	0.99972	Rv0909	conserved hypotheticals	6.07384	5.51169	5.76795	5.45666
Rv0910	363.172	-0.294232	0.350328	-0.839875	0.400978	0.99972	Rv0910	conserved hypotheticals	8.43987	8.36046	8.55793	8.62417
Rv0911	37.0633	-0.393456	0.452798	-0.868944	0.384878	0.99972	Rv0911	conserved hypotheticals	5.08533	5.08287	5.20039	5.40763
Rv0912	16.9911	0.615129	0.484421	1.26982	0.204148	0.99972	Rv0912	cell wall and cell processes	4.24784	4.07701	3.83457	3.86963
Rv0913c	113.571	0.207013	0.389305	0.53175	0.594899	0.99972	Rv0913c	intermediary metabolism and respiration	6.8064	6.95967	6.76893	6.74582
Rv0914c	208.453	0.0515793	0.392834	0.131301	0.895538	0.99972	Rv0914c	lipid metabolism	7.51087	7.8649	7.43296	7.86358
Rv0915c	61.7469	0.485949	0.445826	1.09	0.275714	0.99972	PPE14	PE/PPE	6.3052	5.66313	5.83203	5.58051
Rv0916c	0.231485	-0.082144	0.167396	-0.490715	0.623628	NA	PE7	PE/PPE	-2.10961	-2.11138	-2.11255	-2.06804
Rv0917	134.799	0.183271	0.387196	0.473328	0.63598	0.99972	betP	cell wall and cell processes	7.24067	6.9903	6.93585	7.06921
Rv0918	6.56255	-0.22353	0.464382	-0.48135	0.630268	NA	Rv0918	conserved hypotheticals	2.70855	2.54726	2.65036	2.80624
Rv0919	124.082	-0.0574002	0.39431	-0.145571	0.88426	0.99972	Rv0919	intermediary metabolism and respiration	6.85699	6.99585	6.80243	7.10935
Rv0920c	66.6007	0.371566	0.43887	0.846642	0.397195	0.99972	Rv0920c	insertion seqs and phages	5.90605	6.31642	5.64856	6.09505
Rv0921	25.1561	0.41148	0.478649	0.85967	0.389971	0.99972	Rv0921	insertion seqs and phages	4.6147	4.79784	4.22507	4.6732
Rv0922	257.567	0.463602	0.381999	1.21362	0.224893	0.99972	Rv0922	insertion seqs and phages	7.86407	8.33795	7.72151	7.90857
Rv0923c	87.2553	0.769132	0.402132	1.91263	0.055795	0.722494	Rv0923c	conserved hypotheticals	6.5456	6.68932	6.17022	6.12713
Rv0924c	13.1008	0.292825	0.487344	0.600859	0.547934	0.99972	mntH	cell wall and cell processes	3.77512	3.74063	3.67453	3.54749
Rv0925c	34.3899	-0.298613	0.459033	-0.650525	0.515353	0.99972	Rv0925c	conserved hypotheticals	5.01649	4.99912	5.31921	5.01247
Rv0926c	98.8511	0.114461	0.418721	0.273359	0.784578	0.99972	Rv0926c	conserved hypotheticals	6.86598	6.34207	6.44827	6.6632
Rv0927c	7.32577	-0.00234696	0.473483	-0.00495679	0.996045	NA	Rv0927c	intermediary metabolism and respiration	2.82429	2.93214	2.88122	2.88137
Rv0928	92.1454	0.417336	0.414868	1.00595	0.31444	0.99972	pstS3	cell wall and cell processes	6.47468	6.75401	6.16021	6.52651
Rv0929	57.8935	0.358688	0.444758	0.80648	0.419966	0.99972	pstC2	cell wall and cell processes	6.0594	5.77069	5.90911	5.41704
Rv0930	288.935	-0.0686876	0.395161	-0.173822	0.862005	0.99972	pstA1	cell wall and cell processes	7.9741	8.25968	7.82891	8.43463
Rv0931c	1025.51	0.296909	0.350824	0.846318	0.397375	0.99972	pknD	regulatory proteins	10.2494	9.89427	9.92327	9.84887
Rv0932c	1547.1	0.0148517	0.332374	0.0446838	0.964359	0.99972	pstS2	cell wall and cell processes	10.6339	10.5648	10.612	10.5675
Rv0933	200.378	0.168763	0.375933	0.448918	0.653491	0.99972	pstB	cell wall and cell processes	7.52493	7.83616	7.52779	7.63824
Rv0934	152.227	-0.207641	0.379405	-0.547281	0.584186	0.99972	pstS1	cell wall and cell processes	7.27704	7.06896	7.31586	7.30177
Rv0935	154.753	-0.53373	0.378247	-1.41106	0.158227	0.954993	pstC1	cell wall and cell processes	7.12127	7.03808	7.48978	7.33354
Rv0936	238.268	-0.514634	0.360671	-1.42688	0.153614	0.950433	pstA2	cell wall and cell processes	7.74418	7.66958	8.05695	8.01818
Rv0937c	126.868	0.273564	0.383134	0.714016	0.475217	0.99972	mku	information pathways	7.0263	7.09901	6.85132	6.93267
Rv0938	266.976	-0.0509174	0.356488	-0.142831	0.886424	0.99972	ligD	information pathways	8.01902	8.06816	8.09679	8.05676
Rv0939	267.15	0.250228	0.364422	0.686643	0.492308	0.99972	Rv0939	intermediary metabolism and respiration	8.02402	8.22944	7.88103	8.05348
Rv0940c	55.4175	0.355931	0.445534	0.798885	0.424357	0.99972	Rv0940c	intermediary metabolism and respiration	5.71485	5.98812	5.3682	5.8527
Rv0941c	31.2198	0.13425	0.463455	0.289673	0.772067	0.99972	Rv0941c	conserved hypotheticals	4.86602	5.10808	5.00746	4.82447
Rv0942	344.648	0.0692588	0.368314	0.188043	0.850843	0.99972	Rv0942	conserved hypotheticals	8.23395	8.61676	8.45807	8.33584
Rv0943c	5.35022	0.135152	0.442489	0.305436	0.760034	NA	Rv0943c	intermediary metabolism and respiration	2.39402	2.44723	2.48934	2.20352
Rv0944	20.818	-0.113894	0.486592	-0.234065	0.814934	0.99972	Rv0944	information pathways	4.50344	3.96068	4.53932	4.08216
Rv0945	109.889	-0.293289	0.40981	-0.71567	0.474195	0.99972	Rv0945	intermediary metabolism and respiration	6.59949	6.71734	6.5814	7.06711
Rv0946c	50.3781	-0.368238	0.436372	-0.843862	0.398747	0.99972	pgi	intermediary metabolism and respiration	5.63705	5.41349	5.79448	5.69519
Rv0947c	1.91849	0.286331	0.33242	0.861355	0.389043	NA	Rv0947c	lipid metabolism	0.881267	0.700394	0.704683	0.647463
Rv0948c	31.0735	0.119662	0.47216	0.253436	0.799931	0.99972	Rv0948c	intermediary metabolism and respiration	5.13848	4.71989	5.04796	4.66586
Rv0949	162.736	-0.0150184	0.37956	-0.0395679	0.968438	0.99972	uvrD1	information pathways	7.42969	7.23745	7.4341	7.24872
Rv0950c	80.0295	-0.661782	0.416965	-1.58714	0.112481	0.896071	Rv0950c	conserved hypotheticals	6.20653	5.91568	6.57795	6.36788
Rv0951	240.88	-0.259827	0.374711	-0.693406	0.488055	0.99972	sucC	intermediary metabolism and respiration	7.93988	7.66997	8.10649	7.84255
Rv0952	94.0668	-0.484116	0.447312	-1.08228	0.279128	0.99972	sucD	intermediary metabolism and respiration	6.63032	5.82402	6.8295	6.41933
Rv0953c	17.1769	-0.380811	0.483503	-0.787608	0.430926	0.99972	Rv0953c	intermediary metabolism and respiration	4.12858	3.44865	4.29595	3.8703
Rv0954	377.55	0.0764018	0.355754	0.21476	0.829954	0.99972	Rv0954	cell wall and cell processes	8.68911	8.46097	8.47603	8.58244
Rv0955	174.11	-0.267744	0.372455	-0.718863	0.472225	0.99972	Rv0955	cell wall and cell processes	7.37168	7.32944	7.44506	7.59341
Rv0956	53.9955	-0.498266	0.433458	-1.14952	0.250343	0.99972	purN	intermediary metabolism and respiration	5.64403	5.50993	5.75187	5.98511
Rv0957	112.323	-0.296754	0.409407	-0.724837	0.468552	0.99972	purH	intermediary metabolism and respiration	6.88278	6.45852	7.00593	6.74059
Rv0958	137.723	0.645804	0.386662	1.6702	0.0948793	0.848383	Rv0958	intermediary metabolism and respiration	7.16877	7.35218	6.95104	6.74368
Rv0959	261.145	-0.047867	0.367992	-0.130076	0.896506	0.99972	Rv0959	conserved hypotheticals	7.85501	8.14119	8.10232	7.97546
Rv0959A	4.05185	0.295997	0.407754	0.725919	0.467888	NA	vapB9	virulence, detoxification, adaptation	1.95109	2.11018	1.98686	1.78292
Rv0960	11.9099	0.22484	0.48643	0.462225	0.64392	0.99972	vapC9	virulence, detoxification, adaptation	3.5767	3.63493	3.62053	3.34504
Rv0961	120.569	-0.0702514	0.405861	-0.173092	0.862579	0.99972	Rv0961	cell wall and cell processes	6.67681	7.04588	7.07768	6.74685
Rv0962c	18.8687	-0.199118	0.48709	-0.40879	0.682694	0.99972	lprP	cell wall and cell processes	3.73919	4.42013	4.35676	4.15921
Rv0963c	8.83683	0.0700981	0.480121	0.146001	0.883921	NA	Rv0963c	conserved hypotheticals	3.04445	3.26539	3.13198	3.12578
Rv0964c	2.73752	0.030019	0.366631	0.0818781	0.934744	NA	Rv0964c	conserved hypotheticals	1.41248	1.49392	1.54462	1.32331
Rv0965c	83.5248	0.356161	0.43302	0.822503	0.41079	0.99972	Rv0965c	conserved hypotheticals	6.04747	6.74875	6.18497	6.26354
Rv0966c	140.482	-0.0565786	0.394416	-0.143449	0.885935	0.99972	Rv0966c	conserved hypotheticals	7.29036	6.87726	7.09905	7.17715
Rv0967	11.4147	-0.15605	0.484519	-0.322071	0.747399	0.99972	csoR	regulatory proteins	3.42654	3.47248	3.72103	3.29395
Rv0968	50.1883	-0.0259264	0.463166	-0.0559764	0.955361	0.99972	Rv0968	conserved hypotheticals	5.50213	5.68011	5.9299	5.14374
Rv0969	116.311	-0.275681	0.400052	-0.689111	0.490753	0.99972	ctpV	cell wall and cell processes	6.65189	6.85775	7.08745	6.76198
Rv0970	26.5541	-0.718837	0.473057	-1.51956	0.128622	0.924096	Rv0970	cell wall and cell processes	4.45869	4.51263	5.03475	4.70192
Rv0971c	18.6887	-0.214818	0.485996	-0.442015	0.658478	0.99972	echA7	lipid metabolism	4.32198	3.85155	4.1821	4.27997
Rv0972c	36.9261	0.0893084	0.452493	0.19737	0.843538	0.99972	fadE12	lipid metabolism	5.25319	5.19911	5.27216	5.0641
Rv0973c	19.3882	-0.650918	0.487148	-1.33618	0.18149	0.988205	accA2	lipid metabolism	4.21547	3.70649	4.28064	4.45118
Rv0974c	15.7351	0.0288866	0.486102	0.0594249	0.952614	0.99972	accD2	lipid metabolism	4.05741	3.85599	3.88424	4.00402
Rv0975c	16.1092	0.16553	0.487202	0.339757	0.734039	0.99972	fadE13	lipid metabolism	3.75468	4.2385	3.87761	3.99245
Rv0976c	13.6606	-0.413334	0.487355	-0.848118	0.396372	0.99972	Rv0976c	conserved hypotheticals	3.59097	3.70934	3.74115	3.96766
Rv0977	76.6384	-0.306917	0.421005	-0.729011	0.465995	0.99972	PE_PGRS16	PE/PPE	6.31247	5.94423	6.42084	6.23715
Rv0978c	1.17317	0.0695884	0.26832	0.259348	0.795366	NA	PE_PGRS17	PE/PPE	0.207937	0.330977	0.279025	0.198244
Rv0979A	0.605289	-0.143093	0.213418	-0.670479	0.502552	NA	rpmF	information pathways	-0.713834	-0.718486	-0.692123	-0.633741
Rv0979c	0.852759	0.144612	0.252928	0.57175	0.567492	NA	Rv0979c	conserved hypotheticals	-0.294957	-0.327061	-0.348833	-0.376497
Rv0980c	83.0191	-0.383846	0.414186	-0.926746	0.354058	0.99972	PE_PGRS18	PE/PPE	6.14564	6.31435	6.307	6.62185
Rv0981	181.464	0.369244	0.3777	0.977612	0.328266	0.99972	mprA	regulatory proteins	7.49727	7.69855	7.24651	7.47217
Rv0982	809.024	0.34807	0.3501	0.994203	0.320124	0.99972	mprB	regulatory proteins	9.76458	9.75447	9.35893	9.67088
Rv0983	459.257	0.142856	0.345692	0.413246	0.679426	0.99972	pepD	intermediary metabolism and respiration	8.83632	8.93552	8.81151	8.77637
Rv0984	241.893	0.40523	0.368985	1.09823	0.272104	0.99972	moaB2	intermediary metabolism and respiration	7.91775	8.1302	7.8647	7.6543
Rv0985c	193.543	0.349646	0.37104	0.94234	0.346018	0.99972	mscL	cell wall and cell processes	7.79693	7.57711	7.43745	7.49449
Rv0986	36.1076	0.21319	0.45288	0.470743	0.637824	0.99972	Rv0986	cell wall and cell processes	5.15266	5.29477	5.16419	5.04432
Rv0987	405.613	-0.550077	0.352818	-1.5591	0.118973	0.910444	Rv0987	cell wall and cell processes	8.5476	8.35138	8.84915	8.77709
Rv0988	149.855	-0.275513	0.37726	-0.730301	0.465206	0.99972	Rv0988	cell wall and cell processes	7.11726	7.14805	7.24576	7.36692
Rv0989c	57.8193	-0.327323	0.449527	-0.728149	0.466522	0.99972	grcC2	intermediary metabolism and respiration	5.3723	5.96652	5.81216	6.03391
Rv0990c	30.3103	0.221246	0.465147	0.475647	0.634326	0.99972	Rv0990c	conserved hypotheticals	5.10745	4.77739	4.8201	4.83498
Rv0991c	74.5035	0.0448068	0.429373	0.104354	0.916888	0.99972	Rv0991c	conserved hypotheticals	6.25513	6.16159	5.88835	6.40859
Rv0992c	29.051	0.135552	0.462718	0.292948	0.769562	0.99972	Rv0992c	conserved hypotheticals	4.89556	4.88881	4.80181	4.83358
Rv0993	84.0267	-0.0115801	0.412261	-0.0280893	0.977591	0.99972	galU	intermediary metabolism and respiration	6.54042	6.18874	6.38992	6.37735
Rv0994	306.089	0.423214	0.376723	1.12341	0.261263	0.99972	moeA1	intermediary metabolism and respiration	8.58491	8.09323	8.08834	8.07607
Rv0995	18.6313	0.297194	0.483444	0.614744	0.538724	0.99972	rimJ	information pathways	4.29657	4.21712	3.95314	4.22828
Rv0996	68.1592	-0.093906	0.463925	-0.202416	0.839591	0.99972	Rv0996	cell wall and cell processes	6.17723	5.7318	6.41464	5.45633
Rv0997	21.1747	-0.0821638	0.484123	-0.169717	0.865233	0.99972	Rv0997	conserved hypotheticals	4.31383	4.38701	4.63208	4.09056
Rv0998	156.681	-0.0988815	0.390894	-0.252962	0.800297	0.99972	Rv0998	conserved hypotheticals	7.16246	7.32605	7.10217	7.48984
Rv0999	14.5266	-0.131641	0.486946	-0.270341	0.786898	0.99972	Rv0999	conserved hypotheticals	3.86087	3.78447	3.98085	3.78662
Rv1000c	127.166	0.030482	0.388779	0.0784043	0.937506	0.99972	Rv1000c	conserved hypotheticals	7.05764	6.92769	6.85685	7.08117
Rv1001	82.959	-0.00051307	0.408869	-0.00125485	0.998999	0.99972	arcA	intermediary metabolism and respiration	6.48219	6.24194	6.42174	6.30813
Rv1002c	105.144	-0.278372	0.398304	-0.698892	0.484619	0.99972	Rv1002c	cell wall and cell processes	6.7447	6.47346	6.81395	6.76616
Rv1003	33.2019	-0.305008	0.46041	-0.662471	0.50767	0.99972	Rv1003	conserved hypotheticals	5.03864	4.85201	5.00591	5.22172
Rv1004c	55.9061	0.295966	0.442826	0.668357	0.503906	0.99972	Rv1004c	cell wall and cell processes	5.87019	5.86482	5.89826	5.39985
Rv1005c	68.8147	-0.226715	0.41631	-0.544582	0.586041	0.99972	pabB	intermediary metabolism and respiration	6.11254	5.94136	6.19741	6.13273
Rv1006	383.842	-0.24999	0.374599	-0.667354	0.504546	0.99972	Rv1006	conserved hypotheticals	8.29979	8.63469	8.45297	8.8187
Rv1007c	162.907	-0.0822103	0.379749	-0.216486	0.828609	0.99972	metS	information pathways	7.43768	7.17909	7.32375	7.40993
Rv1008	3.9812	0.229347	0.399884	0.573533	0.566284	NA	tatD	cell wall and cell processes	1.87021	2.11919	1.99237	1.77471
Rv1009	175.353	-0.358175	0.41588	-0.861245	0.389103	0.99972	rpfB	cell wall and cell processes	7.49108	7.02273	7.79689	7.16973
Rv1010	56.6773	-0.353776	0.429182	-0.824302	0.409768	0.99972	ksgA	information pathways	5.7376	5.66948	5.79774	6.02136
Rv1011	33.5433	-0.62252	0.460591	-1.35157	0.176514	0.976032	ispE	intermediary metabolism and respiration	4.97557	4.71639	5.19553	5.20815
Rv1012	0.391056	0.0297524	0.178994	0.16622	0.867984	NA	Rv1012	conserved hypotheticals	-1.31843	-1.27623	-1.29452	-1.32168
Rv1013	78.1495	0.143924	0.428554	0.335837	0.736994	0.99972	pks16	lipid metabolism	6.33735	6.28809	6.45185	5.91215
Rv1014c	34.3874	0.0951126	0.458693	0.207356	0.835732	0.99972	pth	intermediary metabolism and respiration	4.95706	5.26551	5.03297	5.10899
Rv1015c	63.8511	0.218723	0.448783	0.487369	0.625997	0.99972	rplY	information pathways	5.77999	6.21685	5.5433	6.13232
Rv1016c	101.63	-0.176423	0.410618	-0.429652	0.667449	0.99972	lpqT	cell wall and cell processes	6.36243	6.78493	6.62338	6.79614
Rv1017c	264.829	-0.230846	0.356977	-0.64667	0.517845	0.99972	prsA	intermediary metabolism and respiration	7.98876	7.95039	8.08777	8.14813
Rv1018c	259.88	-0.150865	0.369586	-0.4082	0.683127	0.99972	glmU	cell wall and cell processes	8.10083	7.80815	8.13931	7.97879
Rv1019	80.9208	0.448734	0.408984	1.09719	0.272557	0.99972	Rv1019	regulatory proteins	6.32559	6.56212	6.21269	6.13694
Rv1020	277.028	-0.763742	0.359073	-2.12698	0.0334215	0.596928	mfd	information pathways	7.75845	7.86563	8.35617	8.257
Rv1021	149.796	-0.684675	0.387674	-1.76611	0.0773772	0.815208	Rv1021	conserved hypotheticals	6.80288	7.09254	7.34178	7.45724
Rv1022	15.3798	-0.0574852	0.487282	-0.117971	0.906091	0.99972	lpqU	cell wall and cell processes	3.70425	4.06749	4.12061	3.70714
Rv1023	140.038	-0.11317	0.387067	-0.292378	0.769998	0.99972	eno	intermediary metabolism and respiration	7.21697	6.93964	7.21437	7.0974
Rv1024	38.1432	-0.190715	0.457108	-0.41722	0.676518	0.99972	Rv1024	cell wall and cell processes	5.31646	5.00647	5.13891	5.41058
Rv1025	26.7056	0.00296908	0.467102	0.00635638	0.994928	0.99972	Rv1025	conserved hypotheticals	4.75582	4.72236	4.75059	4.72338
Rv1026	19.1845	-0.132615	0.484145	-0.273916	0.784149	0.99972	Rv1026	virulence, detoxification, adaptation	4.36484	3.99079	4.32958	4.19499
Rv1027c	19.4468	0.202809	0.484002	0.419025	0.675198	0.99972	kdpE	regulatory proteins	4.46469	4.07467	4.26475	4.07416
Rv1028A	0	NA	NA	NA	NA	NA	kdpF	cell wall and cell processes	0	0	0	0
Rv1028c	139.676	0.883356	0.390572	2.2617	0.023716	0.521313	kdpD	regulatory proteins	7.46757	7.14962	6.83235	6.66331
Rv1029	178.367	1.53982	0.382626	4.02435	5.71e-05	0.00884562	kdpA	cell wall and cell processes	7.91327	7.53653	6.72627	6.77849
Rv1030	74.2501	1.82118	0.418556	4.35111	1.35e-05	0.00253861	kdpB	cell wall and cell processes	6.56463	6.30737	5.31608	5.40091
Rv1031	33.6962	0.880099	0.457225	1.92487	0.0542457	0.712801	kdpC	cell wall and cell processes	5.3041	5.12251	4.69486	4.75405
Rv1032c	158.853	-0.10718	0.376176	-0.28492	0.775706	0.99972	trcS	regulatory proteins	7.23868	7.31157	7.41565	7.26703
Rv1033c	181.74	-0.61654	0.396858	-1.55355	0.120291	0.912142	trcR	regulatory proteins	7.00884	7.44097	7.80864	7.49231
Rv1034c	0.142319	-0.0703201	0.159987	-0.439538	0.660272	NA	Rv1034c	insertion seqs and phages	-2.64872	-2.65048	-2.62375	-2.65058
Rv1035c	0.284639	-0.0904782	0.173819	-0.52053	0.602694	NA	Rv1035c	insertion seqs and phages	-1.70442	-1.70659	-1.65269	-1.7068
Rv1036c	14.4035	-0.377193	0.486984	-0.774549	0.438606	0.99972	Rv1036c	insertion seqs and phages	3.66401	3.73073	4.1454	3.58764
Rv1037c	0	NA	NA	NA	NA	NA	esxI	cell wall and cell processes	0	0	0	0
Rv1038c	2.7365	0.179074	0.369267	0.484945	0.627716	NA	esxJ	cell wall and cell processes	1.46016	1.32836	1.39436	1.23172
Rv1039c	23.0177	0.415669	0.481343	0.86356	0.38783	0.99972	PPE15	PE/PPE	4.56673	4.61556	4.54923	4.10396
Rv1040c	20.3828	1.05794	0.480016	2.20398	0.0275259	0.570117	PE8	PE/PPE	4.39116	4.55534	3.94789	3.91845
Rv1041c	0	NA	NA	NA	NA	NA	Rv1041c	insertion seqs and phages	0	0	0	0
Rv1042c	0	NA	NA	NA	NA	NA	Rv1042c	insertion seqs and phages	0	0	0	0
Rv1043c	20.2005	-0.124677	0.479226	-0.260163	0.794738	0.99972	Rv1043c	conserved hypotheticals	4.2991	4.30583	4.31525	4.41836
Rv1044	9.58242	0.0141961	0.481586	0.0294779	0.976483	0.99972	Rv1044	conserved hypotheticals	3.35788	3.06368	3.24493	3.18127
Rv1045	76.3165	0.144572	0.433556	0.333455	0.738791	0.99972	Rv1045	conserved hypotheticals	6.00619	6.48149	5.95798	6.36426
Rv1046c	493.936	0.545539	0.454864	1.19934	0.230394	0.99972	Rv1046c	unknown	8.19854	9.47629	7.96989	8.9284
Rv1047	0	NA	NA	NA	NA	NA	Rv1047	insertion seqs and phages	0	0	0	0
Rv1048c	92.77	-0.101809	0.406862	-0.25023	0.802409	0.99972	Rv1048c	conserved hypotheticals	6.37956	6.59987	6.43245	6.67736
Rv1049	18.9176	-0.0134087	0.482247	-0.0278047	0.977818	0.99972	Rv1049	regulatory proteins	4.18966	4.28377	4.34032	4.13916
Rv1050	6.21958	0.288864	0.448901	0.643492	0.519905	NA	Rv1050	intermediary metabolism and respiration	2.74044	2.31528	2.49556	2.30658
Rv1051c	1.45794	-0.11186	0.286583	-0.390323	0.696297	NA	Rv1051c	conserved hypotheticals	0.528329	0.445317	0.631466	0.444228
Rv1052	9.42565	-0.136749	0.467949	-0.292231	0.77011	NA	Rv1052	conserved hypotheticals	2.91192	3.4009	3.31414	3.20948
Rv1053c	17.0791	-0.912933	0.48571	-1.87958	0.0601649	0.745921	Rv1053c	conserved hypotheticals	3.75279	3.85697	4.24023	4.28803
Rv1054	8.4123	-0.173582	0.473673	-0.36646	0.714022	NA	Rv1054	insertion seqs and phages	2.86638	3.18185	3.11647	3.13004
Rv1055	29.6396	0.0989532	0.465691	0.212487	0.831727	0.99972	Rv1055	insertion seqs and phages	4.74981	5.04938	4.84987	4.8657
Rv1056	39.3805	0.264433	0.450067	0.587542	0.55684	0.99972	Rv1056	conserved hypotheticals	5.25216	5.45383	5.11642	5.2937
Rv1057	6.34517	0.277582	0.453374	0.612259	0.540366	NA	Rv1057	conserved hypotheticals	2.59343	2.77368	2.68211	2.39785
Rv1058	38.7916	0.24595	0.453462	0.542383	0.587555	0.99972	fadD14	lipid metabolism	5.18197	5.4659	5.28912	5.08238
Rv1059	143.184	-0.487973	0.399119	-1.22262	0.221471	0.99972	Rv1059	conserved hypotheticals	7.12233	6.78491	7.44383	7.09461
Rv1060	18.3977	0.48995	0.482758	1.0149	0.310155	0.99972	Rv1060	conserved hypotheticals	4.17078	4.39181	4.06095	4.0049
Rv1061	97.4216	-0.00877793	0.39875	-0.0220136	0.982437	0.99972	Rv1061	conserved hypotheticals	6.4976	6.69456	6.57364	6.64245
Rv1062	21.9084	-0.117164	0.477769	-0.245232	0.806277	0.99972	Rv1062	conserved hypotheticals	4.34001	4.49013	4.39055	4.56714
Rv1063c	123.932	0.475049	0.392511	1.21028	0.226172	0.99972	Rv1063c	conserved hypotheticals	7.18072	6.95497	6.86873	6.65745
Rv1064c	6.56371	-0.45765	0.464251	-0.985781	0.324241	NA	lpqV	cell wall and cell processes	2.66112	2.51631	2.76645	2.8155
Rv1065	156.84	0.948578	0.384346	2.46803	0.0135858	0.43981	Rv1065	conserved hypotheticals	7.32886	7.6489	6.82824	6.95661
Rv1066	36.2567	-0.207257	0.451941	-0.458592	0.646527	0.99972	Rv1066	conserved hypotheticals	5.13332	5.10707	5.29375	5.17635
Rv1067c	2.15113	-0.0774521	0.342274	-0.226287	0.820978	NA	PE_PGRS19	PE/PPE	1.10371	0.94732	1.13313	0.991049
Rv1068c	4.35398	0.347431	0.431288	0.805568	0.420492	NA	PE_PGRS20	PE/PPE	2.11068	2.17006	2.05632	1.92305
Rv1069c	162.047	-0.793122	0.413153	-1.91968	0.0548982	0.71609	Rv1069c	conserved hypotheticals	7.1346	6.79226	7.7899	7.1448
Rv1070c	78.0497	0.699766	0.462359	1.51347	0.13016	0.924096	echA8	lipid metabolism	6.77796	5.713	6.06569	5.59983
Rv1071c	92.3982	-0.110256	0.424068	-0.259995	0.794868	0.99972	echA9	lipid metabolism	6.57194	6.35957	6.78294	6.22118
Rv1072	1313.49	0.4541	0.351776	1.29088	0.196746	0.99972	Rv1072	cell wall and cell processes	10.327	10.6225	10.0458	10.2961
Rv1073	761.787	0.12569	0.385571	0.325983	0.744437	0.99972	Rv1073	conserved hypotheticals	9.21476	9.86771	9.35656	9.63422
Rv1074c	294.388	0.0623288	0.357534	0.17433	0.861606	0.99972	fadA3	lipid metabolism	8.21227	8.22628	8.08606	8.26471
Rv1075c	31.919	0.556902	0.473787	1.17543	0.239824	0.99972	Rv1075c	cell wall and cell processes	5.28789	4.78708	4.89903	4.51141
Rv1076	53.4472	-0.208632	0.458715	-0.454819	0.649239	0.99972	lipU	intermediary metabolism and respiration	5.91783	5.19166	5.84754	5.64803
Rv1077	175.05	-0.131997	0.42962	-0.307242	0.758659	0.99972	cbs	intermediary metabolism and respiration	7.67539	6.87709	7.67115	7.15711
Rv1078	391.305	-0.388234	0.422944	-0.917934	0.358653	0.99972	pra	conserved hypotheticals	8.74439	7.86513	8.92069	8.38719
Rv1079	209.026	-0.0634995	0.371264	-0.171036	0.864196	0.99972	metB	intermediary metabolism and respiration	7.60417	7.75739	7.82687	7.612
Rv1080c	251.982	0.0944052	0.363751	0.259532	0.795225	0.99972	greA	information pathways	7.95427	8.05057	7.83566	8.04047
Rv1081c	26.1144	0.293604	0.470011	0.624676	0.532184	0.99972	Rv1081c	cell wall and cell processes	4.86345	4.6407	4.56449	4.62541
Rv1082	75.085	0.514757	0.427975	1.20277	0.229064	0.99972	mca	virulence, detoxification, adaptation	6.15182	6.51178	6.18763	5.8179
Rv1083	80.2541	-0.263929	0.417451	-0.632239	0.527231	0.99972	Rv1083	conserved hypotheticals	6.02602	6.40078	6.43358	6.36532
Rv1084	80.9809	-0.316032	0.405872	-0.77865	0.436186	0.99972	Rv1084	conserved hypotheticals	6.27461	6.19578	6.46682	6.38519
Rv1085c	28.4129	-0.0964992	0.468195	-0.206109	0.836706	0.99972	Rv1085c	virulence, detoxification, adaptation	4.74438	4.84859	4.98303	4.70119
Rv1086	91.1894	0.425922	0.410008	1.03881	0.298892	0.99972	Rv1086	cell wall and cell processes	6.68738	6.53862	6.49474	6.16601
Rv1087	347.056	0.782396	0.382986	2.04289	0.0410637	0.635773	PE_PGRS21	PE/PPE	8.87423	8.29338	8.161	8.00942
Rv1087A	10.4031	-0.180578	0.485056	-0.372282	0.709683	0.99972	Rv1087A	cell wall and cell processes	3.38344	3.25595	3.34229	3.46651
Rv1088	9.30285	-0.422671	0.481485	-0.877849	0.380026	NA	PE9	PE/PPE	3.13872	3.04627	3.18854	3.38209
Rv1089	1.06573	0.162973	0.256163	0.636208	0.524641	NA	PE10	PE/PPE	-0.0530316	-0.215912	-0.187191	-0.216787
Rv1089A	0	NA	NA	NA	NA	NA	celA2a	intermediary metabolism and respiration	0	0	0	0
Rv1090	14.1735	-0.318058	0.486975	-0.65313	0.513672	0.99972	celA2b	intermediary metabolism and respiration	3.87238	3.44711	3.79256	3.90865
Rv1091	129.374	-0.274512	0.393549	-0.697528	0.485473	0.99972	PE_PGRS22	PE/PPE	6.74851	7.05577	7.01185	7.16864
Rv1092c	97.4	-0.637216	0.408318	-1.56059	0.118621	0.910444	coaA	intermediary metabolism and respiration	6.32813	6.38542	6.55187	6.93547
Rv1093	120.29	-0.085954	0.400834	-0.214438	0.830205	0.99972	glyA1	intermediary metabolism and respiration	7.01092	6.70536	6.76574	7.06033
Rv1094	2521.27	0.181016	0.3829	0.472749	0.636392	0.99972	desA2	lipid metabolism	10.998	11.5907	10.9635	11.4041
Rv1095	275.958	0.51099	0.362687	1.4089	0.158864	0.95556	phoH2	intermediary metabolism and respiration	8.18602	8.30285	8.01386	7.7996
Rv1096	172.155	0.008038	0.38019	0.021142	0.983132	0.99972	Rv1096	intermediary metabolism and respiration	7.45161	7.39497	7.25542	7.55983
Rv1097c	157.241	-0.548395	0.384484	-1.42631	0.153778	0.950433	Rv1097c	cell wall and cell processes	6.97429	7.18835	7.32435	7.54845
Rv1098c	164.17	-0.494252	0.377347	-1.30981	0.190261	0.99972	fum	intermediary metabolism and respiration	7.1933	7.15946	7.37913	7.59463
Rv1099c	142.143	-0.298938	0.399123	-0.748987	0.453865	0.99972	glpX	intermediary metabolism and respiration	7.15157	6.89154	6.9977	7.4111
Rv1100	96.3238	0.339396	0.415094	0.817636	0.413565	0.99972	Rv1100	conserved hypotheticals	6.37512	6.89891	6.45828	6.45067
Rv1101c	149.842	-0.150819	0.378457	-0.39851	0.690254	0.99972	Rv1101c	cell wall and cell processes	7.12937	7.22235	7.33858	7.20273
Rv1102c	41.3084	-0.171106	0.445308	-0.384243	0.700798	0.99972	mazF3	virulence, detoxification, adaptation	5.32961	5.29803	5.32552	5.49373
Rv1103c	51.7409	-0.0653995	0.445845	-0.146687	0.883379	0.99972	mazE3	virulence, detoxification, adaptation	5.46203	5.82288	5.86462	5.50541
Rv1104	29.6933	0.0433542	0.462415	0.0937561	0.925303	0.99972	Rv1104	intermediary metabolism and respiration	4.85689	4.94483	4.83475	4.92202
Rv1105	8.57009	-0.105926	0.475876	-0.222592	0.823853	NA	Rv1105	intermediary metabolism and respiration	3.17321	2.84936	3.07384	3.07708
Rv1106c	168.371	0.340309	0.375084	0.907286	0.364255	0.99972	Rv1106c	intermediary metabolism and respiration	7.57891	7.39007	7.2244	7.31355
Rv1107c	225.714	0.521734	0.41809	1.2479	0.212068	0.99972	xseB	information pathways	7.50044	8.23532	7.27174	7.78322
Rv1108c	113.709	0.0542588	0.400412	0.135507	0.892211	0.99972	xseA	information pathways	6.65223	6.99279	6.71335	6.89042
Rv1109c	766.169	0.540631	0.352555	1.53347	0.125161	0.914346	Rv1109c	conserved hypotheticals	9.71416	9.74336	9.51714	9.18869
Rv1110	426.155	0.413972	0.355972	1.16293	0.244856	0.99972	lytB2	cell wall and cell processes	8.95289	8.73772	8.66723	8.47588
Rv1111c	155.957	0.105429	0.384772	0.274004	0.784081	0.99972	Rv1111c	conserved hypotheticals	7.46504	7.12822	7.22296	7.25696
Rv1112	18.5083	0.00106685	0.482129	0.00221279	0.998234	0.99972	Rv1112	conserved hypotheticals	4.24377	4.16806	4.26673	4.13864
Rv1113	5.20814	0.15658	0.450484	0.347581	0.728155	NA	vapB32	virulence, detoxification, adaptation	2.42049	2.3431	2.37189	2.25432
Rv1114	8.12117	0.78646	0.474616	1.65705	0.0975102	NA	vapC32	virulence, detoxification, adaptation	2.87658	3.2207	2.70905	2.69357
Rv1115	13.1701	0.205726	0.483523	0.425474	0.670491	0.99972	Rv1115	cell wall and cell processes	3.83572	3.50054	3.78742	3.2704
Rv1116	0.605289	-0.143093	0.213418	-0.670479	0.502552	NA	Rv1116	conserved hypotheticals	-0.713834	-0.718486	-0.692123	-0.633741
Rv1116A	15.4115	0.255378	0.486699	0.524715	0.599782	0.99972	Rv1116A	conserved hypotheticals	4.02863	3.93341	3.9653	3.71546
Rv1117	88.0821	0.0693247	0.402291	0.172325	0.863182	0.99972	Rv1117	conserved hypotheticals	6.51702	6.43758	6.3579	6.50711
Rv1118c	31.0072	0.0809893	0.461554	0.175471	0.86071	0.99972	Rv1118c	conserved hypotheticals	4.89678	5.04717	4.9969	4.85921
Rv1119c	0	NA	NA	NA	NA	NA	Rv1119c	conserved hypotheticals	0	0	0	0
Rv1120c	3.375	0.770601	0.396248	1.94474	0.0518061	NA	Rv1120c	conserved hypotheticals	1.6351	1.74496	1.37811	1.39281
Rv1121	74.523	-0.140886	0.417803	-0.337208	0.73596	0.99972	zwf1	intermediary metabolism and respiration	6.2824	6.03214	6.13328	6.3557
Rv1122	59.1357	0.100454	0.422719	0.237638	0.812162	0.99972	gnd2	intermediary metabolism and respiration	5.90241	5.92175	5.79817	5.90518
Rv1123c	148.493	-0.0465063	0.427913	-0.108682	0.913455	0.99972	bpoB	virulence, detoxification, adaptation	7.49762	6.62867	7.18936	7.1787
Rv1124	22.5278	0.076583	0.478261	0.160128	0.87278	0.99972	ephC	virulence, detoxification, adaptation	4.32209	4.66375	4.4778	4.45835
Rv1125	22.5506	-0.26102	0.478071	-0.545986	0.585076	0.99972	Rv1125	conserved hypotheticals	4.28289	4.53608	4.49334	4.62795
Rv1126c	30.4788	-0.479106	0.472406	-1.01418	0.310496	0.99972	Rv1126c	conserved hypotheticals	4.83758	4.63251	5.24733	4.72635
Rv1127c	144.828	0.222993	0.3803	0.58636	0.557634	0.99972	ppdK	intermediary metabolism and respiration	7.14108	7.33228	7.07902	7.1225
Rv1128c	99.863	-0.256406	0.399658	-0.641564	0.521156	0.99972	Rv1128c	insertion seqs and phages	6.67138	6.41821	6.70869	6.71225
Rv1129c	93.1049	0.102185	0.430643	0.237285	0.812436	0.99972	Rv1129c	regulatory proteins	6.27201	6.75455	6.19119	6.69964
Rv1130	2129.93	0.29784	0.380127	0.783528	0.433317	0.99972	prpD	intermediary metabolism and respiration	10.8521	11.3495	10.6417	11.1368
Rv1131	1690.15	0.078687	0.336103	0.234116	0.814895	0.99972	prpC	intermediary metabolism and respiration	10.6898	10.8007	10.6165	10.7674
Rv1132	842.633	0.138006	0.418922	0.329431	0.74183	0.99972	Rv1132	cell wall and cell processes	9.27186	10.0245	9.14656	9.92874
Rv1133c	1006.82	0.109532	0.368849	0.296957	0.766499	0.99972	metE	intermediary metabolism and respiration	10.2347	9.68612	9.92304	9.92039
Rv1134	4.65701	0.314578	0.433076	0.72638	0.467606	NA	Rv1134	conserved hypotheticals	2.07053	2.38948	2.14226	2.05262
Rv1135A	0.284639	-0.0904782	0.173819	-0.52053	0.602694	NA	Rv1135A	lipid metabolism	-1.70442	-1.70659	-1.65269	-1.7068
Rv1135c	64.3145	-0.0512293	0.418933	-0.122285	0.902673	0.99972	PPE16	PE/PPE	5.99001	5.98829	5.94395	6.09194
Rv1136	10.0019	0.922465	0.477998	1.92985	0.0536251	0.710429	Rv1136	lipid metabolism	3.47859	3.13173	2.94469	2.76765
Rv1137c	1.8477	0.377067	0.334334	1.12782	0.259398	NA	Rv1137c	conserved hypotheticals	0.788862	0.918875	0.72571	0.702859
Rv1138c	41.1751	0.359125	0.451399	0.795582	0.426275	0.99972	Rv1138c	intermediary metabolism and respiration	5.30669	5.55456	5.07672	5.36113
Rv1139c	37.0669	0.313107	0.453836	0.689913	0.490249	0.99972	Rv1139c	cell wall and cell processes	5.34016	5.20354	4.96635	5.20606
Rv1140	70.3234	0.361366	0.419144	0.862153	0.388603	0.99972	Rv1140	cell wall and cell processes	6.35935	6.06257	6.04623	5.9439
Rv1141c	84.6195	-0.176807	0.411941	-0.429204	0.667775	0.99972	echA11	lipid metabolism	6.49319	6.15288	6.46804	6.42014
Rv1142c	37.3454	-0.337833	0.474149	-0.712505	0.476152	0.99972	echA10	lipid metabolism	4.69322	5.33882	5.46275	5.07881
Rv1143	66.4075	-0.325724	0.44129	-0.738116	0.460444	0.99972	mcr	lipid metabolism	6.03286	5.75519	5.78018	6.36431
Rv1144	207.849	-0.125651	0.365335	-0.343933	0.730897	0.99972	Rv1144	intermediary metabolism and respiration	7.65277	7.66071	7.67404	7.79772
Rv1145	25.6956	-0.178407	0.469741	-0.3798	0.704094	0.99972	mmpL13a	cell wall and cell processes	4.58326	4.68796	4.728	4.74165
Rv1146	65.6374	-0.264381	0.423708	-0.623969	0.532648	0.99972	mmpL13b	cell wall and cell processes	6.01518	5.86186	5.95669	6.22966
Rv1147	23.0317	-0.332462	0.477925	-0.695637	0.486656	0.99972	Rv1147	conserved hypotheticals	4.44762	4.36505	4.40515	4.74541
Rv1148c	55.4326	0.196428	0.429537	0.457301	0.647455	0.99972	Rv1148c	insertion seqs and phages	5.78609	5.89806	5.8173	5.62582
Rv1149	0	NA	NA	NA	NA	NA	Rv1149	insertion seqs and phages	0	0	0	0
Rv1150	0	NA	NA	NA	NA	NA	Rv1150	insertion seqs and phages	0	0	0	0
Rv1151c	33.1927	0.147431	0.459759	0.320669	0.748461	0.99972	Rv1151c	regulatory proteins	4.98712	5.17795	5.09955	4.89925
Rv1152	34.0803	0.0265497	0.465973	0.0569768	0.954564	0.99972	Rv1152	regulatory proteins	5.13564	5.01177	5.26817	4.78887
Rv1153c	91.3563	0.039814	0.404766	0.0983628	0.921644	0.99972	omt	lipid metabolism	6.37004	6.6523	6.49364	6.50442
Rv1154c	86.2626	-0.0956064	0.428184	-0.223283	0.823315	0.99972	Rv1154c	conserved hypotheticals	6.03115	6.63467	6.39231	6.49439
Rv1155	72.1674	-0.0230779	0.427596	-0.0539713	0.956958	0.99972	Rv1155	intermediary metabolism and respiration	6.0332	6.26101	6.3574	5.93585
Rv1156	454.391	0.549028	0.368944	1.48811	0.136723	0.940592	Rv1156	conserved hypotheticals	8.82001	9.10393	8.40634	8.76585
Rv1157c	91.7601	0.057246	0.420331	0.136193	0.891669	0.99972	Rv1157c	conserved hypotheticals	6.29328	6.70845	6.64702	6.29579
Rv1158c	10.5264	-0.367509	0.475813	-0.77238	0.439889	0.99972	Rv1158c	conserved hypotheticals	3.36282	2.98685	3.61532	3.12866
Rv1159	324.654	0.699484	0.387061	1.80717	0.070736	0.782503	pimE	cell wall and cell processes	8.24616	8.72267	7.82643	8.20634
Rv1159A	65.761	0.261583	0.418138	0.625589	0.531585	0.99972	Rv1159A	conserved hypotheticals	6.03963	6.17154	6.00619	5.8927
Rv1160	6.7394	-0.260324	0.458043	-0.568339	0.569805	NA	mutT2	information pathways	2.77652	2.47231	2.82885	2.69334
Rv1161	6262.38	1.13994	0.344562	3.30837	0.000938397	0.0726441	narG	intermediary metabolism and respiration	13.0312	12.6756	12.0399	12.1582
Rv1162	2239.62	0.540902	0.346466	1.5612	0.118477	0.910444	narH	intermediary metabolism and respiration	11.1319	11.4048	10.7938	11.0188
Rv1163	163.886	0.188662	0.375962	0.501812	0.6158	0.99972	narJ	intermediary metabolism and respiration	7.47912	7.33457	7.21642	7.35609
Rv1164	343.611	0.344622	0.368925	0.934125	0.350239	0.99972	narI	intermediary metabolism and respiration	8.33538	8.67368	8.16394	8.40196
Rv1165	379.676	0.552988	0.388963	1.4217	0.155114	0.950433	typA	information pathways	8.33665	8.97661	8.20278	8.43069
Rv1166	183.139	0.3655	0.388806	0.940059	0.347187	0.99972	lpqW	cell wall and cell processes	7.48928	7.71872	7.15495	7.54868
Rv1167c	98.3685	0.0878826	0.402872	0.21814	0.82732	0.99972	Rv1167c	regulatory proteins	6.72052	6.55459	6.7057	6.44313
Rv1168c	144.615	0.935511	0.420408	2.22525	0.0260646	0.555784	PPE17	PE/PPE	6.8623	7.69979	6.68388	6.75566
Rv1169c	31.2871	0.535025	0.473143	1.13079	0.258144	0.99972	lipX	PE/PPE	4.66563	5.33417	4.73565	4.72872
Rv1170	33.6879	0.0926149	0.46824	0.197793	0.843207	0.99972	mshB	intermediary metabolism and respiration	5.28401	4.77456	5.11052	4.87863
Rv1171	91.3719	0.0880915	0.400404	0.220006	0.825866	0.99972	Rv1171	conserved hypotheticals	6.46246	6.60737	6.44013	6.52795
Rv1172c	411.046	0.0852863	0.403305	0.211468	0.832522	0.99972	PE12	PE/PPE	8.39455	8.9024	8.24526	8.893
Rv1173	443.219	0.280265	0.347304	0.806973	0.419682	0.99972	fbiC	intermediary metabolism and respiration	8.80403	8.94084	8.67387	8.7094
Rv1174c	80.5798	0.530268	0.412869	1.28435	0.19902	0.99972	TB8.4	cell wall and cell processes	6.29916	6.5982	6.20181	6.05589
Rv1175c	305.006	-0.0404297	0.364071	-0.111049	0.911577	0.99972	fadH	lipid metabolism	8.15289	8.309	8.12059	8.38561
Rv1176c	62.5758	-0.0565376	0.430676	-0.131276	0.895557	0.99972	Rv1176c	conserved hypotheticals	5.86024	6.00708	5.76981	6.14334
Rv1177	258.602	0.385151	0.369878	1.04129	0.29774	0.99972	fdxC	intermediary metabolism and respiration	8.08661	8.15088	7.69362	8.015
Rv1178	295.179	0.470754	0.371769	1.26625	0.205422	0.99972	Rv1178	intermediary metabolism and respiration	8.10008	8.51797	7.98533	8.05134
Rv1179c	368.194	-0.192067	0.352732	-0.544514	0.586088	0.99972	Rv1179c	conserved hypotheticals	8.51578	8.39521	8.6469	8.51188
Rv1180	448.366	0.149854	0.348648	0.429816	0.66733	0.99972	pks3	lipid metabolism	8.93903	8.76078	8.75358	8.75596
Rv1181	1918.34	-0.360355	0.330756	-1.08949	0.275938	0.99972	pks4	lipid metabolism	10.7944	10.7551	11.0289	10.9954
Rv1182	727.02	0.138	0.34223	0.403238	0.686773	0.99972	papA3	lipid metabolism	9.63552	9.45207	9.44862	9.46389
Rv1183	1496.55	-0.197152	0.37023	-0.532512	0.594372	0.99972	mmpL10	cell wall and cell processes	10.2777	10.6147	10.3297	10.8053
Rv1184c	569.654	0.283091	0.390576	0.724804	0.468572	0.99972	Rv1184c	cell wall and cell processes	8.94865	9.43422	8.71543	9.25479
Rv1185c	1708.97	0.00956715	0.347065	0.0275659	0.978008	0.99972	fadD21	lipid metabolism	10.6311	10.8321	10.581	10.8608
Rv1186c	117.104	0.757608	0.414613	1.82727	0.0676597	0.779729	Rv1186c	conserved hypotheticals	7.28102	6.70368	6.63727	6.40243
Rv1187	169.218	0.207096	0.399914	0.517851	0.604562	0.99972	rocA	intermediary metabolism and respiration	7.6107	7.2574	7.5056	7.06029
Rv1188	39.3459	0.705493	0.466451	1.51247	0.130415	0.924096	Rv1188	intermediary metabolism and respiration	5.58556	5.19426	5.17291	4.69845
Rv1189	40.2202	-0.0841364	0.445593	-0.188819	0.850235	0.99972	sigI	information pathways	5.35822	5.24611	5.33925	5.36184
Rv1190	21.2622	0.163541	0.477634	0.342397	0.732052	0.99972	Rv1190	conserved hypotheticals	4.4883	4.3927	4.40932	4.2948
Rv1191	27.6161	-0.266198	0.467947	-0.568863	0.569449	0.99972	Rv1191	conserved hypotheticals	4.6498	4.77053	4.94192	4.77024
Rv1192	161.002	0.0292597	0.377003	0.0776113	0.938137	0.99972	Rv1192	conserved hypotheticals	7.2293	7.43551	7.30757	7.33369
Rv1193	70.1273	-0.100826	0.41299	-0.244136	0.807126	0.99972	fadD36	lipid metabolism	6.11465	6.08775	6.20506	6.11578
Rv1194c	387.683	0.0845386	0.360777	0.234324	0.814734	0.99972	Rv1194c	conserved hypotheticals	8.74323	8.48089	8.65998	8.45677
Rv1195	17.1054	-0.287224	0.486974	-0.589815	0.555315	0.99972	PE13	PE/PPE	3.95924	4.00352	4.37144	3.84065
Rv1196	86.2766	-0.310933	0.412304	-0.754136	0.450767	0.99972	PPE18	PE/PPE	6.30035	6.33751	6.67945	6.31469
Rv1197	19.3571	0.548635	0.486984	1.1266	0.259913	0.99972	esxK	cell wall and cell processes	3.92968	4.62201	4.12324	3.87199
Rv1198	26.9322	0.103463	0.474738	0.217937	0.827478	0.99972	esxL	cell wall and cell processes	4.91043	4.55202	4.82398	4.52039
Rv1199c	0	NA	NA	NA	NA	NA	Rv1199c	insertion seqs and phages	0	0	0	0
Rv1200	116.293	-0.122022	0.403772	-0.302205	0.762495	0.99972	Rv1200	cell wall and cell processes	6.56611	7.00745	6.90975	6.87622
Rv1201c	82.7707	-0.0915325	0.403206	-0.227012	0.820415	0.99972	dapD	intermediary metabolism and respiration	6.35841	6.32662	6.38322	6.41326
Rv1202	57.8878	0.324671	0.432218	0.751175	0.452547	0.99972	dapE	intermediary metabolism and respiration	5.8303	6.01876	5.57217	5.87338
Rv1203c	4.90601	0.140343	0.443236	0.316633	0.751522	NA	Rv1203c	conserved hypotheticals	2.29604	2.31533	2.33012	2.15012
Rv1204c	37.1208	0.114785	0.453016	0.25338	0.799974	0.99972	Rv1204c	conserved hypotheticals	5.32719	5.13612	5.2469	5.08146
Rv1205	79.2777	0.601369	0.407482	1.47582	0.139993	0.940592	Rv1205	conserved hypotheticals	6.43203	6.47105	6.15025	6.01213
Rv1206	74.423	0.223496	0.410988	0.543802	0.586578	0.99972	fadD6	lipid metabolism	6.20749	6.3413	6.09069	6.1922
Rv1207	156.832	-0.393218	0.380489	-1.03345	0.301392	0.99972	folP2	intermediary metabolism and respiration	7.24778	7.04229	7.32756	7.4684
Rv1208	66.6698	-0.428897	0.417296	-1.0278	0.304043	0.99972	gpgS	intermediary metabolism and respiration	5.97427	5.85266	6.19489	6.14711
Rv1209	69.6158	-0.383223	0.43435	-0.882289	0.37762	0.99972	Rv1209	conserved hypotheticals	6.17903	5.69321	6.32179	6.07227
Rv1210	78.9412	-0.425292	0.411662	-1.03311	0.301552	0.99972	tagA	information pathways	6.26218	6.03034	6.36957	6.4524
Rv1211	54.6877	-0.107741	0.453108	-0.237783	0.81205	0.99972	Rv1211	conserved hypotheticals	5.94523	5.36952	5.93742	5.55274
Rv1212c	154.783	0.226821	0.376146	0.603014	0.546499	0.99972	glgA	intermediary metabolism and respiration	7.33951	7.3374	7.11966	7.26464
Rv1213	145.306	-0.0618443	0.410856	-0.150525	0.88035	0.99972	glgC	intermediary metabolism and respiration	7.35602	6.85993	7.36454	6.94526
Rv1214c	2.00994	-0.0938159	0.345323	-0.271675	0.785872	NA	PE14	PE/PPE	0.972089	1.08659	1.05843	1.07861
Rv1215c	738.382	-0.356406	0.341578	-1.04341	0.296759	0.99972	Rv1215c	conserved hypotheticals	9.34347	9.45001	9.56751	9.69365
Rv1216c	127.739	0.396601	0.408383	0.97115	0.331473	0.99972	Rv1216c	cell wall and cell processes	7.02925	7.14827	6.5338	7.05844
Rv1217c	33.698	-0.455173	0.473405	-0.961487	0.336308	0.99972	Rv1217c	cell wall and cell processes	5.12212	4.53827	5.25546	5.03013
Rv1218c	22.2436	-0.0493878	0.475524	-0.10386	0.917281	0.99972	Rv1218c	cell wall and cell processes	4.4387	4.49028	4.52488	4.45648
Rv1219c	24.3803	-0.507915	0.480849	-1.05629	0.290836	0.99972	Rv1219c	regulatory proteins	4.39764	4.4154	4.95365	4.36125
Rv1220c	29.1607	-0.32587	0.48529	-0.671496	0.501904	0.99972	Rv1220c	intermediary metabolism and respiration	4.97921	4.1676	5.01581	4.71032
Rv1221	318.802	0.854981	0.35225	2.4272	0.0152159	0.459184	sigE	information pathways	8.50455	8.54126	7.93873	8.00143
Rv1222	135.876	0.0673806	0.388307	0.173524	0.862239	0.99972	rseA	information pathways	6.93743	7.24375	7.07591	7.04638
Rv1223	1189.4	-0.165874	0.339462	-0.488639	0.625097	0.99972	htrA	intermediary metabolism and respiration	10.2268	10.0814	10.3389	10.1879
Rv1224	235.674	0.0973701	0.364275	0.267298	0.78924	0.99972	tatB	cell wall and cell processes	7.80569	8.00226	7.81972	7.87351
Rv1225c	88.3745	-0.0448311	0.406914	-0.110173	0.912272	0.99972	Rv1225c	conserved hypotheticals	6.32752	6.55223	6.38376	6.56223
Rv1226c	43.7051	-0.100337	0.440532	-0.227763	0.81983	0.99972	Rv1226c	cell wall and cell processes	5.43332	5.40868	5.52065	5.43397
Rv1227c	3.84446	-0.643995	0.41364	-1.5569	0.119495	NA	Rv1227c	cell wall and cell processes	1.77779	1.79769	1.97368	2.11713
Rv1228	127.824	0.562325	0.432801	1.29927	0.193851	0.99972	lpqX	cell wall and cell processes	7.3863	6.72903	6.95826	6.37794
Rv1229c	347.116	-0.158942	0.350792	-0.453095	0.65048	0.99972	mrp	intermediary metabolism and respiration	8.39523	8.37466	8.44344	8.53128
Rv1230c	136.737	0.197042	0.378913	0.520019	0.60305	0.99972	Rv1230c	cell wall and cell processes	7.131	7.17358	7.04109	7.0163
Rv1231c	72.2647	-0.672389	0.413469	-1.62621	0.103905	0.869289	Rv1231c	cell wall and cell processes	5.92786	5.93993	6.28281	6.39386
Rv1232c	77.3999	-0.0309017	0.410389	-0.0752985	0.939977	0.99972	Rv1232c	conserved hypotheticals	6.31785	6.19959	6.19087	6.35976
Rv1233c	206.556	0.0161147	0.397632	0.0405265	0.967673	0.99972	Rv1233c	cell wall and cell processes	7.93396	7.32702	7.71222	7.60821
Rv1234	75.1707	0.1319	0.408129	0.323181	0.746558	0.99972	Rv1234	cell wall and cell processes	6.2513	6.28701	6.19304	6.18618
Rv1235	74.6003	0.210951	0.413918	0.509645	0.6103	0.99972	lpqY	cell wall and cell processes	6.14037	6.39681	6.17666	6.12079
Rv1236	87.8565	-0.0064252	0.404518	-0.0158836	0.987327	0.99972	sugA	cell wall and cell processes	6.40164	6.49786	6.3507	6.55274
Rv1237	45.1836	-0.143925	0.43924	-0.327668	0.743163	0.99972	sugB	cell wall and cell processes	5.48405	5.42038	5.47644	5.59211
Rv1238	113.386	-0.125953	0.394851	-0.31899	0.749734	0.99972	sugC	cell wall and cell processes	6.7803	6.78161	6.98937	6.71083
Rv1239c	101.218	-0.041565	0.424006	-0.0980291	0.921909	0.99972	corA	cell wall and cell processes	6.89314	6.24133	6.65453	6.63097
Rv1240	115.056	-0.635225	0.436213	-1.45623	0.14533	0.944381	mdh	intermediary metabolism and respiration	6.8216	6.13977	7.20183	6.69203
Rv1241	16.9219	-0.00635563	0.293346	-0.021666	0.982714	0.99972	vapB33	virulence, detoxification, adaptation	4.18317	3.239	4.18548	3.40355
Rv1242	8.00168	0.123064	0.472496	0.260455	0.794513	NA	vapC33	virulence, detoxification, adaptation	2.88582	3.08666	2.77985	3.06291
Rv1243c	6.9015	-0.504949	0.467032	-1.08119	0.279614	NA	PE_PGRS23	PE/PPE	2.72445	2.57852	2.90377	2.84722
Rv1244	92.8192	-0.60682	0.400256	-1.51608	0.129499	0.924096	lpqZ	cell wall and cell processes	6.38334	6.24751	6.67408	6.70465
Rv1245c	62.6842	-0.237573	0.420554	-0.564904	0.572139	0.99972	Rv1245c	intermediary metabolism and respiration	5.85115	5.93555	5.98468	6.08834
Rv1246c	22.4849	0.598451	0.482211	1.24105	0.214586	0.99972	relE	virulence, detoxification, adaptation	4.29732	4.80231	4.35182	4.11074
Rv1247c	27.6261	0.335274	0.477008	0.702869	0.482137	0.99972	relB	virulence, detoxification, adaptation	4.5288	5.08132	4.76202	4.50972
Rv1248c	1745.22	0.18571	0.331865	0.559593	0.575757	0.99972	Rv1248c	intermediary metabolism and respiration	10.8202	10.8335	10.6604	10.7462
Rv1249c	71.5988	0.459502	0.42542	1.08012	0.280091	0.99972	Rv1249c	cell wall and cell processes	6.46296	6.01022	6.01525	5.92161
Rv1250	131.64	0.0579864	0.386157	0.150163	0.880636	0.99972	Rv1250	cell wall and cell processes	7.16598	6.92833	6.99567	7.0351
Rv1251c	47.8161	-0.398386	0.445162	-0.894923	0.370828	0.99972	Rv1251c	conserved hypotheticals	5.46667	5.40611	5.85756	5.45
Rv1252c	7.45342	-0.672257	0.457447	-1.46958	0.141675	NA	lprE	cell wall and cell processes	2.76527	2.52464	3.10085	2.85805
Rv1253	436.338	0.0444536	0.353436	0.125775	0.89991	0.99972	deaD	information pathways	8.73073	8.82734	8.628	8.86177
Rv1254	147.635	-0.0997666	0.383022	-0.260472	0.794499	0.99972	Rv1254	intermediary metabolism and respiration	7.05514	7.27361	7.30408	7.1619
Rv1255c	23.8762	0.198086	0.481627	0.411284	0.680864	0.99972	Rv1255c	regulatory proteins	4.76782	4.30914	4.2479	4.61261
Rv1256c	33.057	-0.313412	0.45955	-0.681997	0.495241	0.99972	cyp130	intermediary metabolism and respiration	4.95201	4.94874	5.24165	4.99659
Rv1257c	117.858	-0.243867	0.386723	-0.630599	0.528303	0.99972	Rv1257c	intermediary metabolism and respiration	6.83466	6.76479	6.98583	6.91592
Rv1258c	25.3143	0.268526	0.470524	0.570696	0.568206	0.99972	Rv1258c	cell wall and cell processes	4.75437	4.67924	4.63209	4.50397
Rv1259	9.56213	0.368022	0.481916	0.763664	0.445067	0.99972	udgB	information pathways	3.30688	3.28988	3.22184	3.0081
Rv1260	43.8882	-0.35097	0.441594	-0.79478	0.426742	0.99972	Rv1260	intermediary metabolism and respiration	5.3299	5.36398	5.61246	5.48351
Rv1261c	46.5461	0.0191377	0.442241	0.0432744	0.965483	0.99972	Rv1261c	conserved hypotheticals	5.50593	5.5754	5.66517	5.37189
Rv1262c	16.6233	0.273944	0.48565	0.564076	0.572702	0.99972	Rv1262c	conserved hypotheticals	3.98801	4.19749	3.84754	4.05572
Rv1263	12.1977	-0.235707	0.485398	-0.485596	0.627254	0.99972	amiB2	intermediary metabolism and respiration	3.67094	3.29047	3.70317	3.53119
Rv1264	209.933	0.245422	0.365913	0.670711	0.502405	0.99972	Rv1264	intermediary metabolism and respiration	7.71163	7.85214	7.58943	7.66519
Rv1265	291.473	-0.0875128	0.358836	-0.24388	0.807324	0.99972	Rv1265	conserved hypotheticals	8.16082	8.15227	8.30885	8.10734
Rv1266c	227.324	0.00558204	0.362556	0.0153964	0.987716	0.99972	pknH	regulatory proteins	7.76973	7.88572	7.80148	7.85135
Rv1267c	26.2857	-0.381423	0.472742	-0.806831	0.419764	0.99972	embR	regulatory proteins	4.68442	4.47254	4.65674	4.90851
Rv1268c	13.454	0.81443	0.486898	1.67269	0.094388	0.848383	Rv1268c	conserved hypotheticals	3.50954	4.05251	3.38148	3.4025
Rv1269c	24.5255	-0.328657	0.486495	-0.675561	0.49932	0.99972	Rv1269c	cell wall and cell processes	4.6619	4.0166	4.28807	4.84598
Rv1270c	148.119	0.259326	0.405404	0.639673	0.522385	0.99972	lprA	cell wall and cell processes	7.52508	6.92003	7.10503	7.07506
Rv1271c	104.995	0.0461121	0.397426	0.116027	0.907631	0.99972	Rv1271c	cell wall and cell processes	6.69874	6.74599	6.5585	6.81547
Rv1272c	93.938	0.0467934	0.408913	0.114434	0.908894	0.99972	Rv1272c	cell wall and cell processes	6.41699	6.68167	6.38412	6.66041
Rv1273c	48.4053	-0.143032	0.442144	-0.323496	0.746319	0.99972	Rv1273c	cell wall and cell processes	5.46217	5.61596	5.45902	5.77753
Rv1274	115.321	0.0159533	0.388268	0.0410883	0.967226	0.99972	lprB	cell wall and cell processes	6.82061	6.88621	6.8998	6.78515
Rv1275	56.6326	-0.17355	0.427441	-0.406022	0.684727	0.99972	lprC	cell wall and cell processes	5.78669	5.75161	5.95897	5.77585
Rv1276c	6.59821	-0.298291	0.46756	-0.637974	0.523491	NA	Rv1276c	conserved hypotheticals	2.69015	2.62728	2.79261	2.782
Rv1277	41.3718	-0.0300942	0.450687	-0.066774	0.946762	0.99972	Rv1277	conserved hypotheticals	5.42134	5.27664	5.51498	5.19138
Rv1278	93.3746	-0.190929	0.447573	-0.426587	0.66968	0.99972	Rv1278	conserved hypotheticals	6.68906	6.03956	6.83914	6.13934
Rv1279	123.379	-0.26223	0.411085	-0.637898	0.52354	0.99972	Rv1279	intermediary metabolism and respiration	7.01805	6.61178	7.18994	6.77924
Rv1280c	142.942	-0.437682	0.378275	-1.15705	0.247253	0.99972	oppA	cell wall and cell processes	7.02661	6.98375	7.30948	7.2511
Rv1281c	70.8156	-0.0133162	0.420041	-0.0317021	0.97471	0.99972	oppD	cell wall and cell processes	6.11645	6.15666	6.28988	5.97305
Rv1282c	50.0825	-0.613055	0.459795	-1.33332	0.182426	0.989875	oppC	cell wall and cell processes	5.64715	4.99365	5.7262	5.79813
Rv1283c	66.7136	-0.123156	0.436041	-0.282441	0.777605	0.99972	oppB	cell wall and cell processes	6.22631	5.69108	5.99191	6.14008
Rv1284	35.1583	0.727396	0.46866	1.55208	0.120644	0.912142	canA	intermediary metabolism and respiration	5.28546	5.20603	4.51859	5.02897
Rv1285	145.249	2.20645	0.391166	5.64071	1.69e-08	1.01e-05	cysD	intermediary metabolism and respiration	7.28324	7.59482	6.13306	6.02253
Rv1286	357.05	2.06126	0.373853	5.51357	3.52e-08	1.79e-05	cysN	intermediary metabolism and respiration	8.59409	8.92966	7.54455	7.27501
Rv1287	49.7811	0.759601	0.446686	1.70053	0.0890318	0.831772	Rv1287	conserved hypotheticals	5.80292	5.76699	5.50306	5.09064
Rv1288	45.9299	0.544287	0.452927	1.20171	0.229476	0.99972	Rv1288	conserved hypotheticals	5.50459	5.7464	5.49102	5.05538
Rv1289	21.5899	-0.598235	0.481502	-1.24243	0.214077	0.99972	Rv1289	conserved hypotheticals	4.28597	4.15468	4.73065	4.32251
Rv1290A	2.87882	0.146481	0.373367	0.392323	0.694819	NA	Rv1290A	conserved hypotheticals	1.536	1.40388	1.49474	1.30766
Rv1290c	62.5723	-0.0878055	0.422425	-0.207861	0.835338	0.99972	Rv1290c	conserved hypotheticals	6.00115	5.86569	5.90054	6.06789
Rv1291c	0.142319	-0.0703201	0.159987	-0.439538	0.660272	NA	Rv1291c	cell wall and cell processes	-2.64872	-2.65048	-2.62375	-2.65058
Rv1292	91.8943	-0.247146	0.406265	-0.608337	0.542964	0.99972	argS	information pathways	6.56919	6.27812	6.63615	6.53217
Rv1293	187.048	-0.44021	0.375216	-1.17322	0.240708	0.99972	lysA	intermediary metabolism and respiration	7.2614	7.49445	7.72163	7.61653
Rv1294	125.36	-0.63766	0.404317	-1.57713	0.114766	0.904164	thrA	intermediary metabolism and respiration	6.90606	6.47392	7.20839	7.03053
Rv1295	117.683	-0.585813	0.387849	-1.51042	0.130937	0.924096	thrC	intermediary metabolism and respiration	6.68316	6.64826	6.97965	7.08042
Rv1296	43.6415	0.471103	0.440728	1.06892	0.285106	0.99972	thrB	intermediary metabolism and respiration	5.48502	5.61701	5.27751	5.29192
Rv1297	6495.12	0.275113	0.36031	0.763545	0.445139	0.99972	rho	information pathways	12.5722	12.885	12.32	12.7373
Rv1298	1239.39	0.567593	0.444451	1.27707	0.201579	0.99972	rpmE	information pathways	9.59715	10.8091	9.3704	10.2437
Rv1299	397.326	0.331075	0.404046	0.819399	0.412559	0.99972	prfA	information pathways	8.36988	8.9599	8.13888	8.71987
Rv1300	179.393	0.208435	0.37322	0.558478	0.576518	0.99972	hemK	intermediary metabolism and respiration	7.44984	7.63425	7.35735	7.46753
Rv1301	108.433	0.0144886	0.407842	0.035525	0.971661	0.99972	Rv1301	conserved hypotheticals	6.58228	6.89596	6.55987	6.90207
Rv1302	152.481	0.172529	0.390139	0.442225	0.658326	0.99972	rfe	cell wall and cell processes	7.09218	7.46495	7.09931	7.26613
Rv1303	169.503	-0.398415	0.384313	-1.03669	0.299878	0.99972	Rv1303	cell wall and cell processes	7.27137	7.23442	7.3137	7.67877
Rv1304	182.736	0.0111583	0.382794	0.0291497	0.976745	0.99972	atpB	intermediary metabolism and respiration	7.5502	7.4642	7.30062	7.66872
Rv1305	48.5174	-0.568835	0.43586	-1.30509	0.191863	0.99972	atpE	intermediary metabolism and respiration	5.38204	5.43964	5.76872	5.7158
Rv1306	435.367	-0.0528626	0.372818	-0.141792	0.887244	0.99972	atpF	intermediary metabolism and respiration	8.95128	8.46127	8.71826	8.81965
Rv1307	470.154	-0.216923	0.408082	-0.531568	0.595026	0.99972	atpH	intermediary metabolism and respiration	9.07313	8.28937	9.0992	8.68352
Rv1308	760.851	-0.417526	0.358362	-1.16509	0.243981	0.99972	atpA	intermediary metabolism and respiration	9.58581	9.18781	9.71123	9.66295
Rv1309	400.029	-0.452277	0.359143	-1.25932	0.207914	0.99972	atpG	intermediary metabolism and respiration	8.43347	8.50489	8.60298	8.91331
Rv1310	365.256	-0.00248505	0.351357	-0.00707274	0.994357	0.99972	atpD	intermediary metabolism and respiration	8.58187	8.43463	8.50703	8.51665
Rv1311	154.235	-0.773987	0.429545	-1.80188	0.0715646	0.782503	atpC	intermediary metabolism and respiration	7.05858	6.6671	7.77025	6.91793
Rv1312	82.4249	0.0388869	0.406189	0.095736	0.92373	0.99972	Rv1312	cell wall and cell processes	6.42564	6.32109	6.41989	6.27277
Rv1313c	0	NA	NA	NA	NA	NA	Rv1313c	insertion seqs and phages	0	0	0	0
Rv1314c	43.3641	0.201849	0.446174	0.452399	0.650981	0.99972	Rv1314c	conserved hypotheticals	5.31298	5.63158	5.333	5.40404
Rv1315	127.874	0.311957	0.39737	0.785054	0.432422	0.99972	murA	cell wall and cell processes	6.92755	7.21232	7.01505	6.72107
Rv1316c	98.8746	0.207078	0.410578	0.504357	0.61401	0.99972	ogt	information pathways	6.59166	6.75068	6.31925	6.72767
Rv1317c	201.803	-0.124742	0.371799	-0.335508	0.737242	0.99972	alkA	information pathways	7.47736	7.73066	7.69725	7.69167
Rv1318c	111.523	-0.692479	0.401225	-1.72591	0.084363	0.831772	Rv1318c	intermediary metabolism and respiration	6.57034	6.48537	6.77163	7.13285
Rv1319c	59.59	-0.925405	0.427398	-2.16521	0.0303719	0.578365	Rv1319c	intermediary metabolism and respiration	5.60548	5.48805	6.01662	6.16621
Rv1320c	188.588	-0.213589	0.378485	-0.564326	0.572532	0.99972	Rv1320c	intermediary metabolism and respiration	7.62837	7.30679	7.65048	7.58199
Rv1321	293.043	-0.267113	0.382787	-0.697811	0.485295	0.99972	Rv1321	conserved hypotheticals	7.88327	8.24921	8.05485	8.44059
Rv1322	51.7717	0.901185	0.432196	2.08513	0.0370576	0.610936	Rv1322	conserved hypotheticals	5.87246	5.86124	5.39915	5.27207
Rv1322A	881.4	-0.299326	0.366838	-0.815963	0.414521	0.99972	Rv1322A	conserved hypotheticals	9.76659	9.53993	10.0744	9.60013
Rv1323	662.761	0.805147	0.384971	2.09145	0.0364879	0.604987	fadA4	lipid metabolism	9.83886	9.1853	9.12436	8.84936
Rv1324	309.589	-0.0804872	0.356267	-0.225918	0.821265	0.99972	Rv1324	intermediary metabolism and respiration	8.27857	8.21158	8.21227	8.37694
Rv1325c	32.1241	-0.648902	0.464189	-1.39793	0.162135	0.957485	PE_PGRS24	PE/PPE	4.82991	4.71265	4.96683	5.28648
Rv1326c	254.167	0.110688	0.361144	0.306492	0.75923	0.99972	glgB	intermediary metabolism and respiration	8.07516	7.96727	8.0177	7.87753
Rv1327c	176.145	0.245923	0.370867	0.663102	0.507265	0.99972	glgE	intermediary metabolism and respiration	7.53667	7.52703	7.43547	7.30895
Rv1328	381.113	-0.502427	0.354839	-1.41593	0.156796	0.952043	glgP	intermediary metabolism and respiration	8.47085	8.28833	8.64156	8.77876
Rv1329c	71.7553	-0.407193	0.420478	-0.968403	0.332843	0.99972	dinG	information pathways	6.16751	5.84199	6.23796	6.29179
Rv1330c	17.3165	-0.143917	0.487093	-0.29546	0.767642	0.99972	pncB1	intermediary metabolism and respiration	4.20118	3.79832	4.26938	3.89393
Rv1331	94.1542	0.0884168	0.410581	0.215345	0.829498	0.99972	Rv1331	conserved hypotheticals	6.58579	6.56373	6.69776	6.29579
Rv1332	362.586	0.158512	0.348804	0.454443	0.64951	0.99972	Rv1332	regulatory proteins	8.57328	8.52796	8.44802	8.4473
Rv1333	141.147	-0.15416	0.378141	-0.407679	0.683509	0.99972	Rv1333	intermediary metabolism and respiration	7.11658	7.06457	7.2076	7.16686
Rv1334	32.9616	0.120088	0.457996	0.262203	0.793165	0.99972	mec	intermediary metabolism and respiration	5.04274	5.10071	5.08741	4.91296
Rv1335	57.0556	0.0582799	0.426077	0.136783	0.891203	0.99972	cysO	intermediary metabolism and respiration	5.90854	5.78035	5.75387	5.86494
Rv1336	100.971	-0.0303405	0.399017	-0.076038	0.939389	0.99972	cysM	intermediary metabolism and respiration	6.75327	6.5221	6.71863	6.59874
Rv1337	210.096	0.0259188	0.380666	0.0680881	0.945716	0.99972	Rv1337	cell wall and cell processes	7.81478	7.60048	7.50727	7.85477
Rv1338	54.205	0.356015	0.432059	0.823996	0.409942	0.99972	murI	cell wall and cell processes	5.85478	5.82861	5.49376	5.74933
Rv1339	79.9769	0.034626	0.410773	0.0842946	0.932822	0.99972	Rv1339	conserved hypotheticals	6.3707	6.27733	6.1738	6.41904
Rv1340	163.055	0.265957	0.378586	0.702501	0.482367	0.99972	rphA	information pathways	7.5026	7.3375	7.34054	7.15211
Rv1341	23.8649	-0.441484	0.47587	-0.927741	0.353542	0.99972	Rv1341	conserved hypotheticals	4.48895	4.38114	4.80504	4.52461
Rv1342c	55.6955	-0.249146	0.427591	-0.582674	0.560113	0.99972	Rv1342c	cell wall and cell processes	5.75029	5.68694	5.79626	5.93281
Rv1343c	74.425	-0.247676	0.421982	-0.586935	0.557247	0.99972	lprD	cell wall and cell processes	6.09447	6.14884	6.05617	6.46147
Rv1344	33.8556	-0.435589	0.476101	-0.91491	0.360239	0.99972	mbtL	lipid metabolism	4.90704	4.82795	5.46768	4.66761
Rv1345	164.008	-0.567153	0.373937	-1.51671	0.12934	0.924096	mbtM	lipid metabolism	7.20114	7.09468	7.49618	7.51993
Rv1346	219.326	-1.09834	0.37278	-2.94636	0.00321542	0.184679	mbtN	lipid metabolism	7.18648	7.41996	8.06537	7.97415
Rv1347c	146.067	-0.930912	0.378554	-2.45912	0.0139276	0.439918	mbtK	lipid metabolism	6.82397	6.82297	7.40498	7.40893
Rv1348	188.473	-1.46065	0.376698	-3.87751	0.000105533	0.0139186	irtA	cell wall and cell processes	6.99335	6.81736	7.75912	7.90188
Rv1349	128.983	-1.88249	0.426681	-4.41193	1.02e-05	0.00202686	irtB	cell wall and cell processes	6.25984	5.7695	7.4832	7.01984
Rv1350	14.2089	-0.370659	0.487277	-0.760673	0.446852	0.99972	fabG2	lipid metabolism	3.82247	3.59309	3.94522	3.85014
Rv1351	39.0961	-1.09724	0.465772	-2.35574	0.0184858	0.477013	Rv1351	conserved hypotheticals	4.79276	4.83674	5.75065	5.09502
Rv1352	47.5411	0.325174	0.447129	0.727249	0.467073	0.99972	Rv1352	conserved hypotheticals	5.55056	5.71466	5.21834	5.62319
Rv1353c	25.3033	0.0789804	0.4764	0.165786	0.868326	0.99972	Rv1353c	regulatory proteins	4.50454	4.79485	4.43779	4.77134
Rv1354c	85.0698	-0.219828	0.403906	-0.544257	0.586265	0.99972	Rv1354c	conserved hypotheticals	6.39117	6.28188	6.41902	6.522
Rv1355c	158.535	-0.658589	0.382305	-1.72268	0.0849463	0.831772	moeY	intermediary metabolism and respiration	6.94021	7.15814	7.55258	7.39913
Rv1356c	35.0657	-0.338443	0.459327	-0.736825	0.461229	0.99972	Rv1356c	conserved hypotheticals	5.05916	4.9752	5.36842	5.02474
Rv1357c	53.1652	0.123372	0.446901	0.276062	0.782501	0.99972	Rv1357c	conserved hypotheticals	5.45621	5.96922	5.55742	5.77884
Rv1358	37.3067	-0.0245432	0.456047	-0.0538173	0.957081	0.99972	Rv1358	regulatory proteins	5.12066	5.27619	5.04925	5.36342
Rv1359	43.2117	-0.105379	0.455958	-0.231115	0.817225	0.99972	Rv1359	regulatory proteins	5.0923	5.61026	5.42438	5.4819
Rv1360	222.597	0.0804497	0.375102	0.214474	0.830177	0.99972	Rv1360	intermediary metabolism and respiration	7.69447	7.92548	7.62172	7.89175
Rv1361c	1035.82	-0.448963	0.344458	-1.30339	0.192442	0.99972	PPE19	PE/PPE	9.9603	9.71415	10.0935	10.1914
Rv1362c	37.4267	-0.239125	0.466996	-0.51205	0.608616	0.99972	Rv1362c	cell wall and cell processes	5.17816	5.04402	5.52521	4.89642
Rv1363c	151.303	-0.0205098	0.38618	-0.0531094	0.957645	0.99972	Rv1363c	cell wall and cell processes	7.34575	7.09666	7.34594	7.12049
Rv1364c	174.954	0.177109	0.382	0.463635	0.642909	0.99972	Rv1364c	information pathways	7.47533	7.5181	7.19869	7.53878
Rv1365c	56.8817	0.611997	0.439791	1.39156	0.164054	0.957669	rsfA	information pathways	6.06772	5.81544	5.35522	5.74656
Rv1366	66.7662	-0.273078	0.437405	-0.624314	0.532421	0.99972	Rv1366	conserved hypotheticals	6.14722	5.68852	6.27383	5.92326
Rv1366A	42.2988	0.341026	0.470868	0.724251	0.468912	0.99972	Rv1366A	conserved hypotheticals	5.10789	5.68489	4.85869	5.47322
Rv1367c	34.918	0.131348	0.457141	0.287325	0.773864	0.99972	Rv1367c	conserved hypotheticals	5.03472	5.26608	5.16242	4.99666
Rv1368	240.347	0.40002	0.378301	1.05741	0.290323	0.99972	lprF	cell wall and cell processes	7.842	8.16215	7.59821	7.88407
Rv1369c	0	NA	NA	NA	NA	NA	Rv1369c	insertion seqs and phages	0	0	0	0
Rv1370c	0	NA	NA	NA	NA	NA	Rv1370c	insertion seqs and phages	0	0	0	0
Rv1371	9.47383	0.505899	0.479488	1.05508	0.291388	NA	Rv1371	cell wall and cell processes	3.05089	3.48514	3.07702	2.99915
Rv1372	73.3627	0.0229821	0.411232	0.0558859	0.955433	0.99972	Rv1372	conserved hypotheticals	6.1501	6.25166	6.14161	6.23583
Rv1373	25.3397	-0.00109974	0.479453	-0.00229375	0.99817	0.99972	Rv1373	intermediary metabolism and respiration	4.33629	4.87394	4.58371	4.70272
Rv1374c	607.953	-0.332302	0.343936	-0.966174	0.333957	0.99972	Rv1374c	conserved hypotheticals	9.07446	9.17761	9.27888	9.40823
Rv1375	155.211	-0.596043	0.377472	-1.57904	0.114327	0.904164	Rv1375	conserved hypotheticals	7.07786	7.03425	7.35627	7.50675
Rv1376	78.3094	-0.0102619	0.414501	-0.0247574	0.980249	0.99972	Rv1376	conserved hypotheticals	6.24556	6.31218	6.1222	6.42991
Rv1377c	23.0038	0.285282	0.474111	0.601721	0.54736	0.99972	Rv1377c	intermediary metabolism and respiration	4.62643	4.52649	4.39876	4.45169
Rv1378c	55.7789	-0.102495	0.425645	-0.2408	0.80971	0.99972	Rv1378c	conserved hypotheticals	5.77709	5.76619	5.85365	5.80969
Rv1379	17.2551	-0.760308	0.484945	-1.56782	0.116922	0.907103	pyrR	regulatory proteins	3.92462	3.81352	4.19436	4.30489
Rv1380	2.40229	-0.508019	0.35904	-1.41494	0.157087	NA	pyrB	intermediary metabolism and respiration	1.1816	1.16427	1.45633	1.28796
Rv1381	45.0947	-0.477872	0.460335	-1.0381	0.299225	0.99972	pyrC	intermediary metabolism and respiration	5.4566	5.08235	5.8243	5.26865
Rv1382	7.23754	-0.334703	0.462359	-0.723903	0.469126	NA	Rv1382	cell wall and cell processes	2.69539	2.76535	3.10538	2.63882
Rv1383	22.2653	-0.47085	0.480789	-0.979327	0.327418	0.99972	carA	intermediary metabolism and respiration	4.47566	4.1055	4.60619	4.51922
Rv1384	154.863	-0.567315	0.383959	-1.47754	0.139531	0.940592	carB	intermediary metabolism and respiration	7.19315	6.90701	7.44733	7.3945
Rv1385	13.3741	-0.279753	0.486422	-0.575124	0.565207	0.99972	pyrF	intermediary metabolism and respiration	3.75592	3.40952	3.5635	3.90207
Rv1386	5.62025	-0.177995	0.453388	-0.392588	0.694624	NA	PE15	PE/PPE	2.37931	2.55275	2.52979	2.5686
Rv1387	90.4133	0.0206422	0.402358	0.0513031	0.959084	0.99972	PPE20	PE/PPE	6.39513	6.59982	6.50624	6.47726
Rv1388	117.819	-0.351596	0.414839	-0.847547	0.39669	0.99972	mihF	information pathways	6.94051	6.46807	7.12839	6.76044
Rv1389	146.073	-0.0428761	0.420944	-0.101857	0.91887	0.99972	gmk	intermediary metabolism and respiration	7.45306	6.68542	7.22318	7.10755
Rv1390	124.992	0.226248	0.403322	0.560962	0.574823	0.99972	rpoZ	information pathways	6.98335	7.05154	6.61382	7.07749
Rv1391	814.166	0.0964483	0.344982	0.279575	0.779804	0.99972	dfp	intermediary metabolism and respiration	9.73238	9.66157	9.74469	9.5076
Rv1392	602.134	0.103597	0.355997	0.291005	0.771047	0.99972	metK	intermediary metabolism and respiration	9.10391	9.39667	9.08705	9.28889
Rv1393c	151.561	-0.476339	0.396416	-1.20162	0.229513	0.99972	Rv1393c	intermediary metabolism and respiration	6.8039	7.25558	7.36408	7.37836
Rv1394c	221.302	-0.741463	0.399216	-1.8573	0.063269	0.754303	cyp132	intermediary metabolism and respiration	7.2752	7.61308	7.65436	8.20694
Rv1395	178.987	-2.78048	0.401006	-6.93377	4.1e-12	7.3e-09	Rv1395	regulatory proteins	5.99621	6.08723	7.53208	7.94356
Rv1396c	1013.93	-0.353707	0.371162	-0.952971	0.340605	0.99972	PE_PGRS25	PE/PPE	9.52301	10.0743	10.0321	10.1295
Rv1397c	1080.73	0.471185	0.435269	1.08251	0.279024	0.99972	vapC10	virulence, detoxification, adaptation	9.40353	10.5906	9.4079	10.0524
Rv1398c	1227.45	0.801443	0.426664	1.87839	0.0603272	0.745921	vapB10	virulence, detoxification, adaptation	9.67931	10.8571	9.54403	10.0023
Rv1399c	22.833	-0.158323	0.475122	-0.333225	0.738964	0.99972	nlhH	intermediary metabolism and respiration	4.42504	4.51327	4.49842	4.6105
Rv1400c	33.5233	-0.535066	0.460619	-1.16162	0.245388	0.99972	lipI	intermediary metabolism and respiration	5.01003	4.74377	5.22393	5.14444
Rv1401	33.1942	0.159416	0.4587	0.347537	0.728188	0.99972	Rv1401	cell wall and cell processes	4.95721	5.20843	5.0036	5.00153
Rv1402	43.4834	-0.659142	0.459813	-1.4335	0.151715	0.950433	priA	information pathways	5.39996	4.87672	5.64783	5.49077
Rv1403c	49.3562	0.161055	0.445767	0.361299	0.717876	0.99972	Rv1403c	intermediary metabolism and respiration	5.39331	5.86565	5.60323	5.51845
Rv1404	317.339	-0.00833185	0.362738	-0.0229693	0.981675	0.99972	Rv1404	regulatory proteins	8.15449	8.4313	8.24607	8.36887
Rv1405c	159.372	-0.550137	0.407653	-1.34952	0.177169	0.978137	Rv1405c	intermediary metabolism and respiration	6.74368	7.3334	7.5136	7.39594
Rv1406	28.4626	0.177995	0.46556	0.382324	0.702221	0.99972	fmt	information pathways	4.84264	4.90152	4.85663	4.68266
Rv1407	46.8172	-0.217637	0.443882	-0.490305	0.623918	0.99972	fmu	information pathways	5.61567	5.30021	5.66978	5.51626
Rv1408	96.5475	-0.0644671	0.41894	-0.153881	0.877703	0.99972	rpe	intermediary metabolism and respiration	6.33344	6.73815	6.77083	6.39392
Rv1409	197.758	-0.365618	0.379864	-0.962496	0.335801	0.99972	ribG	intermediary metabolism and respiration	7.31101	7.63932	7.65418	7.80132
Rv1410c	690.22	-0.542373	0.348421	-1.55666	0.119552	0.911614	Rv1410c	cell wall and cell processes	9.3368	9.08834	9.53406	9.62324
Rv1411c	483.063	-0.0723539	0.34617	-0.209013	0.834438	0.99972	lprG	cell wall and cell processes	8.8564	8.92396	8.87348	8.99978
Rv1412	34.0782	0.181033	0.461992	0.391854	0.695166	0.99972	ribC	intermediary metabolism and respiration	5.21628	5.01549	5.16375	4.83267
Rv1413	2.64758	0.173396	0.359251	0.482659	0.629338	NA	Rv1413	conserved hypotheticals	1.39114	1.09299	1.20562	1.13932
Rv1414	4.30059	0.332593	0.412748	0.805801	0.420358	NA	Rv1414	conserved hypotheticals	2.02015	2.21227	2.05404	1.85019
Rv1415	419.134	0.261137	0.355013	0.735571	0.461992	0.99972	ribA2	intermediary metabolism and respiration	8.6395	8.91568	8.62224	8.60846
Rv1416	62.7469	0.0973219	0.427194	0.227816	0.819789	0.99972	ribH	intermediary metabolism and respiration	6.01483	5.95978	5.74878	6.08175
Rv1417	41	0.68933	0.465163	1.48191	0.138365	0.940592	Rv1417	cell wall and cell processes	5.55138	5.39515	5.27957	4.72346
Rv1418	99.2296	-0.611256	0.406985	-1.50191	0.13312	0.929487	lprH	cell wall and cell processes	6.42498	6.36508	6.57539	6.95397
Rv1419	138.898	0.122922	0.445966	0.275631	0.782832	0.99972	Rv1419	conserved hypotheticals	6.76221	7.34299	6.43161	7.36589
Rv1420	248.301	-0.242165	0.365432	-0.66268	0.507535	0.99972	uvrC	information pathways	7.86985	7.86679	7.89434	8.14358
Rv1421	79.1285	-0.132707	0.409441	-0.324117	0.74585	0.99972	Rv1421	conserved hypotheticals	6.15715	6.35837	6.3531	6.33998
Rv1422	80.7625	0.252483	0.410038	0.615756	0.538055	0.99972	Rv1422	conserved hypotheticals	6.47203	6.32478	6.34179	6.13212
Rv1423	71.1089	-0.207831	0.417347	-0.49798	0.618498	0.99972	whiA	regulatory proteins	6.20144	5.94145	6.17741	6.23039
Rv1424c	63.0794	-0.150481	0.444745	-0.338353	0.735097	0.99972	Rv1424c	cell wall and cell processes	5.84308	5.94103	5.61509	6.26773
Rv1425	263.489	0.127721	0.364011	0.350873	0.725684	0.99972	Rv1425	lipid metabolism	8.18514	7.95728	7.93112	8.05183
Rv1426c	48.7438	-0.260841	0.437229	-0.596577	0.55079	0.99972	lipO	intermediary metabolism and respiration	5.42374	5.61566	5.64212	5.7182
Rv1427c	127.555	-0.348248	0.383259	-0.908649	0.363535	0.99972	fadD12	lipid metabolism	6.87942	6.87338	7.13715	7.04827
Rv1428c	120.138	-0.249246	0.389247	-0.640329	0.521959	0.99972	Rv1428c	conserved hypotheticals	6.89138	6.74859	6.89953	7.05056
Rv1429	53.4693	0.0413119	0.440725	0.0937363	0.925319	0.99972	Rv1429	conserved hypotheticals	5.56844	5.88151	5.54427	5.86236
Rv1430	75.1777	-0.00977153	0.411002	-0.0237749	0.981032	0.99972	PE16	PE/PPE	6.21828	6.23375	6.14194	6.31654
Rv1431	85.8809	0.44056	0.401937	1.09609	0.273039	0.99972	Rv1431	cell wall and cell processes	6.47518	6.59298	6.26736	6.26942
Rv1432	41.3618	-0.120084	0.44799	-0.26805	0.788661	0.99972	Rv1432	intermediary metabolism and respiration	5.32651	5.32499	5.25005	5.52549
Rv1433	33.8763	-0.415781	0.466179	-0.891892	0.372451	0.99972	Rv1433	cell wall and cell processes	5.12188	4.67172	5.20722	5.11546
Rv1434	0.711597	-0.142257	0.21164	-0.672168	0.501476	NA	Rv1434	conserved hypotheticals	-0.448298	-0.453648	-0.322644	-0.454172
Rv1435c	38.5472	-0.412816	0.483437	-0.853919	0.39315	0.99972	Rv1435c	cell wall and cell processes	5.26181	4.56653	5.63453	4.71096
Rv1436	190.076	-0.184352	0.39135	-0.471067	0.637593	0.99972	gap	intermediary metabolism and respiration	7.71165	7.21196	7.644	7.57965
Rv1437	216.51	-0.269545	0.371101	-0.726337	0.467632	0.99972	pgk	intermediary metabolism and respiration	7.61031	7.70942	7.95849	7.6977
Rv1438	88.4567	-0.36068	0.40427	-0.892177	0.372298	0.99972	tpi	intermediary metabolism and respiration	6.258	6.42008	6.50714	6.62508
Rv1439c	111.488	-0.0463027	0.449483	-0.103013	0.917953	0.99972	Rv1439c	conserved hypotheticals	6.50012	6.89216	6.13783	7.13011
Rv1440	174.183	-0.0254204	0.400195	-0.0635199	0.949352	0.99972	secG	cell wall and cell processes	7.66297	7.09027	7.49553	7.36118
Rv1441c	58.3477	-0.0513073	0.450967	-0.113772	0.909419	0.99972	PE_PGRS26	PE/PPE	5.98114	5.60863	6.09803	5.49698
Rv1442	367.514	0.201032	0.353816	0.568181	0.569912	0.99972	bisC	intermediary metabolism and respiration	8.47297	8.67872	8.42734	8.47263
Rv1443c	18.2262	-0.441897	0.487262	-0.906898	0.364461	0.99972	Rv1443c	conserved hypotheticals	4.17443	3.66319	4.44575	3.92778
Rv1444c	33.6663	0.442801	0.457799	0.967238	0.333425	0.99972	Rv1444c	conserved hypotheticals	5.24927	5.06685	4.97608	4.83588
Rv1445c	58.7429	-0.516373	0.442548	-1.16682	0.243284	0.99972	devB	intermediary metabolism and respiration	5.41978	5.87956	6.11195	5.88355
Rv1446c	87.549	-0.131309	0.417664	-0.314388	0.753226	0.99972	opcA	intermediary metabolism and respiration	6.58957	6.15166	6.5548	6.38581
Rv1447c	364.081	-0.247081	0.352783	-0.700375	0.483693	0.99972	zwf2	intermediary metabolism and respiration	8.41545	8.42486	8.48955	8.66683
Rv1448c	184.971	-0.515893	0.377479	-1.36668	0.171726	0.970661	tal	intermediary metabolism and respiration	7.46717	7.18583	7.63221	7.70169
Rv1449c	527.296	-0.134267	0.344892	-0.389302	0.697053	0.99972	tkt	intermediary metabolism and respiration	8.99897	8.99229	9.00844	9.15402
Rv1450c	11.3804	-0.00893205	0.486336	-0.018366	0.985347	0.99972	PE_PGRS27	PE/PPE	3.39814	3.60475	3.47145	3.55245
Rv1451	171.546	-0.403055	0.378218	-1.06567	0.286574	0.99972	ctaB	intermediary metabolism and respiration	7.16855	7.36968	7.44897	7.61562
Rv1452c	4.44711	-0.462361	0.421706	-1.09641	0.272901	NA	PE_PGRS28	PE/PPE	2.09648	1.93113	2.28142	2.16565
Rv1453	72.1698	0.0467763	0.41795	0.111918	0.910888	0.99972	Rv1453	regulatory proteins	6.27388	6.07154	6.02618	6.25659
Rv1454c	86.4656	-0.0730423	0.403477	-0.181032	0.856342	0.99972	qor	intermediary metabolism and respiration	6.42046	6.40059	6.53446	6.3677
Rv1455	23.2484	0.198894	0.487253	0.408194	0.683131	0.99972	Rv1455	conserved hypotheticals	4.82114	3.8374	4.45791	4.13125
Rv1456c	40.4464	0.0889533	0.446797	0.199091	0.842192	0.99972	Rv1456c	cell wall and cell processes	5.43024	5.27771	5.36492	5.23748
Rv1457c	11.8817	-0.5439	0.48676	-1.11739	0.263829	0.99972	Rv1457c	cell wall and cell processes	3.38687	3.47605	3.73971	3.64572
Rv1458c	47.0846	-0.165654	0.439771	-0.376683	0.70641	0.99972	Rv1458c	cell wall and cell processes	5.44575	5.56251	5.70362	5.49335
Rv1459c	276.401	-0.0825421	0.378238	-0.218228	0.827251	0.99972	Rv1459c	cell wall and cell processes	8.23689	7.87461	8.26109	7.96778
Rv1460	273.232	-0.0982623	0.391147	-0.251216	0.801647	0.99972	Rv1460	regulatory proteins	8.08008	8.00133	8.36663	7.75889
Rv1461	3223.24	0.068171	0.348964	0.195352	0.845117	0.99972	Rv1461	conserved hypotheticals	11.4546	11.847	11.6214	11.6264
Rv1462	815.602	-0.251732	0.341894	-0.736289	0.461555	0.99972	Rv1462	conserved hypotheticals	9.51778	9.64038	9.66875	9.82026
Rv1463	211.012	-0.48132	0.374481	-1.2853	0.198689	0.99972	Rv1463	cell wall and cell processes	7.52125	7.55632	7.99965	7.67906
Rv1464	341.948	-0.0737749	0.356777	-0.206782	0.83618	0.99972	csd	intermediary metabolism and respiration	8.4013	8.38026	8.54739	8.31686
Rv1465	143.05	0.0681756	0.388394	0.175532	0.860662	0.99972	Rv1465	intermediary metabolism and respiration	7.33022	6.99045	7.15467	7.10026
Rv1466	164.475	0.172256	0.400071	0.430563	0.666786	0.99972	Rv1466	conserved hypotheticals	7.56627	7.19692	7.46937	7.04636
Rv1467c	192.074	0.617185	0.381799	1.61652	0.105982	0.871599	fadE15	lipid metabolism	7.91759	7.52027	7.37435	7.28708
Rv1468c	45.6313	0.240369	0.452679	0.530993	0.595424	0.99972	PE_PGRS29	PE/PPE	5.73438	5.32241	5.54745	5.21957
Rv1469	83.6223	0.0675461	0.447313	0.151004	0.879972	0.99972	ctpD	cell wall and cell processes	6.63767	5.95891	6.55119	5.97455
Rv1470	26.9145	0.373331	0.46687	0.799646	0.423916	0.99972	trxA	intermediary metabolism and respiration	4.7804	4.87459	4.61331	4.64195
Rv1471	39.6757	-0.118332	0.461753	-0.256266	0.797745	0.99972	trxB1	intermediary metabolism and respiration	5.06684	5.39512	5.06129	5.52722
Rv1472	124.394	0.362308	0.420254	0.862119	0.388622	0.99972	echA12	lipid metabolism	7.32786	6.6145	6.85274	6.70689
Rv1473	89.7914	-0.342581	0.409004	-0.837599	0.402256	0.99972	Rv1473	cell wall and cell processes	6.39292	6.33087	6.39664	6.73125
Rv1473A	0.888662	-0.00247278	0.239804	-0.0103117	0.991773	NA	Rv1473A	regulatory proteins	-0.197087	-0.277658	-0.192085	-0.278346
Rv1474c	34.1561	-0.0602377	0.45574	-0.132176	0.894845	0.99972	Rv1474c	regulatory proteins	5.05045	5.10414	5.18435	5.03281
Rv1475c	470.052	1.08826	0.387117	2.8112	0.00493578	0.240771	acn	intermediary metabolism and respiration	8.73185	9.38594	8.21715	8.47454
Rv1476	68.9691	0.244163	0.447215	0.545963	0.585091	0.99972	Rv1476	cell wall and cell processes	6.38132	5.81184	6.19272	5.67911
Rv1477	90.5639	-0.205298	0.460455	-0.445859	0.655699	0.99972	ripA	virulence, detoxification, adaptation	6.66368	5.83816	6.81339	5.99861
Rv1478	20.7203	-0.75503	0.485417	-1.55543	0.119844	0.911893	Rv1478	virulence, detoxification, adaptation	4.24932	3.85563	4.64549	4.31355
Rv1479	708.389	0.133299	0.353031	0.377585	0.705739	0.99972	moxR1	regulatory proteins	9.32238	9.6608	9.38038	9.45243
Rv1480	133.799	-0.232376	0.386807	-0.600755	0.548003	0.99972	Rv1480	conserved hypotheticals	6.9138	7.04445	7.01581	7.2347
Rv1481	223.352	-0.277814	0.365846	-0.759375	0.447628	0.99972	Rv1481	cell wall and cell processes	7.61178	7.78984	7.85408	7.91637
Rv1482c	8.42713	0.199072	0.478033	0.416441	0.677087	NA	Rv1482c	conserved hypotheticals	2.97293	3.22545	3.00267	3.02588
Rv1483	93.9466	-0.488525	0.410246	-1.19081	0.233728	0.99972	fabG1	lipid metabolism	6.37408	6.36682	6.85928	6.45748
Rv1484	94.0984	-0.345272	0.416911	-0.828167	0.407576	0.99972	inhA	lipid metabolism	6.54777	6.27292	6.83001	6.40232
Rv1485	85.6587	-0.128581	0.411718	-0.312304	0.754809	0.99972	hemZ	intermediary metabolism and respiration	6.28216	6.45122	6.28975	6.59495
Rv1486c	166.275	0.0933045	0.374919	0.248866	0.803465	0.99972	Rv1486c	conserved hypotheticals	7.31552	7.48597	7.38292	7.30736
Rv1487	100.377	0.832956	0.427849	1.94685	0.051553	0.710391	Rv1487	cell wall and cell processes	6.68776	6.93429	5.92395	6.51704
Rv1488	344.46	0.465272	0.350246	1.32841	0.184041	0.992986	Rv1488	cell wall and cell processes	8.59141	8.52293	8.26238	8.24805
Rv1489	59.2577	0.790936	0.427415	1.85051	0.06424	0.759996	Rv1489	conserved hypotheticals	5.97278	6.12818	5.6704	5.47636
Rv1489A	23.803	0.245439	0.474421	0.517344	0.604916	0.99972	Rv1489A	conserved hypotheticals	4.66077	4.57952	4.5844	4.37575
Rv1490	158.422	0.0779325	0.377737	0.206314	0.836546	0.99972	Rv1490	cell wall and cell processes	7.30643	7.34986	7.17232	7.37662
Rv1491c	19.7191	-0.00714631	0.480289	-0.0148792	0.988129	0.99972	Rv1491c	cell wall and cell processes	4.30764	4.27697	4.21644	4.37069
Rv1492	52.3853	-0.0561103	0.442971	-0.126668	0.899203	0.99972	mutA	lipid metabolism	5.42283	5.88687	5.70494	5.73552
Rv1493	122.23	-0.253573	0.402301	-0.630306	0.528495	0.99972	mutB	lipid metabolism	6.71382	6.94445	7.17646	6.78888
Rv1494	10.7102	-0.697798	0.48468	-1.43971	0.14995	0.950433	mazE4	virulence, detoxification, adaptation	3.23101	3.18982	3.42242	3.64122
Rv1495	1.20907	-0.0389515	0.271019	-0.143722	0.88572	NA	mazF4	virulence, detoxification, adaptation	0.277714	0.357338	0.399109	0.267823
Rv1496	52.0084	-0.138845	0.436082	-0.318391	0.750188	0.99972	Rv1496	cell wall and cell processes	5.78901	5.48764	5.75698	5.70031
Rv1497	121.593	-0.0174884	0.395085	-0.0442649	0.964693	0.99972	lipL	intermediary metabolism and respiration	6.95286	6.87519	7.07391	6.74801
Rv1498A	0.391056	0.0297524	0.178994	0.16622	0.867984	NA	Rv1498A	conserved hypotheticals	-1.31843	-1.27623	-1.29452	-1.32168
Rv1498c	58.4845	0.410899	0.427273	0.961676	0.336212	0.99972	Rv1498c	intermediary metabolism and respiration	5.91756	6.01939	5.82392	5.60828
Rv1499	17.9287	-0.473222	0.485203	-0.975306	0.329408	0.99972	Rv1499	conserved hypotheticals	4.09727	3.88307	4.0919	4.3775
Rv1500	283.755	-0.36546	0.360223	-1.01454	0.310325	0.99972	Rv1500	intermediary metabolism and respiration	7.94314	8.08366	8.17472	8.32642
Rv1501	366.105	-0.306285	0.355171	-0.862359	0.38849	0.99972	Rv1501	conserved hypotheticals	8.30622	8.4949	8.66276	8.54712
Rv1502	345.676	-0.773784	0.369018	-2.09687	0.036005	0.604987	Rv1502	unknown	7.97766	8.228	8.46074	8.76981
Rv1503c	21.2184	-0.197182	0.485269	-0.406334	0.684497	0.99972	Rv1503c	conserved hypotheticals	4.20829	4.36577	4.05432	4.6686
Rv1504c	22.735	0.375956	0.475255	0.791062	0.428908	0.99972	Rv1504c	conserved hypotheticals	4.63819	4.50779	4.42096	4.32468
Rv1505c	68.9546	-0.708341	0.427782	-1.65585	0.097753	0.854449	Rv1505c	conserved hypotheticals	6.01022	5.61726	6.24361	6.28831
Rv1506c	117.858	-0.00620215	0.397614	-0.0155984	0.987555	0.99972	Rv1506c	unknown	6.93978	6.79984	7.02534	6.69562
Rv1507A	370.78	-0.149285	0.366741	-0.407059	0.683965	0.99972	Rv1507A	unknown	8.51037	8.43646	8.35898	8.75156
Rv1507c	255.452	-0.755189	0.402948	-1.87416	0.0609082	0.749729	Rv1507c	conserved hypotheticals	7.77873	7.49239	7.76739	8.45967
Rv1508A	27.0386	-0.6792	0.474878	-1.43026	0.152642	0.950433	Rv1508A	conserved hypotheticals	4.5739	4.41172	4.64021	5.0722
Rv1508c	357.483	0.0364636	0.359311	0.101482	0.919168	0.99972	Rv1508c	cell wall and cell processes	8.37671	8.59002	8.36467	8.55873
Rv1509	36.8841	-0.232031	0.459953	-0.504466	0.613934	0.99972	Rv1509	unknown	4.91495	5.29213	5.16503	5.3523
Rv1510	55.9741	-0.10596	0.426447	-0.248471	0.80377	0.99972	Rv1510	cell wall and cell processes	5.75869	5.79184	5.893	5.77991
Rv1511	117.443	0.0688376	0.40452	0.170171	0.864876	0.99972	gmdA	intermediary metabolism and respiration	7.0403	6.70021	6.98243	6.66523
Rv1512	121.46	0.138824	0.396167	0.350418	0.726025	0.99972	epiA	intermediary metabolism and respiration	6.99139	6.92719	7.02652	6.68206
Rv1513	52.3387	0.0395441	0.446461	0.0885722	0.929422	0.99972	Rv1513	conserved hypotheticals	5.90577	5.42882	5.78488	5.53103
Rv1514c	17.8206	-0.528663	0.484684	-1.09074	0.275388	0.99972	Rv1514c	conserved hypotheticals	4.1023	3.85777	4.28538	4.23139
Rv1515c	26.1382	-0.36704	0.478873	-0.766465	0.4434	0.99972	Rv1515c	conserved hypotheticals	4.65602	4.43874	5.00386	4.45555
Rv1516c	16.7128	-0.00437588	0.487186	-0.00898196	0.992834	0.99972	Rv1516c	intermediary metabolism and respiration	3.85004	4.19902	4.21979	3.82737
Rv1517	33.0378	-0.0116726	0.458424	-0.0254625	0.979686	0.99972	Rv1517	cell wall and cell processes	4.98598	5.08698	4.94932	5.1349
Rv1518	18.7054	-0.0576045	0.481601	-0.11961	0.904792	0.99972	Rv1518	conserved hypotheticals	4.25477	4.15426	4.20934	4.25951
Rv1519	38.6577	-0.954489	0.456044	-2.09298	0.0363512	0.604987	Rv1519	conserved hypotheticals	4.84033	4.98299	5.32297	5.58604
Rv1520	334.819	-0.254956	0.368399	-0.692066	0.488896	0.99972	Rv1520	intermediary metabolism and respiration	8.44283	8.10816	8.5536	8.35084
Rv1521	463.723	0.266174	0.365689	0.72787	0.466693	0.99972	fadD25	lipid metabolism	8.74782	9.08209	8.61013	8.87852
Rv1522c	278.077	0.296172	0.363571	0.814619	0.41529	0.99972	mmpL12	cell wall and cell processes	8.06065	8.3282	7.97164	8.04834
Rv1523	35.1455	0.430496	0.458585	0.938749	0.34786	0.99972	Rv1523	intermediary metabolism and respiration	5.02045	5.39569	4.99208	4.96544
Rv1524	32.4887	-0.168922	0.459524	-0.367602	0.71317	0.99972	Rv1524	intermediary metabolism and respiration	4.99743	4.93384	4.95299	5.15949
Rv1525	20.0101	-0.515367	0.480814	-1.07186	0.283781	0.99972	wbbL2	conserved hypotheticals	4.14909	4.18514	4.34517	4.52165
Rv1526c	40.8562	-0.677291	0.451498	-1.5001	0.133589	0.930943	Rv1526c	intermediary metabolism and respiration	5.20727	4.99508	5.37147	5.60931
Rv1527c	195.218	0.031948	0.38417	0.0831612	0.933723	0.99972	pks5	lipid metabolism	7.38723	7.7912	7.51228	7.6638
Rv1528c	82.0225	0.723131	0.421473	1.71572	0.0862125	0.831772	papA4	lipid metabolism	6.65319	6.34921	6.20702	5.86078
Rv1529	59.3984	-0.294974	0.437613	-0.674052	0.500278	0.99972	fadD24	lipid metabolism	5.52976	5.98246	5.93003	6.00801
Rv1530	26.2592	-0.117829	0.480944	-0.244995	0.806461	0.99972	adh	intermediary metabolism and respiration	4.8647	4.30084	4.83971	4.51523
Rv1531	33.4038	0.319519	0.455149	0.702011	0.482672	0.99972	Rv1531	conserved hypotheticals	5.13122	5.13681	4.94201	4.97031
Rv1532c	26.8491	-0.186232	0.469458	-0.396695	0.691592	0.99972	Rv1532c	conserved hypotheticals	4.75428	4.61941	4.88397	4.68509
Rv1533	910.547	0.205286	0.403127	0.509234	0.610588	0.99972	Rv1533	conserved hypotheticals	9.51339	10.1242	9.32685	9.9927
Rv1534	112.434	-0.0690423	0.459429	-0.150279	0.880545	0.99972	Rv1534	regulatory proteins	6.16657	7.04452	6.21244	7.10352
Rv1535	9.77472	0.459482	0.478753	0.959748	0.337182	0.99972	Rv1535	conserved hypotheticals	3.26168	3.40549	3.24434	2.93136
Rv1536	472.231	0.181254	0.391897	0.462506	0.643719	0.99972	ileS	information pathways	8.52882	9.19603	8.66016	8.91104
Rv1537	21.2862	-0.318042	0.47886	-0.664166	0.506584	0.99972	dinX	information pathways	4.41612	4.19776	4.48155	4.47755
Rv1538c	48.9332	0.0383512	0.437708	0.0876181	0.93018	0.99972	ansA	intermediary metabolism and respiration	5.52701	5.70116	5.4992	5.68817
Rv1539	28.2031	-0.286579	0.46533	-0.615861	0.537986	0.99972	lspA	cell wall and cell processes	4.74131	4.73281	4.94252	4.84182
Rv1540	47.5596	0.0692164	0.439852	0.157363	0.874959	0.99972	Rv1540	conserved hypotheticals	5.5023	5.66695	5.64974	5.43382
Rv1541c	23.1478	0.142924	0.475966	0.300282	0.763962	0.99972	lprI	cell wall and cell processes	4.65892	4.4207	4.40018	4.53213
Rv1542c	8.22799	0.537788	0.476965	1.12752	0.259523	NA	glbN	intermediary metabolism and respiration	3.10342	3.06128	2.90027	2.76621
Rv1543	162.9	0.236494	0.375188	0.630333	0.528477	0.99972	Rv1543	lipid metabolism	7.48986	7.3347	7.30426	7.21946
Rv1544	69.4055	-0.00925854	0.439283	-0.0210765	0.983185	0.99972	Rv1544	lipid metabolism	6.26676	5.86169	6.30491	5.80655
Rv1545	20.6313	-0.48795	0.478956	-1.01878	0.308309	0.99972	Rv1545	conserved hypotheticals	4.23239	4.22389	4.45415	4.50366
Rv1546	51.5748	0.351629	0.436246	0.806034	0.420223	0.99972	Rv1546	conserved hypotheticals	5.60717	5.91109	5.50533	5.61785
Rv1547	529.279	0.0446021	0.344662	0.129408	0.897035	0.99972	dnaE1	information pathways	8.98742	9.13001	9.03746	9.02741
Rv1548c	52.1138	0.167628	0.447839	0.374304	0.708178	0.99972	PPE21	PE/PPE	5.40526	5.97636	5.59403	5.66454
Rv1549	41.749	0.0162154	0.445244	0.0364192	0.970948	0.99972	fadD11.1	lipid metabolism	5.41192	5.35014	5.27019	5.46522
Rv1550	53.7039	-0.0593021	0.448363	-0.132264	0.894776	0.99972	fadD11	lipid metabolism	5.40471	5.9357	5.61124	5.86705
Rv1551	84.9237	-0.475578	0.411293	-1.1563	0.247559	0.99972	plsB1	lipid metabolism	6.26521	6.19825	6.3559	6.67631
Rv1552	158.616	0.794158	0.390904	2.03159	0.042195	0.642121	frdA	intermediary metabolism and respiration	7.65476	7.29273	6.84296	7.08426
Rv1553	58.4987	0.903543	0.45674	1.97824	0.0479013	0.676385	frdB	intermediary metabolism and respiration	6.27901	5.64265	5.61406	5.14536
Rv1554	28.9377	0.601454	0.468982	1.28247	0.199679	0.99972	frdC	intermediary metabolism and respiration	5.03736	4.85499	4.45326	4.74533
Rv1555	37.9257	0.796231	0.469525	1.69582	0.0899195	0.831772	frdD	intermediary metabolism and respiration	5.61626	4.95855	4.6552	4.99099
Rv1556	30.3419	0.474651	0.469567	1.01083	0.312098	0.99972	Rv1556	regulatory proteins	4.9021	5.11483	4.90472	4.53555
Rv1557	198.443	1.07616	0.438242	2.45562	0.0140641	0.439918	mmpL6	cell wall and cell processes	7.04395	8.26316	7.06831	6.95767
Rv1558	47.3341	-0.0809427	0.446579	-0.181251	0.856171	0.99972	Rv1558	conserved hypotheticals	5.30717	5.71393	5.64717	5.51559
Rv1559	292.22	0.021392	0.369857	0.0578387	0.953877	0.99972	ilvA	intermediary metabolism and respiration	8.35474	7.99527	8.23414	8.11155
Rv1560	2.95176	-0.108768	0.396453	-0.274353	0.783813	NA	vapB11	virulence, detoxification, adaptation	1.54173	1.58234	1.67287	1.53414
Rv1561	18.2983	-0.243955	0.482594	-0.505507	0.613203	0.99972	vapC11	virulence, detoxification, adaptation	4.19104	4.0523	4.24054	4.25634
Rv1562c	48.0517	-0.139417	0.452098	-0.308378	0.757794	0.99972	treZ	virulence, detoxification, adaptation	5.4124	5.60632	5.30793	5.83259
Rv1563c	45.9602	0.144554	0.446257	0.323925	0.745995	0.99972	treY	virulence, detoxification, adaptation	5.33557	5.7319	5.51235	5.42453
Rv1564c	229.236	-0.0990203	0.361358	-0.274023	0.784067	0.99972	treX	virulence, detoxification, adaptation	7.77557	7.83869	7.84067	7.90223
Rv1565c	226.844	-0.319109	0.370112	-0.862196	0.38858	0.99972	Rv1565c	cell wall and cell processes	7.82422	7.57935	7.98278	7.84225
Rv1566c	44.2873	-0.205767	0.468701	-0.439017	0.660649	0.99972	Rv1566c	virulence, detoxification, adaptation	5.49809	5.14757	5.78295	5.01924
Rv1567c	56.1279	0.256132	0.436609	0.58664	0.557446	0.99972	Rv1567c	cell wall and cell processes	5.93289	5.7851	5.49924	5.87549
Rv1568	51.2368	-0.524002	0.442157	-1.1851	0.235977	0.99972	bioA	intermediary metabolism and respiration	5.65639	5.27605	5.75467	5.83621
Rv1569	37.4756	-0.791613	0.462175	-1.7128	0.0867497	0.831772	bioF1	intermediary metabolism and respiration	5.10959	4.69176	5.41985	5.34276
Rv1570	13.8262	0.435932	0.486355	0.896326	0.370079	0.99972	bioD	intermediary metabolism and respiration	3.96334	3.61469	3.72928	3.36025
Rv1571	25.3203	-1.52277	0.477733	-3.18749	0.00143514	0.0998098	Rv1571	conserved hypotheticals	4.17225	3.99279	4.81298	4.91508
Rv1572c	0.853917	-0.168271	0.228224	-0.737307	0.460936	NA	Rv1572c	insertion seqs and phages	-0.204282	-0.210738	-0.0539448	-0.211372
Rv1573	4.18085	-0.363601	0.420533	-0.864618	0.387249	NA	Rv1573	insertion seqs and phages	1.94168	2.07975	2.1683	2.17133
Rv1574	8.68133	-0.529526	0.478999	-1.10549	0.268949	NA	Rv1574	insertion seqs and phages	2.95389	3.01513	3.16001	3.28931
Rv1575	22.446	-0.382019	0.478543	-0.798297	0.424698	0.99972	Rv1575	insertion seqs and phages	4.30834	4.41499	4.41337	4.71058
Rv1576c	324.736	-1.33544	0.364614	-3.6626	0.000249667	0.0277832	Rv1576c	insertion seqs and phages	7.84967	7.62682	8.50867	8.70846
Rv1577c	74.44	-1.49817	0.417921	-3.58482	0.000337309	0.0353281	Rv1577c	insertion seqs and phages	5.56992	5.60644	6.41916	6.53065
Rv1578c	5.81128	0.182875	0.426639	0.428642	0.668184	NA	Rv1578c	insertion seqs and phages	2.62668	2.10016	2.35839	2.23186
Rv1579c	4.65992	-0.110193	0.437757	-0.251722	0.801256	NA	Rv1579c	insertion seqs and phages	2.12257	2.26678	2.16629	2.31786
Rv1580c	22.004	-0.7981	0.477631	-1.67095	0.0947306	0.848383	Rv1580c	insertion seqs and phages	4.2297	4.18289	4.60771	4.63158
Rv1581c	11.6824	-0.0633551	0.486988	-0.130096	0.896491	0.99972	Rv1581c	insertion seqs and phages	3.48645	3.5866	3.57651	3.56148
Rv1582c	21.5235	-0.557711	0.482151	-1.15671	0.247389	0.99972	Rv1582c	insertion seqs and phages	4.07316	4.38886	4.4682	4.63248
Rv1583c	17.3238	-0.466862	0.487354	-0.957953	0.338086	0.99972	Rv1583c	insertion seqs and phages	4.10203	3.63133	3.98784	4.30852
Rv1584c	52.1262	-0.63733	0.436075	-1.46152	0.143874	0.944244	Rv1584c	insertion seqs and phages	5.51175	5.44373	5.97995	5.71012
Rv1585c	16.3426	-0.125384	0.485394	-0.258314	0.796165	0.99972	Rv1585c	insertion seqs and phages	3.94634	4.04081	3.96966	4.14378
Rv1586c	109.107	-0.0183092	0.39912	-0.045874	0.963411	0.99972	Rv1586c	insertion seqs and phages	6.64932	6.85335	6.63493	6.89053
Rv1587c	0.231485	-0.082144	0.167396	-0.490715	0.623628	NA	Rv1587c	insertion seqs and phages	-2.10961	-2.11138	-2.11255	-2.06804
Rv1588c	3.91004	0.0879843	0.397067	0.221586	0.824636	NA	Rv1588c	insertion seqs and phages	2.0057	1.64973	1.86137	1.73844
Rv1589	105.408	-0.16283	0.391113	-0.416325	0.677172	0.99972	bioB	intermediary metabolism and respiration	6.69304	6.64183	6.77915	6.75698
Rv1590	19.0564	0.118132	0.487349	0.242396	0.808473	0.99972	Rv1590	conserved hypotheticals	4.48458	3.73893	4.11952	4.09418
Rv1591	47.8915	-0.353328	0.435935	-0.810507	0.417649	0.99972	Rv1591	cell wall and cell processes	5.45903	5.48102	5.62652	5.72252
Rv1592c	51.2673	-0.338447	0.432762	-0.782064	0.434177	0.99972	Rv1592c	conserved hypotheticals	5.56688	5.57878	5.84435	5.69315
Rv1593c	123.905	-1.69241	0.411626	-4.11152	3.93e-05	0.00699844	Rv1593c	conserved hypotheticals	6.24226	6.04042	7.44899	6.93002
Rv1594	114.846	-0.758825	0.448147	-1.69325	0.0904082	0.831772	nadA	intermediary metabolism and respiration	6.74353	5.9945	7.2805	6.57698
Rv1595	178.258	-0.656907	0.405021	-1.62191	0.104823	0.871599	nadB	intermediary metabolism and respiration	7.3032	7.06162	7.89808	7.27562
Rv1596	220.546	-0.740558	0.441994	-1.6755	0.0938371	0.845959	nadC	intermediary metabolism and respiration	7.69983	6.852	8.25558	7.45072
Rv1597	110.382	-0.380457	0.39668	-0.959102	0.337507	0.99972	Rv1597	conserved hypotheticals	6.75322	6.53207	6.79397	6.97222
Rv1598c	159.292	-0.0983626	0.383035	-0.256798	0.797335	0.99972	Rv1598c	conserved hypotheticals	7.28165	7.27603	7.48526	7.1736
Rv1599	112.352	-0.0588476	0.395265	-0.148882	0.881647	0.99972	hisD	intermediary metabolism and respiration	6.9179	6.63931	6.85224	6.79206
Rv1600	72.3564	-0.225285	0.411973	-0.546843	0.584486	0.99972	hisC1	intermediary metabolism and respiration	6.04855	6.15908	6.23762	6.24915
Rv1601	61.2788	-0.038904	0.438785	-0.0886631	0.92935	0.99972	hisB	intermediary metabolism and respiration	5.79078	6.00196	5.65587	6.14502
Rv1602	86.8525	0.121037	0.402881	0.300429	0.76385	0.99972	hisH	intermediary metabolism and respiration	6.39372	6.54899	6.43091	6.37043
Rv1603	100.789	-0.334457	0.398176	-0.839974	0.400923	0.99972	hisA	intermediary metabolism and respiration	6.54646	6.53367	6.85438	6.62904
Rv1604	56.0591	0.264688	0.450135	0.588019	0.556519	0.99972	impA	intermediary metabolism and respiration	5.45427	6.13985	5.63918	5.73284
Rv1605	41.9385	0.167988	0.457221	0.367411	0.713313	0.99972	hisF	intermediary metabolism and respiration	5.24167	5.56936	5.50209	5.08867
Rv1606	10.9662	0.383736	0.474155	0.809305	0.41834	0.99972	hisI	intermediary metabolism and respiration	3.25736	3.65353	3.45002	2.98502
Rv1607	75.1784	0.0484227	0.420677	0.115106	0.908361	0.99972	chaA	cell wall and cell processes	6.22461	6.24206	5.98962	6.38193
Rv1608c	33.6892	0.0428982	0.46697	0.0918649	0.926805	0.99972	bcpB	virulence, detoxification, adaptation	5.26591	4.7803	5.11542	4.91976
Rv1609	165.868	0.0240167	0.372056	0.0645514	0.948531	0.99972	trpE	intermediary metabolism and respiration	7.38321	7.37928	7.40856	7.32078
Rv1610	71.2372	-0.406029	0.416883	-0.973963	0.330075	0.99972	Rv1610	cell wall and cell processes	6.04515	5.98484	6.37315	6.13575
Rv1611	273.943	-0.944026	0.393394	-2.3997	0.0164086	0.467449	trpC	intermediary metabolism and respiration	7.81551	7.53655	8.53136	7.98717
Rv1612	251.762	-0.680829	0.377456	-1.80373	0.0712733	0.782503	trpB	intermediary metabolism and respiration	7.88007	7.47867	8.14693	8.14742
Rv1613	72.0498	-0.659164	0.413745	-1.59316	0.111124	0.892462	trpA	intermediary metabolism and respiration	5.88471	5.98465	6.33346	6.33653
Rv1614	172.726	-0.370774	0.371644	-0.99766	0.318444	0.99972	lgt	cell wall and cell processes	7.35535	7.24599	7.52388	7.55066
Rv1615	852.753	0.266217	0.346369	0.768594	0.442134	0.99972	Rv1615	cell wall and cell processes	9.88236	9.74068	9.5123	9.74704
Rv1616	18.5379	0.451499	0.484212	0.932439	0.35111	0.99972	Rv1616	cell wall and cell processes	4.34954	4.20038	4.16144	3.88678
Rv1617	250.076	-0.0933888	0.368779	-0.253238	0.800084	0.99972	pykA	intermediary metabolism and respiration	7.99238	7.86523	8.12115	7.84076
Rv1618	134.308	-0.00069317	0.386828	-0.00179193	0.99857	0.99972	tesB1	lipid metabolism	7.18854	6.92388	7.08679	7.03837
Rv1619	130.078	-0.0846998	0.403111	-0.210115	0.833578	0.99972	Rv1619	cell wall and cell processes	6.9825	6.97517	6.76122	7.25009
Rv1620c	168.299	0.338107	0.372885	0.906732	0.364549	0.99972	cydC	intermediary metabolism and respiration	7.55941	7.41337	7.28484	7.25927
Rv1621c	100.164	-0.068054	0.423411	-0.160728	0.872308	0.99972	cydD	intermediary metabolism and respiration	6.77046	6.38007	6.35413	6.85942
Rv1622c	72.9112	0.2626	0.438602	0.59872	0.54936	0.99972	cydB	intermediary metabolism and respiration	6.38025	6.04847	5.73456	6.2975
Rv1623c	125.841	0.461088	0.383274	1.20302	0.228967	0.99972	cydA	intermediary metabolism and respiration	7.14391	7.04424	6.79561	6.81875
Rv1624c	39.5966	0.746271	0.458139	1.62892	0.103331	0.869289	Rv1624c	cell wall and cell processes	5.49189	5.39018	5.17077	4.77681
Rv1625c	241.571	0.144056	0.369565	0.3898	0.696685	0.99972	cya	intermediary metabolism and respiration	8.04363	7.86135	7.9759	7.73049
Rv1626	637.464	-0.397481	0.345249	-1.15129	0.249613	0.99972	Rv1626	regulatory proteins	9.26423	9.06341	9.42778	9.43324
Rv1627c	295.244	0.233465	0.365177	0.639319	0.522616	0.99972	Rv1627c	lipid metabolism	8.12256	8.40126	8.03608	8.19605
Rv1628c	65.062	0.657169	0.436365	1.50601	0.132065	0.928086	Rv1628c	conserved hypotheticals	5.85092	6.39395	5.63033	5.84853
Rv1629	163.311	-0.155915	0.397847	-0.391897	0.695134	0.99972	polA	information pathways	7.50155	7.00168	7.46497	7.29305
Rv1630	1342.84	-0.332557	0.335511	-0.991195	0.321591	0.99972	rpsA	information pathways	10.3214	10.2167	10.5387	10.4377
Rv1631	212.524	-0.367435	0.386441	-0.950819	0.341697	0.99972	coaE	intermediary metabolism and respiration	7.36785	7.76164	7.69018	7.95567
Rv1632c	64.8793	0.245286	0.441324	0.555796	0.57835	0.99972	Rv1632c	conserved hypotheticals	5.71416	6.32249	5.79037	6.0155
Rv1633	317.841	0.115672	0.352916	0.327762	0.743092	0.99972	uvrB	information pathways	8.31513	8.37945	8.31061	8.23369
Rv1634	130.583	0.207883	0.381985	0.544218	0.586292	0.99972	Rv1634	cell wall and cell processes	7.14314	7.02931	6.96344	6.94876
Rv1635c	117.61	0.197902	0.406782	0.486507	0.626608	0.99972	Rv1635c	cell wall and cell processes	6.64047	7.14492	6.84134	6.75151
Rv1636	338.927	0.854095	0.357203	2.39106	0.0167996	0.467899	TB15.3	virulence, detoxification, adaptation	8.72706	8.47813	8.05898	8.04327
Rv1637c	128.015	0.0955873	0.392331	0.24364	0.80751	0.99972	Rv1637c	conserved hypotheticals	7.11614	6.91666	6.81892	7.08282
Rv1638	483.538	0.15964	0.34449	0.463411	0.64307	0.99972	uvrA	information pathways	8.92864	9.00327	8.8905	8.83361
Rv1638A	523.813	0.855242	0.350103	2.44283	0.0145725	0.446136	Rv1638A	conserved hypotheticals	9.36247	9.10436	8.66131	8.69293
Rv1639c	691.335	0.547762	0.338767	1.61693	0.105894	0.871599	Rv1639c	cell wall and cell processes	9.61536	9.55202	9.23388	9.21505
Rv1640c	337.36	0.028045	0.350405	0.0800359	0.936209	0.99972	lysX	information pathways	8.42065	8.39307	8.37117	8.40589
Rv1641	900.382	0.0363413	0.359479	0.101094	0.919476	0.99972	infC	information pathways	9.80933	9.82507	9.54894	9.98932
Rv1642	5.24518	0.0230123	0.451952	0.0509175	0.959391	NA	rpmI	information pathways	2.34804	2.46013	2.41637	2.37553
Rv1643	105.473	0.607095	0.421439	1.44053	0.149718	0.950433	rplT	information pathways	6.58081	7.0685	6.22055	6.64262
Rv1644	159.979	0.158593	0.385927	0.410939	0.681117	0.99972	tsnR	information pathways	7.16983	7.52567	7.31347	7.2083
Rv1645c	151.759	-0.0638246	0.376829	-0.169373	0.865504	0.99972	Rv1645c	conserved hypotheticals	7.15942	7.2857	7.29049	7.24078
Rv1646	291.055	0.350342	0.371042	0.944211	0.345062	0.99972	PE17	PE/PPE	8.40723	8.1367	8.17711	7.89639
Rv1647	67.1492	0.136234	0.421901	0.322905	0.746768	0.99972	Rv1647	intermediary metabolism and respiration	6.24558	5.92648	6.01751	6.00603
Rv1648	35.9659	0.364773	0.458753	0.795141	0.426531	0.99972	Rv1648	cell wall and cell processes	5.12869	5.34042	4.86145	5.17427
Rv1649	107.811	0.144513	0.390154	0.370401	0.711084	0.99972	pheS	information pathways	6.83762	6.74764	6.70921	6.69634
Rv1650	109.1	-0.327913	0.393667	-0.832972	0.40486	0.99972	pheT	information pathways	6.69967	6.60818	6.76367	6.94814
Rv1651c	128.652	0.0753991	0.390382	0.193142	0.846848	0.99972	PE_PGRS30	PE/PPE	7.15701	6.87071	6.91783	7.02698
Rv1652	34.6958	0.324276	0.470682	0.688949	0.490855	0.99972	argC	intermediary metabolism and respiration	5.31931	4.96329	5.1753	4.66477
Rv1653	21.6682	0.145097	0.484992	0.299173	0.764808	0.99972	argJ	intermediary metabolism and respiration	4.61383	4.15945	4.52011	4.07848
Rv1654	27.0094	-0.310144	0.475792	-0.651849	0.514499	0.99972	argB	intermediary metabolism and respiration	4.66848	4.59992	5.03686	4.52411
Rv1655	19.3306	-0.426123	0.485508	-0.877685	0.380115	0.99972	argD	intermediary metabolism and respiration	3.99881	4.22899	4.56484	4.10284
Rv1656	42.8731	0.404913	0.453221	0.893411	0.371637	0.99972	argF	intermediary metabolism and respiration	5.60481	5.38789	5.42774	5.04308
Rv1657	6.12028	-0.538229	0.451058	-1.19326	0.232768	NA	argR	regulatory proteins	2.40678	2.57439	2.76213	2.72316
Rv1658	69.9379	-0.426967	0.423617	-1.00791	0.313498	0.99972	argG	intermediary metabolism and respiration	6.07677	5.8568	6.37458	6.06853
Rv1659	46.8475	-0.046669	0.446996	-0.104406	0.916847	0.99972	argH	intermediary metabolism and respiration	5.63444	5.39231	5.70693	5.35204
Rv1660	110.552	0.671458	0.410565	1.63545	0.101955	0.864893	pks10	lipid metabolism	6.73669	7.10964	6.31264	6.66893
Rv1661	407.314	0.629213	0.366648	1.71612	0.0861397	0.831772	pks7	lipid metabolism	8.59266	9.02533	8.37404	8.44751
Rv1662	216.466	0.835586	0.383424	2.17928	0.0293112	0.575869	pks8	lipid metabolism	7.68465	8.16338	7.35136	7.44663
Rv1663	78.0018	0.704189	0.426164	1.65239	0.0984552	0.854449	pks17	lipid metabolism	6.1484	6.65716	5.87194	6.09247
Rv1664	124.166	0.410088	0.406009	1.01005	0.312473	0.99972	pks9	lipid metabolism	6.89549	7.1923	6.5608	6.97423
Rv1665	82.2349	0.815485	0.421318	1.93556	0.0529221	0.710429	pks11	lipid metabolism	6.74887	6.23501	5.97351	6.03163
Rv1666c	77.7735	0.00928725	0.411336	0.0225783	0.981987	0.99972	cyp139	intermediary metabolism and respiration	6.29031	6.26635	6.14861	6.38472
Rv1667c	14.2327	-0.840714	0.487313	-1.7252	0.0844909	0.831772	Rv1667c	cell wall and cell processes	3.60072	3.52982	3.87793	4.06024
Rv1668c	16.1253	0.131621	0.4859	0.27088	0.786483	0.99972	Rv1668c	cell wall and cell processes	3.92875	4.13946	4.04402	3.89504
Rv1669	15.8676	-0.823073	0.486764	-1.69091	0.0908542	0.831772	Rv1669	conserved hypotheticals	3.82114	3.60998	4.12552	4.13386
Rv1670	18.0272	0.230145	0.482969	0.47652	0.633704	0.99972	Rv1670	conserved hypotheticals	4.23975	4.17467	4.00503	4.16577
Rv1671	2.09644	0.427482	0.347252	1.23104	0.218308	NA	Rv1671	cell wall and cell processes	0.950195	1.1155	0.884938	0.863035
Rv1672c	71.43	-0.26386	0.415112	-0.635636	0.525014	0.99972	Rv1672c	cell wall and cell processes	6.03535	6.10806	6.32259	6.13515
Rv1673c	3.89255	0.0254463	0.408414	0.0623052	0.95032	NA	Rv1673c	conserved hypotheticals	1.98774	1.74423	1.97356	1.73908
Rv1674c	14.088	-0.548278	0.487333	-1.12506	0.260564	0.99972	Rv1674c	regulatory proteins	3.70615	3.56855	3.78808	4.02349
Rv1675c	8.73322	-0.416578	0.48051	-0.866949	0.38597	NA	cmr	regulatory proteins	3.0331	3.03478	3.21289	3.22756
Rv1676	118.441	0.26473	0.387328	0.683476	0.494306	0.99972	Rv1676	conserved hypotheticals	6.88137	7.03619	6.7936	6.80002
Rv1677	83.451	0.240043	0.4062	0.590949	0.554554	0.99972	dsbF	cell wall and cell processes	6.37412	6.51608	6.36948	6.22717
Rv1678	226.018	0.0917171	0.393352	0.233168	0.815631	0.99972	Rv1678	cell wall and cell processes	7.62043	8.00618	7.52539	7.9695
Rv1679	43.3269	-0.627469	0.44313	-1.41599	0.156778	0.952043	fadE16	lipid metabolism	5.18999	5.2618	5.5553	5.62001
Rv1680	111.31	-0.0650863	0.390458	-0.166692	0.867612	0.99972	Rv1680	conserved hypotheticals	6.79346	6.75796	6.74071	6.88751
Rv1681	48.0082	0.0383653	0.439364	0.08732	0.930417	0.99972	moeX	intermediary metabolism and respiration	5.59936	5.57402	5.42025	5.69165
Rv1682	311.383	-0.0062763	0.422387	-0.0148591	0.988145	0.99972	Rv1682	conserved hypotheticals	7.85002	8.50694	7.78699	8.54774
Rv1683	187.935	0.117353	0.380174	0.308682	0.757563	0.99972	Rv1683	lipid metabolism	7.6059	7.56325	7.66565	7.31851
Rv1684	19.7744	0.000473632	0.484196	0.000978182	0.99922	0.99972	Rv1684	conserved hypotheticals	4.08303	4.45152	4.14047	4.41466
Rv1685c	34.7923	0.240797	0.453564	0.5309	0.595488	0.99972	Rv1685c	conserved hypotheticals	5.11878	5.23546	5.04479	5.04352
Rv1686c	10.3479	-0.0174195	0.484345	-0.0359651	0.97131	0.99972	Rv1686c	cell wall and cell processes	3.28792	3.44501	3.47045	3.27666
Rv1687c	8.97827	0.0668185	0.481999	0.138628	0.889744	NA	Rv1687c	cell wall and cell processes	3.21243	3.12167	3.13987	3.13377
Rv1688	8.0934	-0.297032	0.474905	-0.625456	0.531672	NA	mpg	information pathways	2.86801	3.00065	2.9593	3.18183
Rv1689	53.039	-0.765108	0.441217	-1.73409	0.0829028	0.831772	tyrS	information pathways	5.60341	5.23344	5.84895	5.93229
Rv1690	65.8153	0.514838	0.458545	1.12277	0.261537	0.99972	lprJ	cell wall and cell processes	6.14321	6.12187	6.10334	5.27598
Rv1691	135.13	0.276435	0.424571	0.651093	0.514987	0.99972	Rv1691	conserved hypotheticals	6.75964	7.39765	6.66418	7.15455
Rv1692	27.4777	-0.460334	0.471875	-0.975543	0.329291	0.99972	Rv1692	intermediary metabolism and respiration	4.75445	4.45507	4.77145	4.96214
Rv1693	4.85057	0.462469	0.437369	1.05739	0.290335	NA	Rv1693	conserved hypotheticals	2.34062	2.10976	2.08208	1.97037
Rv1694	87.6381	-0.0610015	0.403184	-0.151299	0.87974	0.99972	tlyA	virulence, detoxification, adaptation	6.48668	6.37646	6.53936	6.39292
Rv1695	66.448	-0.159294	0.420571	-0.378757	0.704868	0.99972	ppnK	intermediary metabolism and respiration	5.93833	6.06237	6.20233	5.98551
Rv1696	91.8291	-0.0482837	0.414765	-0.116412	0.907326	0.99972	recN	information pathways	6.56443	6.41703	6.71453	6.2827
Rv1697	72.3624	-0.349981	0.468974	-0.746268	0.455506	0.99972	Rv1697	conserved hypotheticals	6.19261	5.57066	6.59001	5.53231
Rv1698	104.033	-0.377366	0.444714	-0.848559	0.396127	0.99972	mctB	cell wall and cell processes	6.77304	6.10815	7.04956	6.35698
Rv1699	349.814	0.0798929	0.350368	0.228025	0.819626	0.99972	pyrG	intermediary metabolism and respiration	8.5164	8.43227	8.41049	8.43518
Rv1700	74.1058	-0.542386	0.425659	-1.27423	0.202582	0.99972	Rv1700	information pathways	6.19659	5.76012	6.34098	6.3341
Rv1701	123.884	-0.280897	0.390076	-0.72011	0.471458	0.99972	Rv1701	insertion seqs and phages	6.87873	6.83041	7.15083	6.89651
Rv1702c	61.0859	0.524682	0.461725	1.13635	0.25581	0.99972	Rv1702c	insertion seqs and phages	5.44109	6.37646	5.46573	5.80429
Rv1703c	141.909	-0.297719	0.418047	-0.712167	0.476361	0.99972	Rv1703c	intermediary metabolism and respiration	7.28335	6.6306	7.34538	7.05255
Rv1704c	144.882	-0.403318	0.412238	-0.978362	0.327896	0.99972	cycA	cell wall and cell processes	6.783	7.17933	6.97959	7.50701
Rv1705c	28.5472	-0.510492	0.47028	-1.08551	0.277697	0.99972	PPE22	PE/PPE	4.50901	4.80478	4.9095	5.00649
Rv1706A	0.836774	-0.191879	0.243227	-0.788889	0.430177	NA	Rv1706A	conserved hypotheticals	-0.284805	-0.291213	-0.265591	-0.165384
Rv1706c	19.5958	-0.411705	0.484809	-0.849211	0.395764	0.99972	PPE23	PE/PPE	4.18653	4.08564	4.58273	4.08508
Rv1707	183.115	-0.507659	0.373489	-1.35923	0.174073	0.97153	Rv1707	cell wall and cell processes	7.38091	7.27496	7.74467	7.55356
Rv1708	51.9566	-0.935117	0.437145	-2.13915	0.0324238	0.596928	Rv1708	cell wall and cell processes	5.29264	5.40361	5.99591	5.79258
Rv1709	49.5797	0.284221	0.438491	0.648178	0.51687	0.99972	scpA	cell wall and cell processes	5.70586	5.69266	5.66106	5.37384
Rv1710	69.6842	-0.587068	0.425783	-1.3788	0.167958	0.964672	scpB	cell wall and cell processes	6.02629	5.75074	6.10322	6.3937
Rv1711	109.521	0.0765166	0.391653	0.195369	0.845104	0.99972	Rv1711	conserved hypotheticals	6.76961	6.82388	6.82371	6.66857
Rv1712	42.4847	-0.333962	0.447003	-0.747115	0.454994	0.99972	cmk	intermediary metabolism and respiration	5.39464	5.18223	5.39035	5.57558
Rv1713	133.588	-0.389807	0.401954	-0.969781	0.332155	0.99972	engA	intermediary metabolism and respiration	7.10497	6.65798	7.06393	7.24459
Rv1714	69.4622	-2.11057	0.436728	-4.83268	1.35e-06	0.000399742	Rv1714	intermediary metabolism and respiration	5.11609	5.17044	6.5593	6.15714
Rv1715	84.9099	-2.01181	0.423429	-4.75125	2.02e-06	0.000514224	fadB3	lipid metabolism	5.36713	5.57682	6.73694	6.62728
Rv1716	48.5519	-1.29876	0.455533	-2.85107	0.00435718	0.218908	Rv1716	conserved hypotheticals	4.83756	5.22248	5.87908	5.78745
Rv1717	11.3695	-0.678983	0.479273	-1.41669	0.156573	0.952043	Rv1717	conserved hypotheticals	3.11086	3.4219	3.55212	3.7247
Rv1718	48.6224	-1.45814	0.447881	-3.25563	0.00113141	0.0822232	Rv1718	conserved hypotheticals	4.91036	5.08308	5.95386	5.72317
Rv1719	29.3357	-0.959752	0.469645	-2.04357	0.0409962	0.635773	Rv1719	regulatory proteins	4.60511	4.42615	4.90153	5.17189
Rv1720c	9.37705	-0.712449	0.478668	-1.4884	0.136646	NA	vapC12	virulence, detoxification, adaptation	2.94823	3.0712	3.21696	3.46767
Rv1721c	2.61386	-0.147325	0.378687	-0.389042	0.697245	NA	vapB12	virulence, detoxification, adaptation	1.36348	1.36473	1.52188	1.31658
Rv1722	61.8179	-0.499427	0.429606	-1.16252	0.245023	0.99972	Rv1722	lipid metabolism	5.91848	5.58879	6.01401	6.119
Rv1723	20.8005	0.175184	0.485326	0.360962	0.718128	0.99972	Rv1723	intermediary metabolism and respiration	4.11476	4.60891	4.45603	4.0902
Rv1724c	47.4584	0.795953	0.44668	1.78193	0.0747608	0.797076	Rv1724c	conserved hypotheticals	5.4424	5.93492	5.24204	5.23919
Rv1725c	28.5677	0.223838	0.468142	0.478142	0.632549	0.99972	Rv1725c	conserved hypotheticals	4.86822	4.89686	4.89307	4.59461
Rv1726	12.1785	0.173221	0.487084	0.355628	0.722119	0.99972	Rv1726	intermediary metabolism and respiration	3.51977	3.74909	3.57388	3.53892
Rv1727	9.81604	0.013058	0.482104	0.0270854	0.978392	0.99972	Rv1727	conserved hypotheticals	3.1567	3.39896	3.17744	3.37344
Rv1728c	54.65	0.0510285	0.44726	0.114091	0.909165	0.99972	Rv1728c	conserved hypotheticals	6.00229	5.42784	5.7944	5.63672
Rv1729c	76.8853	-0.15895	0.415354	-0.382686	0.701953	0.99972	Rv1729c	lipid metabolism	6.35188	6.03597	6.29102	6.31169
Rv1730c	61.3514	0.235572	0.42232	0.557805	0.576977	0.99972	Rv1730c	cell wall and cell processes	5.98378	6.0175	5.94053	5.76904
Rv1731	200.38	-0.133971	0.368502	-0.363556	0.71619	0.99972	gabD2	intermediary metabolism and respiration	7.64736	7.55046	7.60582	7.75986
Rv1732c	27.2799	0.678111	0.473155	1.43317	0.15181	0.950433	Rv1732c	conserved hypotheticals	5.0189	4.69473	4.59672	4.35118
Rv1733c	6.59646	-0.109672	0.459836	-0.238503	0.811491	NA	Rv1733c	cell wall and cell processes	2.61427	2.75488	2.89139	2.56102
Rv1734c	188.273	0.466802	0.399376	1.16883	0.242473	0.99972	Rv1734c	conserved hypotheticals	7.79974	7.5253	7.57769	7.06334
Rv1735c	34.0204	-0.312137	0.470071	-0.664021	0.506677	0.99972	Rv1735c	cell wall and cell processes	4.67206	5.19728	5.24967	5.06662
Rv1736c	96.2028	-0.196496	0.439034	-0.447564	0.654468	0.99972	narX	intermediary metabolism and respiration	6.65347	6.25296	6.91045	6.16796
Rv1737c	17.3978	-1.17405	0.487155	-2.41001	0.0159522	0.465621	narK2	cell wall and cell processes	3.7329	3.57908	4.49455	3.97978
Rv1738	34.7349	-0.35553	0.367911	-0.966347	0.333871	0.99972	Rv1738	conserved hypotheticals	4.46277	3.7537	5.63645	3.98338
Rv1739c	55.2839	-0.422077	0.44436	-0.949853	0.342187	0.99972	Rv1739c	cell wall and cell processes	5.79784	5.40534	6.04387	5.68201
Rv1740	9.97741	-0.392555	0.48179	-0.814785	0.415196	0.99972	vapB34	virulence, detoxification, adaptation	3.31294	3.03683	3.34798	3.39987
Rv1741	27.8014	0.345173	0.470555	0.733545	0.463226	0.99972	vapC34	virulence, detoxification, adaptation	4.83345	4.89698	4.81909	4.49201
Rv1742	22.4392	0.0196417	0.475339	0.0413215	0.96704	0.99972	Rv1742	unknown	4.445	4.53692	4.44331	4.52106
Rv1743	184.91	-0.0257294	0.374904	-0.0686293	0.945285	0.99972	pknE	regulatory proteins	7.51108	7.52783	7.65622	7.3981
Rv1744c	36.7357	0.00216857	0.452328	0.00479424	0.996175	0.99972	Rv1744c	cell wall and cell processes	5.11586	5.27176	5.13544	5.25698
Rv1745c	196.123	-0.153176	0.37148	-0.412339	0.680091	0.99972	idi	intermediary metabolism and respiration	7.66571	7.44616	7.69676	7.61954
Rv1746	42.4847	-0.465398	0.454128	-1.02482	0.30545	0.99972	pknF	regulatory proteins	5.42637	4.99317	5.52129	5.49263
Rv1747	432.211	-0.531881	0.350418	-1.51785	0.129053	0.924096	Rv1747	cell wall and cell processes	8.61478	8.48961	8.97137	8.82732
Rv1748	33.3897	0.010759	0.459049	0.0234376	0.981301	0.99972	Rv1748	conserved hypotheticals	5.02532	5.096	5.16951	4.92496
Rv1749c	56.5868	-0.524064	0.440911	-1.18859	0.2346	0.99972	Rv1749c	cell wall and cell processes	5.8169	5.37398	6.00946	5.86168
Rv1750c	36.9968	0.0722089	0.45388	0.159092	0.873596	0.99972	fadD1	lipid metabolism	5.30112	5.13337	5.27867	5.06188
Rv1751	126.33	-0.346944	0.386445	-0.897782	0.369302	0.99972	Rv1751	intermediary metabolism and respiration	6.93716	6.77581	7.02971	7.12233
Rv1752	10.276	0.0932777	0.47976	0.194426	0.845842	0.99972	Rv1752	conserved hypotheticals	3.47675	3.0478	3.10285	3.35316
Rv1753c	156.077	-0.367186	0.376918	-0.974179	0.329968	0.99972	PPE24	PE/PPE	7.17326	7.14122	7.46615	7.30788
Rv1754c	41.2068	-0.0221741	0.475611	-0.0466224	0.962814	0.99972	Rv1754c	conserved hypotheticals	5.46598	5.05011	5.62628	4.79049
Rv1755c	73.0229	0.0983568	0.413604	0.237805	0.812033	0.99972	plcD	intermediary metabolism and respiration	6.20944	6.21849	6.04578	6.25348
Rv1756c	0	NA	NA	NA	NA	NA	Rv1756c	insertion seqs and phages	0	0	0	0
Rv1757c	0	NA	NA	NA	NA	NA	Rv1757c	insertion seqs and phages	0	0	0	0
Rv1758	2.18967	-0.464708	0.348025	-1.33527	0.181787	NA	cut1	cell wall and cell processes	1.01822	1.00213	1.10714	1.27577
Rv1759c	12.9132	-0.427109	0.487328	-0.87643	0.380796	0.99972	wag22	PE/PPE	3.57994	3.55961	3.68233	3.86655
Rv1760	284.337	0.549614	0.391717	1.40309	0.16059	0.95629	Rv1760	lipid metabolism	8.06454	8.46991	7.64868	8.11968
Rv1761c	5.35033	0.243814	0.452926	0.53831	0.590363	NA	Rv1761c	cell wall and cell processes	2.40521	2.49142	2.39064	2.29802
Rv1762c	39.8135	-0.224906	0.450163	-0.499609	0.61735	0.99972	Rv1762c	conserved hypotheticals	5.36481	5.09291	5.34735	5.38332
Rv1763	0	NA	NA	NA	NA	NA	Rv1763	insertion seqs and phages	0	0	0	0
Rv1764	0	NA	NA	NA	NA	NA	Rv1764	insertion seqs and phages	0	0	0	0
Rv1765A	85.4864	-0.457898	0.402417	-1.13787	0.255175	0.99972	Rv1765A	insertion seqs and phages	6.28017	6.24231	6.55314	6.52795
Rv1765c	2.88009	-0.0193504	0.395459	-0.0489316	0.960974	NA	Rv1765c	conserved hypotheticals	1.54111	1.47497	1.56155	1.46838
Rv1766	3.07542	0.0684847	0.395353	0.173224	0.862475	NA	Rv1766	conserved hypotheticals	1.57878	1.69609	1.68509	1.52981
Rv1767	16.4574	0.426506	0.487173	0.875471	0.381318	0.99972	Rv1767	conserved hypotheticals	4.2049	3.93387	4.00673	3.64272
Rv1768	31.9016	-0.520395	0.479266	-1.08582	0.27756	0.99972	PE_PGRS31	PE/PPE	4.99405	4.4004	5.2779	4.80639
Rv1769	116.294	-0.0020132	0.400006	-0.00503293	0.995984	0.99972	Rv1769	conserved hypotheticals	6.85318	6.85377	7.02765	6.64263
Rv1770	1248.55	0.527043	0.43768	1.20417	0.228523	0.99972	Rv1770	conserved hypotheticals	10.8606	9.43962	9.99132	9.90629
Rv1771	155.705	0.0109138	0.389366	0.0280297	0.977638	0.99972	Rv1771	intermediary metabolism and respiration	7.3941	7.14169	7.10155	7.41059
Rv1772	65.6503	0.660292	0.450987	1.46411	0.143165	0.944244	Rv1772	conserved hypotheticals	6.34819	5.92158	5.96889	5.36182
Rv1773c	48.3155	0.29306	0.45025	0.650883	0.515122	0.99972	Rv1773c	regulatory proteins	5.64939	5.65801	5.68854	5.18971
Rv1774	107.272	-0.59499	0.427627	-1.39138	0.164111	0.957669	Rv1774	intermediary metabolism and respiration	6.62661	6.28935	6.49095	7.15033
Rv1775	31.6162	-0.0765943	0.463908	-0.165106	0.86886	0.99972	Rv1775	conserved hypotheticals	4.77787	5.10789	5.00147	5.00596
Rv1776c	39.4311	-0.62302	0.449301	-1.38664	0.165551	0.957669	Rv1776c	regulatory proteins	5.1599	5.01665	5.40101	5.4844
Rv1777	14.3693	-0.340002	0.487047	-0.698088	0.485122	0.99972	cyp144	intermediary metabolism and respiration	3.71473	3.80616	4.00167	3.85663
Rv1778c	10.5797	-0.059324	0.485852	-0.122103	0.902817	0.99972	Rv1778c	conserved hypotheticals	3.37143	3.41866	3.45049	3.39579
Rv1779c	56.8142	0.958305	0.449286	2.13295	0.0329288	0.596928	Rv1779c	cell wall and cell processes	5.98418	6.0164	5.61792	5.08881
Rv1780	205.413	-0.228033	0.384254	-0.593443	0.552885	0.99972	Rv1780	conserved hypotheticals	7.37662	7.76867	7.64015	7.84083
Rv1781c	89.9096	0.0991387	0.405853	0.244272	0.80702	0.99972	malQ	intermediary metabolism and respiration	6.64179	6.36401	6.39798	6.4962
Rv1782	437.218	0.392006	0.3544	1.10611	0.268679	0.99972	eccB5	cell wall and cell processes	8.76273	8.99037	8.69781	8.54512
Rv1783	1722.85	0.138131	0.338436	0.408145	0.683167	0.99972	eccC5	cell wall and cell processes	10.6958	10.88	10.6295	10.7669
Rv1785c	128.431	0.050274	0.391144	0.128531	0.897729	0.99972	cyp143	intermediary metabolism and respiration	6.9176	7.10182	6.85096	7.10186
Rv1786	10.0493	-0.308703	0.482725	-0.639501	0.522497	0.99972	Rv1786	intermediary metabolism and respiration	3.26868	3.15648	3.20078	3.5046
Rv1787	24.5712	0.317305	0.480166	0.660824	0.508725	0.99972	PPE25	PE/PPE	4.36895	4.88857	4.3402	4.60095
Rv1788	13.6719	0.0295134	0.487352	0.0605587	0.951711	0.99972	PE18	PE/PPE	3.89136	3.56886	3.70647	3.74581
Rv1789	306.598	0.0665419	0.373215	0.178293	0.858492	0.99972	PPE26	PE/PPE	8.46435	8.03401	8.25059	8.20063
Rv1790	10.8421	0.350427	0.485528	0.721744	0.470452	0.99972	PPE27	PE/PPE	3.54185	3.40032	3.3786	3.22009
Rv1791	45.2821	0.765632	0.454869	1.68319	0.0923375	0.84067	PE19	PE/PPE	5.81431	5.40836	5.31547	4.96803
Rv1792	328.414	0.918864	0.394916	2.32673	0.0199794	0.497529	esxM	cell wall and cell processes	8.2544	8.80164	7.68968	8.12011
Rv1793	958.208	0.353552	0.338017	1.04596	0.295581	0.99972	esxN	cell wall and cell processes	9.97869	10.0367	9.83904	9.70533
Rv1794	1068.26	0.459798	0.374857	1.2266	0.219975	0.99972	Rv1794	conserved hypotheticals	9.8672	10.4213	9.70106	9.99882
Rv1795	729.744	-0.209306	0.372728	-0.561552	0.574421	0.99972	eccD5	cell wall and cell processes	9.21236	9.59104	9.3337	9.75329
Rv1796	831.83	0.182496	0.344429	0.529852	0.596215	0.99972	mycP5	intermediary metabolism and respiration	9.63158	9.8645	9.67484	9.5909
Rv1797	710.669	0.284651	0.363783	0.782476	0.433935	0.99972	eccE5	cell wall and cell processes	9.29906	9.75267	9.28163	9.42919
Rv1798	601.357	-0.0016537	0.358531	-0.00461243	0.99632	0.99972	eccA5	cell wall and cell processes	9.02339	9.39198	9.16523	9.28426
Rv1799	0	NA	NA	NA	NA	NA	lppT	cell wall and cell processes	0	0	0	0
Rv1800	150.549	0.316863	0.383887	0.825407	0.409141	0.99972	PPE28	PE/PPE	7.29749	7.33953	6.9644	7.2485
Rv1801	11.5776	-0.162946	0.486347	-0.33504	0.737595	0.99972	PPE29	PE/PPE	3.4545	3.49931	3.4188	3.68066
Rv1802	21.9036	0.24951	0.478029	0.521957	0.6017	0.99972	PPE30	PE/PPE	4.47338	4.51507	4.22709	4.47926
Rv1803c	27.8799	-0.188045	0.479558	-0.392121	0.694969	0.99972	PE_PGRS32	PE/PPE	4.5387	4.84768	5.0786	4.47335
Rv1804c	21.737	-0.524385	0.481176	-1.0898	0.275803	0.99972	Rv1804c	conserved hypotheticals	4.21177	4.29491	4.32303	4.72447
Rv1805c	548.007	-0.502446	0.368164	-1.36473	0.172337	0.970891	Rv1805c	conserved hypotheticals	8.84075	8.93829	8.96203	9.4464
Rv1806	2.47431	-0.523987	0.363241	-1.44253	0.149152	NA	PE20	PE/PPE	1.20061	1.18278	1.33722	1.45296
Rv1807	51.6445	-0.785621	0.467375	-1.68092	0.0927782	0.84067	PPE31	PE/PPE	5.53956	4.96551	6.11157	5.41241
Rv1808	51.4288	-0.674589	0.459564	-1.46789	0.142134	0.942748	PPE32	PE/PPE	5.54429	5.16954	6.0931	5.4126
Rv1809	116.681	-0.156426	0.438944	-0.356368	0.721565	0.99972	PPE33	PE/PPE	6.94972	6.52057	7.19899	6.36877
Rv1810	53.4164	-0.00379332	0.437338	-0.00867367	0.993079	0.99972	Rv1810	conserved hypotheticals	5.6199	5.82235	5.56463	5.8753
Rv1811	32.6033	0.437358	0.460231	0.950301	0.341959	0.99972	mgtC	cell wall and cell processes	5.09426	5.13131	4.7359	4.98235
Rv1812c	54.6565	-0.119181	0.432108	-0.275813	0.782692	0.99972	Rv1812c	intermediary metabolism and respiration	5.83277	5.61639	5.88054	5.70932
Rv1813c	17.5423	0.361794	0.487069	0.742799	0.457604	0.99972	Rv1813c	conserved hypotheticals	4.37919	3.80062	4.00164	3.83751
Rv1814	85.2037	0.36436	0.407092	0.895031	0.37077	0.99972	erg3	lipid metabolism	6.50962	6.50416	6.39303	6.15137
Rv1815	68.3618	0.25226	0.464972	0.542528	0.587455	0.99972	Rv1815	conserved hypotheticals	6.23866	5.94791	6.29164	5.31695
Rv1816	155.605	-0.314216	0.398379	-0.788738	0.430265	0.99972	Rv1816	regulatory proteins	7.36052	6.89599	7.4591	7.24849
Rv1817	65.5369	0.174035	0.430135	0.404607	0.685767	0.99972	Rv1817	intermediary metabolism and respiration	6.0939	6.03746	5.72137	6.15042
Rv1818c	224.539	0.607442	0.364655	1.6658	0.0957535	0.848383	PE_PGRS33	PE/PPE	8.05105	7.87207	7.59318	7.56217
Rv1819c	34.9451	-0.316703	0.46354	-0.683226	0.494464	0.99972	bacA	cell wall and cell processes	5.15296	4.81744	5.01453	5.3284
Rv1820	90.6415	0.296219	0.415979	0.712101	0.476402	0.99972	ilvG	intermediary metabolism and respiration	6.69398	6.43313	6.55065	6.17071
Rv1821	1138.62	-0.139435	0.335743	-0.415304	0.677919	0.99972	secA2	cell wall and cell processes	10.046	10.16	10.1728	10.2204
Rv1822	95.4967	-0.226218	0.408139	-0.554268	0.579395	0.99972	pgsA2	lipid metabolism	6.34934	6.61781	6.50183	6.76043
Rv1823	98.1865	0.0487341	0.404712	0.120417	0.904153	0.99972	Rv1823	conserved hypotheticals	6.4693	6.75884	6.49796	6.68754
Rv1824	6.95212	-0.219092	0.462126	-0.474096	0.635432	NA	Rv1824	cell wall and cell processes	2.81531	2.55464	2.92142	2.6614
Rv1825	77.6663	-0.340989	0.435242	-0.783446	0.433365	0.99972	Rv1825	conserved hypotheticals	6.25805	5.98135	6.60704	6.00315
Rv1826	153.898	0.392352	0.374666	1.04721	0.295005	0.99972	gcvH	intermediary metabolism and respiration	7.4097	7.33354	7.10222	7.14647
Rv1827	397.177	0.272378	0.351285	0.775375	0.438118	0.99972	garA	conserved hypotheticals	8.80441	8.61376	8.53823	8.53028
Rv1828	598.96	0.322742	0.367714	0.8777	0.380107	0.99972	Rv1828	conserved hypotheticals	9.08126	9.50274	8.95464	9.21782
Rv1829	429.653	0.561682	0.350287	1.60349	0.108827	0.888834	Rv1829	conserved hypotheticals	8.96258	8.8296	8.457	8.59761
Rv1830	222.149	0.312511	0.366824	0.851937	0.394249	0.99972	Rv1830	conserved hypotheticals	7.83623	7.93014	7.77382	7.5806
Rv1831	253.895	0.109156	0.380395	0.286956	0.774146	0.99972	Rv1831	conserved hypotheticals	7.76052	8.21366	8.0097	7.86701
Rv1832	833.22	0.0248515	0.352956	0.0704098	0.943867	0.99972	gcvB	intermediary metabolism and respiration	9.51977	9.86118	9.74334	9.63101
Rv1833c	111.641	0.138629	0.401701	0.345106	0.730015	0.99972	Rv1833c	intermediary metabolism and respiration	6.62165	7.01176	6.70219	6.79539
Rv1834	40.3065	0.156946	0.446558	0.351458	0.725245	0.99972	lipZ	intermediary metabolism and respiration	5.30633	5.43012	5.21229	5.3473
Rv1835c	238.584	0.189571	0.366709	0.516953	0.605189	0.99972	Rv1835c	conserved hypotheticals	7.83688	8.05593	7.7589	7.89729
Rv1836c	360.459	-0.491842	0.365863	-1.34434	0.17884	0.983767	Rv1836c	conserved hypotheticals	8.44257	8.13695	8.72753	8.51445
Rv1837c	452.094	0.18899	0.348121	0.542886	0.587208	0.99972	glcB	intermediary metabolism and respiration	8.95809	8.78964	8.74105	8.76435
Rv1838c	193.265	-0.49469	0.401088	-1.23337	0.217437	0.99972	vapC13	virulence, detoxification, adaptation	7.63522	7.04557	7.78077	7.64603
Rv1839c	33.1025	-0.0318527	0.471722	-0.0675244	0.946164	0.99972	vapB13	virulence, detoxification, adaptation	5.09529	4.8996	5.26974	4.68348
Rv1840c	43.1986	0.161542	0.45482	0.355179	0.722456	0.99972	PE_PGRS34	PE/PPE	5.67062	5.15932	5.40281	5.28174
Rv1841c	141.876	0.158067	0.425595	0.371402	0.710338	0.99972	Rv1841c	cell wall and cell processes	6.73038	7.46418	6.83134	7.23731
Rv1842c	215.191	0.290828	0.378931	0.767495	0.442787	0.99972	Rv1842c	cell wall and cell processes	7.85769	7.79898	7.80731	7.42874
Rv1843c	405.136	0.136264	0.355435	0.383373	0.701443	0.99972	guaB1	intermediary metabolism and respiration	8.61213	8.78307	8.50668	8.70884
Rv1844c	269.356	0.226522	0.367426	0.616511	0.537558	0.99972	gnd1	intermediary metabolism and respiration	8.28573	7.9618	7.96819	8.00383
Rv1845c	219.84	0.071135	0.365243	0.19476	0.84558	0.99972	blaR	cell wall and cell processes	7.84027	7.7608	7.82919	7.67386
Rv1846c	215.792	-0.212333	0.38816	-0.547025	0.584361	0.99972	blaI	regulatory proteins	7.38263	7.88595	7.81078	7.80982
Rv1847	191.828	-0.394199	0.395002	-0.997966	0.318296	0.99972	Rv1847	conserved hypotheticals	7.60363	7.1985	7.85317	7.47789
Rv1848	28.2389	-0.357979	0.466737	-0.766984	0.443091	0.99972	ureA	intermediary metabolism and respiration	4.73634	4.68723	5.00278	4.80324
Rv1849	4.73021	-0.131104	0.439264	-0.298463	0.76535	NA	ureB	intermediary metabolism and respiration	2.16146	2.30521	2.36223	2.21957
Rv1850	89.5041	0.125195	0.4035	0.310273	0.756354	0.99972	ureC	intermediary metabolism and respiration	6.51372	6.51744	6.3208	6.54463
Rv1851	8.26403	0.338972	0.474374	0.714567	0.474877	NA	ureF	intermediary metabolism and respiration	3.15326	2.93151	2.98766	2.76775
Rv1852	27.3027	-0.635484	0.468113	-1.35755	0.174608	0.97153	ureG	intermediary metabolism and respiration	4.58497	4.55872	4.85627	4.96024
Rv1853	35.5192	0.213504	0.461835	0.462294	0.643871	0.99972	ureD	intermediary metabolism and respiration	5.09507	5.28195	5.24255	4.85141
Rv1854c	119.289	0.018731	0.386476	0.0484661	0.961345	0.99972	ndh	intermediary metabolism and respiration	6.84565	6.95723	6.86334	6.92096
Rv1855c	411.484	-0.049744	0.346637	-0.143505	0.885892	0.99972	Rv1855c	intermediary metabolism and respiration	8.65252	8.68334	8.67459	8.72618
Rv1856c	240.71	-0.16811	0.386082	-0.435426	0.663253	0.99972	Rv1856c	intermediary metabolism and respiration	7.84466	7.82891	7.65707	8.17832
Rv1857	80.8983	0.0919685	0.405919	0.226569	0.820759	0.99972	modA	cell wall and cell processes	6.38276	6.34121	6.23651	6.37134
Rv1858	86.7165	0.0332689	0.404483	0.0822503	0.934448	0.99972	modB	cell wall and cell processes	6.40667	6.48088	6.32577	6.51642
Rv1859	58.5151	-0.398451	0.440151	-0.905259	0.365328	0.99972	modC	cell wall and cell processes	5.55851	5.84694	5.73726	6.15246
Rv1860	66.9276	-0.401994	0.449008	-0.895295	0.37063	0.99972	apa	cell wall and cell processes	6.09335	5.59009	6.38785	5.80172
Rv1861	3.09268	0.144034	0.378774	0.380264	0.70375	NA	Rv1861	cell wall and cell processes	1.55989	1.71796	1.66948	1.46527
Rv1862	109.196	0.53919	0.406944	1.32497	0.18518	0.996111	adhA	intermediary metabolism and respiration	6.75295	7.03146	6.71311	6.36451
Rv1863c	141.516	0.139416	0.396501	0.351616	0.725126	0.99972	Rv1863c	cell wall and cell processes	7.00353	7.32223	6.91349	7.23538
Rv1864c	13.4771	0.180911	0.487353	0.371213	0.710479	0.99972	Rv1864c	conserved hypotheticals	3.67511	3.87284	3.60163	3.77208
Rv1865c	15.3461	-0.261931	0.486212	-0.538718	0.590082	0.99972	Rv1865c	intermediary metabolism and respiration	3.92162	3.8158	4.05073	3.94526
Rv1866	29.9439	-0.160998	0.463612	-0.34727	0.728389	0.99972	Rv1866	lipid metabolism	4.94956	4.74207	4.92157	4.95534
Rv1867	27.3383	0.378542	0.470134	0.805179	0.420717	0.99972	Rv1867	lipid metabolism	4.97693	4.67185	4.68239	4.55497
Rv1868	116.655	0.564601	0.401977	1.40456	0.160153	0.95629	Rv1868	conserved hypotheticals	7.0692	6.93274	6.80603	6.43328
Rv1869c	379.053	1.10004	0.412906	2.66414	0.00771844	0.315924	Rv1869c	intermediary metabolism and respiration	8.26909	9.13098	7.74945	8.17868
Rv1870c	947.129	0.634516	0.442727	1.4332	0.151801	0.950433	Rv1870c	conserved hypotheticals	9.37852	10.3919	8.86772	9.86098
Rv1871c	3087.18	0.253893	0.332731	0.763059	0.445428	0.99972	Rv1871c	conserved hypotheticals	11.5928	11.7394	11.5407	11.4586
Rv1872c	9357.19	0.593564	0.328066	1.80928	0.0704075	0.782503	lldD2	intermediary metabolism and respiration	13.3124	13.397	12.9336	12.9889
Rv1873	10.2033	0.513005	0.482439	1.06336	0.28762	0.99972	Rv1873	conserved hypotheticals	3.24981	3.5205	3.01881	3.24923
Rv1874	52.033	0.434481	0.430065	1.01027	0.312367	0.99972	Rv1874	conserved hypotheticals	5.7454	5.85935	5.54912	5.55362
Rv1875	49.1942	0.151255	0.440754	0.343173	0.731468	0.99972	Rv1875	conserved hypotheticals	5.50203	5.78905	5.66521	5.45702
Rv1876	393.518	0.32269	0.43582	0.74042	0.459045	0.99972	bfrA	intermediary metabolism and respiration	8.38557	8.88399	7.73152	8.81549
Rv1877	227.574	-0.0876048	0.414512	-0.211345	0.832618	0.99972	Rv1877	cell wall and cell processes	7.40661	8.0246	7.5059	8.07062
Rv1878	85.9611	-0.386387	0.427476	-0.90388	0.366059	0.99972	glnA3	intermediary metabolism and respiration	6.51094	5.93284	6.50298	6.5176
Rv1879	263.447	0.0531047	0.419607	0.126558	0.89929	0.99972	Rv1879	conserved hypotheticals	7.66339	8.27747	7.56628	8.27191
Rv1880c	330.141	0.486995	0.355967	1.36809	0.171284	0.970497	cyp140	intermediary metabolism and respiration	8.46395	8.53474	8.08517	8.27151
Rv1881c	61.058	0.464776	0.428959	1.0835	0.278588	0.99972	lppE	cell wall and cell processes	6.18595	5.8573	5.81893	5.66981
Rv1882c	91.0116	0.519345	0.404263	1.28467	0.198907	0.99972	Rv1882c	intermediary metabolism and respiration	6.60296	6.66895	6.42469	6.18515
Rv1883c	140.222	-0.0193335	0.401797	-0.0481176	0.961623	0.99972	Rv1883c	conserved hypotheticals	7.17312	7.04544	7.34036	6.84269
Rv1884c	660.652	0.520793	0.452165	1.15178	0.249413	0.99972	rpfC	cell wall and cell processes	9.92844	8.46788	9.27608	8.60449
Rv1885c	59.1367	-0.561071	0.426319	-1.31608	0.188147	0.99972	Rv1885c	intermediary metabolism and respiration	5.72131	5.65641	5.92555	6.11344
Rv1886c	346.985	-0.46861	0.408955	-1.14587	0.251849	0.99972	fbpB	lipid metabolism	8.54105	7.72109	8.52505	8.57082
Rv1887	912.512	-0.220166	0.341259	-0.645158	0.518825	0.99972	Rv1887	conserved hypotheticals	9.84114	9.65949	9.85367	9.94434
Rv1888A	3.2337	0.544267	0.387807	1.40345	0.160483	NA	Rv1888A	conserved hypotheticals	1.4952	1.80723	1.44498	1.39479
Rv1888c	89.1757	0.103713	0.434553	0.238667	0.811364	0.99972	Rv1888c	cell wall and cell processes	6.23416	6.67201	6.07742	6.66017
Rv1889c	1.03098	-0.0323295	0.253571	-0.127497	0.898547	NA	Rv1889c	conserved hypotheticals	0.0307041	-0.0486106	0.0606715	-0.0493653
Rv1890c	11.4549	-0.431433	0.486361	-0.887063	0.375045	0.99972	Rv1890c	conserved hypotheticals	3.35142	3.47105	3.58071	3.65569
Rv1891	69.9203	0.372467	0.420166	0.886475	0.375361	0.99972	Rv1891	conserved hypotheticals	6.25557	6.17265	5.82778	6.1234
Rv1892	33.909	-0.0472624	0.464972	-0.101646	0.919038	0.99972	Rv1892	cell wall and cell processes	5.17933	4.87405	4.86782	5.22953
Rv1893	66.7073	0.173287	0.419361	0.413217	0.679447	0.99972	Rv1893	conserved hypotheticals	6.16677	6.03122	5.89381	6.0878
Rv1894c	158.035	0.542895	0.379811	1.42938	0.152894	0.950433	Rv1894c	conserved hypotheticals	7.45653	7.42859	6.96833	7.20874
Rv1895	43.6555	-0.25479	0.445986	-0.571296	0.567799	0.99972	Rv1895	intermediary metabolism and respiration	5.49051	5.20701	5.45427	5.55444
Rv1896c	79.8181	0.45875	0.405056	1.13256	0.257399	0.99972	Rv1896c	conserved hypotheticals	6.41884	6.44796	6.12351	6.18454
Rv1897c	16.9032	0.532206	0.484322	1.09887	0.271826	0.99972	Rv1897c	conserved hypotheticals	4.21925	4.08355	3.86047	3.90422
Rv1898	139.164	-0.0466595	0.403956	-0.115506	0.908044	0.99972	Rv1898	conserved hypotheticals	6.83539	7.29014	6.96404	7.25987
Rv1899c	670.024	0.0660908	0.361606	0.18277	0.854978	0.99972	lppD	cell wall and cell processes	9.28318	9.50604	9.15319	9.52633
Rv1900c	538.295	0.185568	0.355251	0.522356	0.601422	0.99972	lipJ	intermediary metabolism and respiration	9.24264	8.99077	8.89153	9.10038
Rv1901	146.657	-0.163443	0.381321	-0.428622	0.668198	0.99972	cinA	virulence, detoxification, adaptation	7.23375	7.03665	7.29117	7.19048
Rv1902c	281.162	0.726487	0.356222	2.03942	0.0414082	0.636741	nanT	cell wall and cell processes	8.31925	8.31763	7.89861	7.79584
Rv1903	30.746	-0.0803698	0.465299	-0.172727	0.862866	0.99972	Rv1903	cell wall and cell processes	4.87782	4.931	4.77265	5.10491
Rv1904	464.756	0.214163	0.357594	0.598898	0.549241	0.99972	Rv1904	conserved hypotheticals	9.07603	8.73898	8.7865	8.76876
Rv1905c	156.672	0.63688	0.419378	1.51863	0.128855	0.924096	aao	intermediary metabolism and respiration	7.07251	7.69515	6.71467	7.20655
Rv1906c	339.405	0.535944	0.350104	1.53081	0.125816	0.914346	Rv1906c	conserved hypotheticals	8.53918	8.5658	8.21643	8.19344
Rv1907c	51.0647	0.906568	0.438234	2.06868	0.0385757	0.625523	Rv1907c	conserved hypotheticals	5.70339	5.96415	5.19518	5.40606
Rv1908c	1111.44	0.718496	0.339115	2.11874	0.0341126	0.596928	katG	virulence, detoxification, adaptation	10.3237	10.2877	9.91617	9.73507
Rv1909c	54.4493	0.662907	0.471112	1.40711	0.159394	0.95556	furA	regulatory proteins	6.18637	5.31585	5.62264	5.01553
Rv1910c	39.0588	0.176817	0.447082	0.395491	0.692481	0.99972	Rv1910c	cell wall and cell processes	5.35369	5.30808	5.27743	5.17828
Rv1911c	117.456	0.30047	0.396239	0.758306	0.448268	0.99972	lppC	cell wall and cell processes	6.85777	7.0455	6.89211	6.61806
Rv1912c	31.4976	0.27011	0.471753	0.572566	0.566938	0.99972	fadB5	lipid metabolism	5.14846	4.8501	5.04836	4.58723
Rv1913	34.1762	-0.215086	0.465967	-0.46159	0.644376	0.99972	Rv1913	conserved hypotheticals	5.20929	4.72976	5.07441	5.16753
Rv1914c	139.841	0.229969	0.407002	0.565031	0.572052	0.99972	Rv1914c	conserved hypotheticals	7.04793	7.29204	6.73336	7.253
Rv1915	186.71	0.212486	0.367172	0.578711	0.562784	0.99972	aceAa	intermediary metabolism and respiration	7.62681	7.58717	7.49392	7.44805
Rv1916	212.894	0.253299	0.362753	0.698269	0.485009	0.99972	aceAb	intermediary metabolism and respiration	7.8352	7.77989	7.65498	7.63566
Rv1917c	146.53	0.360531	0.385432	0.935395	0.349585	0.99972	PPE34	PE/PPE	7.15132	7.41324	6.97265	7.14309
Rv1918c	241.943	0.0783413	0.387275	0.202288	0.839691	0.99972	PPE35	PE/PPE	8.12451	7.68708	8.01991	7.70293
Rv1919c	53.9576	-0.406596	0.438378	-0.927499	0.353667	0.99972	Rv1919c	conserved hypotheticals	5.72658	5.45966	5.6916	5.98099
Rv1920	211.756	0.746029	0.365941	2.03866	0.0414838	0.636741	Rv1920	cell wall and cell processes	7.82118	7.99103	7.41635	7.44616
Rv1921c	38.5002	0.468843	0.454738	1.03102	0.302532	0.99972	lppF	cell wall and cell processes	5.40975	5.31411	5.23217	4.91302
Rv1922	68.2125	0.751846	0.440257	1.70774	0.0876841	0.831772	Rv1922	cell wall and cell processes	6.50622	5.83625	5.64855	5.81458
Rv1923	140.087	-0.0559417	0.391699	-0.142818	0.886434	0.99972	lipD	intermediary metabolism and respiration	7.26586	6.91106	7.20059	7.06906
Rv1924c	58.7745	0.366529	0.427682	0.857014	0.391437	0.99972	Rv1924c	conserved hypotheticals	5.82583	6.08742	5.68522	5.80479
Rv1925	1173.07	-0.0197604	0.333855	-0.0591886	0.952802	0.99972	fadD31	lipid metabolism	10.1641	10.2138	10.1803	10.2241
Rv1926c	240.791	0.465285	0.387312	1.20132	0.229628	0.99972	mpt63	cell wall and cell processes	8.26985	7.7106	7.70432	7.71979
Rv1927	20.1793	0.214014	0.479934	0.445923	0.655653	0.99972	Rv1927	conserved hypotheticals	4.32405	4.42185	4.17063	4.34674
Rv1928c	23.7745	0.0244877	0.477976	0.0512321	0.959141	0.99972	Rv1928c	intermediary metabolism and respiration	4.36911	4.72556	4.44258	4.65228
Rv1929c	104.087	-0.0254422	0.445983	-0.0570475	0.954507	0.99972	Rv1929c	conserved hypotheticals	6.18435	6.94742	6.30109	6.9208
Rv1930c	0.284639	-0.0904782	0.173819	-0.52053	0.602694	NA	Rv1930c	conserved hypotheticals	-1.70442	-1.70659	-1.65269	-1.7068
Rv1931c	9.85073	-0.251485	0.481908	-0.521853	0.601773	0.99972	Rv1931c	regulatory proteins	3.30542	3.10701	3.45625	3.19239
Rv1932	80.8992	0.424495	0.416429	1.01937	0.308028	0.99972	tpx	virulence, detoxification, adaptation	6.61829	6.21145	6.13919	6.19143
Rv1933c	112.641	-0.380764	0.389676	-0.97713	0.328505	0.99972	fadE18	lipid metabolism	6.64705	6.72095	6.87771	6.96487
Rv1934c	12.5687	0.0617966	0.48713	0.126859	0.899052	0.99972	fadE17	lipid metabolism	3.72804	3.55335	3.71127	3.50129
Rv1935c	4.83676	-0.179698	0.44418	-0.404562	0.6858	NA	echA13	lipid metabolism	2.2438	2.24881	2.40113	2.2374
Rv1936	58.4599	-0.386998	0.435186	-0.889272	0.373857	0.99972	Rv1936	intermediary metabolism and respiration	5.6855	5.75903	5.73462	6.14883
Rv1937	77.5946	-0.218772	0.420392	-0.5204	0.602785	0.99972	Rv1937	intermediary metabolism and respiration	6.33888	6.02597	6.45737	6.17948
Rv1938	27.2053	-0.128072	0.472834	-0.27086	0.786499	0.99972	ephB	virulence, detoxification, adaptation	4.87016	4.49863	4.68556	4.85112
Rv1939	19.1263	0.281204	0.48367	0.581396	0.560973	0.99972	Rv1939	intermediary metabolism and respiration	4.44798	4.08498	4.19315	4.05758
Rv1940	29.2437	0.162529	0.466681	0.348265	0.727641	0.99972	ribA1	intermediary metabolism and respiration	4.94992	4.84923	4.93475	4.65971
Rv1941	58.0211	-0.087365	0.426653	-0.204768	0.837753	0.99972	Rv1941	intermediary metabolism and respiration	5.7224	5.92794	5.87008	5.90049
Rv1942c	14.1105	0.722973	0.487192	1.48396	0.13782	0.940592	mazF5	virulence, detoxification, adaptation	3.89218	3.92144	3.61377	3.47941
Rv1943c	18.6386	-0.543217	0.483471	-1.12358	0.261193	0.99972	mazE5	virulence, detoxification, adaptation	4.15144	3.93727	4.37862	4.27807
Rv1944c	7.73423	-0.179581	0.471149	-0.381155	0.703088	NA	Rv1944c	conserved hypotheticals	2.96084	2.78102	3.09516	2.80481
Rv1945	28.6409	0.245888	0.464425	0.529446	0.596496	0.99972	Rv1945	insertion seqs and phages	4.81607	4.97149	4.76193	4.76321
Rv1946c	37.7852	-0.84829	0.467174	-1.81579	0.0694023	0.782503	lppG	cell wall and cell processes	5.02634	4.68942	5.09036	5.61154
Rv1947	30.5209	-0.788383	0.479045	-1.64574	0.0998177	0.854449	Rv1947	conserved hypotheticals	4.83174	4.26227	5.15641	4.96372
Rv1948c	9.01355	0.10105	0.478137	0.211342	0.83262	NA	Rv1948c	conserved hypotheticals	3.05458	3.29974	3.25077	3.00616
Rv1949c	21.2425	0.420207	0.477163	0.880637	0.378514	0.99972	Rv1949c	conserved hypotheticals	4.50652	4.46117	4.22429	4.30053
Rv1950c	23.1236	-0.701359	0.48267	-1.45308	0.146201	0.945821	Rv1950c	conserved hypotheticals	4.44691	4.01267	4.55875	4.72885
Rv1951c	9.65269	0.156603	0.483467	0.323917	0.746001	0.99972	Rv1951c	conserved hypotheticals	3.33748	3.22894	3.27092	3.14566
Rv1952	9.14209	-0.0980127	0.469308	-0.208845	0.834569	NA	vapB14	virulence, detoxification, adaptation	3.04022	3.08945	2.7868	3.36724
Rv1953	8.83444	0.22109	0.480277	0.460337	0.645274	NA	vapC14	virulence, detoxification, adaptation	3.18258	3.15615	3.14984	2.97238
[truncated: 2,033 more rows]

## Sheet: Table S2
Table S2: Expression of genes in Mtb(adipo) Vs Mtb(C)
RvID	baseMean	log2FoldChange	lfcSE	stat	pvalue	padj	GeneName	TuberculistCategory	A_S2_Exp1	A_S2_Exp2	C_S1_Exp1	C_S1_Exp2
Rv0001	3027.86	0.51274	0.441124	1.16235	0.245094	0.707432	dnaA	information pathways	11.6266	11.7546	11.4644	11.3072
Rv0002	322.441	-0.0812263	0.495387	-0.163965	0.869759	0.978481	dnaN	information pathways	8.29777	8.28438	8.58051	8.02249
Rv0003	225.769	0.429549	0.467762	0.918308	0.358457	0.810632	recF	information pathways	7.97194	7.87798	7.73759	7.60777
Rv0004	50.5784	-0.829376	0.568898	-1.45787	0.144878	0.554021	Rv0004	conserved hypotheticals	5.51441	5.24012	5.92183	5.74696
Rv0005	3333.9	-0.355251	0.451932	-0.786073	0.431825	0.86491	gyrB	information pathways	11.446	11.6997	11.6774	11.8968
Rv0006	1915.06	-0.161455	0.462272	-0.349265	0.72689	0.955818	gyrA	information pathways	10.6231	11.024	10.8818	10.9965
Rv0007	239.149	-0.853088	0.47089	-1.81165	0.0700402	0.386195	Rv0007	cell wall and cell processes	7.53582	7.65472	8.16126	8.02345
Rv0008c	37.1042	0.576421	0.614881	0.937451	0.348526	0.802377	Rv0008c	cell wall and cell processes	5.2011	5.40934	4.65378	5.23493
Rv0009	256.406	0.969645	0.492438	1.96907	0.048945	0.318331	ppiA	information pathways	8.38853	7.95741	7.47226	7.74566
Rv0010c	74.4025	0.242539	0.535571	0.452862	0.650648	0.938773	Rv0010c	cell wall and cell processes	6.19249	6.34337	5.94183	6.29348
Rv0011c	19.9413	0.983769	0.689645	1.42649	0.153728	NA	Rv0011c	cell wall and cell processes	3.92247	4.76891	3.75198	4.02304
Rv0012	127.724	0.0717666	0.486881	0.147401	0.882816	0.979297	Rv0012	cell wall and cell processes	7.00578	7.02723	6.98185	6.96912
Rv0013	161.338	0.0621724	0.487795	0.127456	0.89858	0.982877	trpG	intermediary metabolism and respiration	7.18566	7.4841	7.29577	7.32945
Rv0014c	243.349	-0.269968	0.468947	-0.575689	0.564826	0.907305	pknB	regulatory proteins	7.93485	7.73792	8.02332	7.97094
Rv0015c	355.001	-0.164047	0.458237	-0.357996	0.720346	0.955818	pknA	regulatory proteins	8.48569	8.35065	8.45564	8.57221
Rv0016c	341.539	0.531272	0.457717	1.1607	0.245764	0.70828	pbpA	cell wall and cell processes	8.45562	8.6262	8.22017	8.25281
Rv0017c	197.921	0.340104	0.480818	0.707346	0.479352	0.880567	rodA	cell wall and cell processes	7.67713	7.74654	7.64592	7.36194
Rv0018c	335.643	-0.171727	0.485944	-0.353387	0.723798	0.955818	pstP	regulatory proteins	8.14379	8.47752	8.2368	8.58964
Rv0019c	100.332	0.085026	0.504347	0.168586	0.866122	0.97813	fhaB	regulatory proteins	6.76428	6.56409	6.63005	6.6054
Rv0020c	1017.41	-0.105423	0.454093	-0.232162	0.816412	0.968808	fhaA	regulatory proteins	9.95504	9.95202	9.85036	10.1575
Rv0021c	66.7622	-0.362641	0.548093	-0.661642	0.508201	0.894997	Rv0021c	conserved hypotheticals	6.08091	5.77908	5.9804	6.2814
Rv0022c	3.6214	0.662402	0.808022	0.819782	0.41234	NA	whiB5	regulatory proteins	1.69923	2.01167	1.55792	1.65207
Rv0023	25.0702	0.302516	0.639965	0.472706	0.636423	0.934596	Rv0023	regulatory proteins	4.89685	4.42052	4.49806	4.53258
Rv0024	35.5779	-0.855689	0.618304	-1.38393	0.16638	0.596963	Rv0024	virulence, detoxification, adaptation	5.02257	4.67153	5.09226	5.50638
Rv0025	23.5912	-0.0884682	0.639823	-0.13827	0.890027	0.982149	Rv0025	conserved hypotheticals	4.46382	4.60462	4.67236	4.49245
Rv0026	185.069	0.156893	0.499475	0.314116	0.753433	0.961872	Rv0026	conserved hypotheticals	7.33501	7.74645	7.34083	7.59006
Rv0027	23.6456	0.57261	0.639886	0.894863	0.37086	0.822411	Rv0027	conserved hypotheticals	4.50273	4.8076	4.27549	4.45204
Rv0028	10.8551	0.855551	0.732419	1.16812	0.24276	NA	Rv0028	conserved hypotheticals	3.56599	3.46712	3.15467	3.07208
Rv0029	242.746	0.530332	0.470769	1.12652	0.259944	0.725617	Rv0029	conserved hypotheticals	8.10504	7.99288	7.84167	7.62503
Rv0030	47.8018	1.38728	0.593564	2.33721	0.0194284	0.1794	Rv0030	conserved hypotheticals	6.06498	5.30077	4.94967	4.95718
Rv0031	47.069	0.379722	0.584873	0.649239	0.516184	0.899651	Rv0031	insertion seqs and phages	5.6118	5.64197	5.11261	5.64003
Rv0032	247.906	-1.33005	0.534318	-2.48925	0.0128014	0.132294	bioF2	intermediary metabolism and respiration	7.4637	7.27438	8.512	7.67722
Rv0033	64.7161	-2.41438	0.689071	-3.50382	0.000458634	0.0100989	acpA	lipid metabolism	5.0851	4.29832	6.63634	5.48275
Rv0034	7.34713	-0.608883	0.798873	-0.762177	0.445954	NA	Rv0034	conserved hypotheticals	2.78004	2.34426	3.21416	2.39739
Rv0035	158.14	-0.581878	0.53057	-1.0967	0.272771	0.73997	fadD34	lipid metabolism	7.00447	7.14541	7.7141	7.02747
Rv0036c	163.782	-0.0229119	0.482192	-0.0475162	0.962102	0.996678	Rv0036c	conserved hypotheticals	7.27064	7.4165	7.43414	7.28245
Rv0037c	131.109	-0.193247	0.493776	-0.391365	0.695527	0.952434	Rv0037c	cell wall and cell processes	7.0205	6.92556	6.96948	7.18783
Rv0038	367.946	0.482468	0.456246	1.05747	0.290295	0.763526	Rv0038	conserved hypotheticals	8.72234	8.55506	8.38185	8.33868
Rv0039c	74.6865	1.09068	0.551069	1.97921	0.0477929	0.314481	Rv0039c	cell wall and cell processes	6.49807	6.31427	5.99086	5.50762
Rv0040c	70.8695	-0.228446	0.574618	-0.397561	0.690954	0.949439	mtc28	cell wall and cell processes	6.32782	5.64434	6.31253	6.00288
Rv0041	356.735	-0.527187	0.470249	-1.12108	0.262253	0.727786	leuS	information pathways	8.12832	8.43832	8.55695	8.65782
Rv0042c	72.4502	-0.0593141	0.527188	-0.11251	0.910419	0.988482	Rv0042c	regulatory proteins	6.20831	6.10776	6.28166	6.0923
Rv0043c	31.4371	-0.25887	0.604174	-0.428469	0.66831	0.94275	Rv0043c	regulatory proteins	4.96299	4.84291	5.07067	5.00851
Rv0044c	39.7513	0.456093	0.585394	0.779121	0.435908	0.865539	Rv0044c	intermediary metabolism and respiration	5.18938	5.5834	5.21789	5.0961
Rv0045c	75.7028	0.365677	0.520285	0.702839	0.482156	0.880567	Rv0045c	lipid metabolism	6.28581	6.37132	6.19113	6.05068
Rv0046c	2412.91	0.908762	0.444121	2.04621	0.0407361	0.283993	ino1	intermediary metabolism and respiration	11.4342	11.4394	11.0033	10.783
Rv0047c	179.692	-0.256097	0.498809	-0.513417	0.607659	0.923291	Rv0047c	conserved hypotheticals	7.28431	7.50023	7.33249	7.73018
Rv0048c	171.448	0.811656	0.478225	1.69723	0.089654	0.437706	Rv0048c	cell wall and cell processes	7.53111	7.66205	7.19724	7.05526
Rv0049	335.412	0.152264	0.480066	0.317173	0.751112	0.961872	Rv0049	conserved hypotheticals	8.62121	8.17436	8.33282	8.32648
Rv0050	807.765	-0.165934	0.444595	-0.373224	0.708982	0.955806	ponA1	cell wall and cell processes	9.5646	9.6454	9.64615	9.75815
Rv0051	354.805	0.379251	0.462055	0.820791	0.411765	0.852431	Rv0051	cell wall and cell processes	8.57587	8.55735	8.45616	8.21634
Rv0052	44.5758	-0.170852	0.578055	-0.295563	0.767564	0.961872	Rv0052	conserved hypotheticals	5.39052	5.45042	5.68627	5.31661
Rv0053	37.3767	-0.137956	0.588622	-0.234371	0.814697	0.968199	rpsF	information pathways	5.25064	5.10732	5.35897	5.13652
Rv0054	171.564	-0.280435	0.49374	-0.567981	0.570048	0.907806	ssb	information pathways	7.14842	7.47827	7.39482	7.58522
Rv0055	33.5202	0.270987	0.656239	0.412939	0.679651	0.945004	rpsR1	information pathways	5.33693	4.65471	5.182	4.46887
Rv0056	226.854	-0.0657366	0.505298	-0.130095	0.896491	0.982873	rplI	information pathways	7.79141	7.78332	8.07292	7.49999
Rv0057	306.135	-1.41259	0.471581	-2.99543	0.00274055	0.0421595	Rv0057	conserved hypotheticals	7.57329	7.80361	8.51848	8.51908
Rv0058	432.849	-1.62353	0.493986	-3.28659	0.00101407	0.019086	dnaB	information pathways	8.22572	7.86703	9.21074	8.79037
Rv0059	67.3564	0.301863	0.537841	0.561249	0.574628	0.909518	Rv0059	conserved hypotheticals	6.2659	5.99308	6.06186	5.85828
Rv0060	430.732	-0.700369	0.492694	-1.42151	0.155169	0.579436	Rv0060	conserved hypotheticals	8.42635	8.53595	8.57126	9.15393
Rv0061c	43.8176	-0.788247	0.596329	-1.32183	0.186224	0.6285	Rv0061c	conserved hypotheticals	4.92202	5.39061	5.70855	5.55108
Rv0062	42.8788	-1.14494	0.58517	-1.9566	0.0503949	0.322128	celA1	intermediary metabolism and respiration	5.01523	5.0554	5.74304	5.55634
Rv0063	38.4466	-0.255456	0.58542	-0.436364	0.662572	0.941964	Rv0063	intermediary metabolism and respiration	5.27436	5.10165	5.24018	5.40515
Rv0064	1059.68	0.510401	0.495165	1.03077	0.302649	0.764909	Rv0064	cell wall and cell processes	10.1366	10.1854	9.48521	10.1155
Rv0064A	15.4549	0.422961	0.691439	0.611711	0.540729	NA	vapB1	virulence, detoxification, adaptation	3.88003	4.14522	3.88155	3.73974
Rv0065	33.2635	0.292715	0.603703	0.484866	0.627771	0.934583	vapC1	virulence, detoxification, adaptation	4.99663	5.22132	4.80661	5.09016
Rv0066c	454.661	0.0254658	0.449524	0.0566507	0.954823	0.996678	icd2	intermediary metabolism and respiration	8.85333	8.81785	8.7855	8.85451
Rv0067c	16.7673	0.674366	0.698021	0.966111	0.333989	NA	Rv0067c	regulatory proteins	4.07917	4.2154	3.5009	4.0265
Rv0068	56.1588	0.666947	0.552052	1.20812	0.227	0.682215	Rv0068	intermediary metabolism and respiration	5.81475	6.06541	5.44479	5.68884
Rv0069c	100.761	0.125751	0.533019	0.235923	0.813492	0.968199	sdaA	intermediary metabolism and respiration	6.44062	6.85801	6.77282	6.39553
Rv0070c	53.3577	-0.190328	0.56406	-0.337426	0.735796	0.958954	glyA2	intermediary metabolism and respiration	5.82483	5.49074	5.89339	5.63662
Rv0071	9.59964	-0.515875	0.754106	-0.684089	0.493919	NA	Rv0071	information pathways	3.21991	3.08455	3.3895	3.38215
Rv0072	184.351	-0.201823	0.494369	-0.408244	0.683095	0.945888	Rv0072	cell wall and cell processes	7.61732	7.26146	7.67819	7.45081
Rv0073	272.956	-0.0377244	0.470002	-0.0802643	0.936027	0.996678	Rv0073	cell wall and cell processes	8.11868	8.03422	8.21924	7.96226
Rv0074	202.18	0.00967531	0.498951	0.0193913	0.984529	0.997601	Rv0074	conserved hypotheticals	7.77426	7.50499	7.8272	7.4128
Rv0075	214.698	0.500225	0.4811	1.03975	0.298455	0.763526	Rv0075	intermediary metabolism and respiration	7.70569	8.00092	7.66049	7.47526
Rv0076c	79.1299	0.573917	0.530916	1.08099	0.2797	0.749108	Rv0076c	cell wall and cell processes	6.59556	6.22184	6.18008	5.99509
Rv0077c	12.6945	0.213018	0.717256	0.29699	0.766474	NA	Rv0077c	intermediary metabolism and respiration	3.60027	3.7918	3.69798	3.49164
Rv0078	23.0577	-0.529379	0.684715	-0.773137	0.439441	0.86862	Rv0078	regulatory proteins	4.22023	4.4094	4.11892	4.94885
Rv0078A	354.866	0.199822	0.501196	0.39869	0.690122	0.949375	Rv0078A	conserved hypotheticals	8.28865	8.68603	8.11881	8.59865
Rv0078B	153.082	-0.469139	0.48207	-0.973176	0.330466	0.786694	Rv0078B	conserved hypotheticals	7.06547	7.1471	7.40147	7.35651
Rv0079	361.647	-3.50147	0.501605	-6.98053	2.94e-12	3.67e-10	Rv0079	conserved hypotheticals	6.89606	6.75633	8.51067	8.9428
Rv0080	85.0685	-2.36216	0.597314	-3.95463	7.67e-05	0.00230575	Rv0080	conserved hypotheticals	5.65471	4.99853	6.63986	6.72299
Rv0081	15.7307	-0.670993	0.718169	-0.934311	0.350144	NA	Rv0081	regulatory proteins	3.47341	4.03087	4.08167	4.19978
Rv0082	93.532	-1.23909	0.54133	-2.28898	0.0220804	0.195247	Rv0082	intermediary metabolism and respiration	6.28001	5.81808	6.85747	6.68758
Rv0083	112.781	-1.99181	0.514783	-3.86923	0.000109181	0.0031172	Rv0083	intermediary metabolism and respiration	6.02336	5.99164	7.0858	7.13398
Rv0084	90.2277	-0.80291	0.546017	-1.47049	0.14143	0.551278	hycD	intermediary metabolism and respiration	6.42769	5.90773	6.76981	6.53497
Rv0085	40.9383	-1.89489	0.613073	-3.09081	0.00199612	0.0334573	hycP	intermediary metabolism and respiration	4.68168	4.61628	5.78972	5.45866
Rv0086	202.636	-1.01371	0.484738	-2.09125	0.0365057	0.26506	hycQ	intermediary metabolism and respiration	7.31405	7.25835	8.02036	7.70618
Rv0087	119.32	-1.49507	0.504038	-2.96618	0.00301523	0.0451481	hycE	intermediary metabolism and respiration	6.29635	6.34758	7.12976	7.20291
Rv0088	193.086	-0.767508	0.477376	-1.60776	0.107887	0.476889	Rv0088	lipid metabolism	7.24044	7.40332	7.75477	7.78967
Rv0089	25.9512	-0.021797	0.636384	-0.0342514	0.972677	0.996678	Rv0089	intermediary metabolism and respiration	4.78507	4.5542	4.49525	4.84073
Rv0090	10.1405	-0.126737	0.744302	-0.170277	0.864793	NA	Rv0090	cell wall and cell processes	3.27988	3.36224	3.30602	3.45283
Rv0091	37.1601	1.05911	0.637014	1.66262	0.0963878	0.451895	mtn	intermediary metabolism and respiration	5.69231	4.76076	4.55105	4.8372
Rv0092	234.112	0.269913	0.469077	0.575413	0.565012	0.907305	ctpA	cell wall and cell processes	7.98323	7.89637	7.8689	7.68761
Rv0093c	49.2956	1.04745	0.577982	1.81225	0.0699475	0.386195	Rv0093c	cell wall and cell processes	6.03651	5.45193	5.24405	5.1233
Rv0094c	0	NA	NA	NA	NA	NA	Rv0094c	insertion seqs and phages	0	0	0	0
Rv0095c	26.0814	1.17162	0.624765	1.87529	0.0607524	0.355338	Rv0095c	insertion seqs and phages	4.97278	4.73779	4.19103	4.28888
Rv0096	36.2616	1.89317	0.628494	3.01223	0.00259337	0.041019	PPE1	PE/PPE	5.50104	5.18599	4.53281	4.01272
Rv0097	140.149	1.22706	0.545064	2.25122	0.0243719	0.20787	Rv0097	intermediary metabolism and respiration	7.66701	6.8075	6.64064	6.51822
Rv0098	59.2763	1.62685	0.540457	3.01014	0.0026113	0.0411096	fcoT	lipid metabolism	6.20217	6.02497	5.17451	5.25196
Rv0099	111.618	0.940044	0.547307	1.71758	0.0858729	0.426273	fadD10	lipid metabolism	7.28078	6.50317	6.31293	6.47494
Rv0100	9.69661	0.210306	0.795183	0.264475	0.791414	NA	Rv0100	conserved hypotheticals	3.51128	2.42512	2.71758	3.19875
Rv0101	627.894	0.386359	0.502826	0.768375	0.442264	0.870147	nrp	lipid metabolism	9.42836	9.31953	8.75662	9.41409
Rv0102	246.19	0.337666	0.482623	0.699649	0.484147	0.880567	Rv0102	cell wall and cell processes	8.04105	8.00849	7.61797	7.9959
Rv0103c	344.248	0.237396	0.484964	0.489514	0.624478	0.93374	ctpB	cell wall and cell processes	8.69227	8.20933	8.39548	8.27248
Rv0104	330.647	0.870634	0.461001	1.88857	0.058949	0.348522	Rv0104	conserved hypotheticals	8.46932	8.642	7.98002	8.11498
Rv0105c	0.80925	0.378494	0.590189	0.64131	0.521322	NA	rpmB1	information pathways	-0.710566	-0.965209	-0.9968	-0.918958
Rv0106	38.0807	0.656932	0.653848	1.00472	0.315033	0.775709	Rv0106	conserved hypotheticals	5.63849	4.8033	4.49928	5.18948
Rv0107c	739.989	0.298997	0.469125	0.63735	0.523897	0.900306	ctpI	cell wall and cell processes	9.57836	9.62786	9.61192	9.19384
Rv0108c	41.611	0.74716	0.673879	1.10874	0.267541	0.735261	Rv0108c	conserved hypotheticals	5.67692	5.10548	5.36193	4.28259
Rv0109	25.6477	-0.321333	0.632922	-0.507698	0.611665	0.926157	PE_PGRS1	PE/PPE	4.46776	4.71019	4.80248	4.73958
Rv0110	24.6218	0.366965	0.64124	0.572274	0.567136	0.907788	Rv0110	cell wall and cell processes	4.83187	4.4911	4.32563	4.60111
Rv0111	76.4482	-0.507501	0.524647	-0.967318	0.333385	0.789983	Rv0111	intermediary metabolism and respiration	6.01302	6.17302	6.40431	6.36823
Rv0112	68.1228	-0.409356	0.557727	-0.733971	0.462966	0.873021	gca	cell wall and cell processes	5.99996	5.8848	6.41002	5.87781
Rv0113	74.4793	0.466371	0.560562	0.831971	0.405425	0.852431	gmhA	cell wall and cell processes	6.55977	5.95005	6.16766	5.84861
Rv0114	17.834	-0.434424	0.707279	-0.614219	0.539071	NA	gmhB	cell wall and cell processes	3.79909	4.15953	4.5193	3.8401
Rv0115	36.503	-0.50149	0.607137	-0.825992	0.408809	0.852431	hddA	cell wall and cell processes	5.21196	4.79686	5.41028	5.15865
Rv0116c	133.661	-0.111487	0.518862	-0.214868	0.829871	0.969858	ldtA	cell wall and cell processes	7.22111	6.74917	6.92385	7.20393
Rv0117	54.0418	0.173242	0.551081	0.314367	0.753242	0.961872	oxyS	regulatory proteins	5.6706	5.90817	5.64806	5.75506
Rv0118c	110.16	-0.235867	0.539685	-0.437046	0.662078	0.941964	oxcA	intermediary metabolism and respiration	6.71567	6.6546	7.096	6.45388
Rv0119	79.9974	-0.106481	0.546435	-0.194866	0.845498	0.97067	fadD7	lipid metabolism	6.43034	6.08246	6.52271	6.08936
Rv0120c	508.09	0.824376	0.497686	1.65642	0.0976372	0.455442	fusA2	information pathways	9.33963	8.93966	8.8692	8.39271
Rv0121c	10.6964	0.636193	0.735323	0.865188	0.386935	NA	Rv0121c	conserved hypotheticals	3.38826	3.60044	3.14264	3.25463
Rv0122	54.4148	0.818485	0.542768	1.50798	0.131559	0.53724	Rv0122	conserved hypotheticals	5.96753	5.88513	5.48307	5.45762
Rv0123	18.5281	-0.654864	0.675872	-0.968916	0.332587	NA	Rv0123	conserved hypotheticals	3.99033	4.09422	4.42031	4.31934
Rv0124	22.3821	1.02266	0.641134	1.59508	0.110693	0.484493	PE_PGRS2	PE/PPE	4.71352	4.52574	4.12117	4.05976
Rv0125	426.732	-0.368545	0.453916	-0.811922	0.416836	0.85473	pepA	intermediary metabolism and respiration	8.65346	8.58142	8.89891	8.76266
Rv0126	391.345	0.186148	0.48551	0.383407	0.701418	0.954866	treS	virulence, detoxification, adaptation	8.35876	8.87569	8.57438	8.506
Rv0127	139.898	0.407242	0.489573	0.831831	0.405505	0.852431	mak	virulence, detoxification, adaptation	7.29653	7.15185	7.0816	6.88771
Rv0128	89.0394	0.324044	0.520658	0.622374	0.533696	0.900306	Rv0128	cell wall and cell processes	6.37766	6.69785	6.45447	6.27306
Rv0129c	445.982	-1.36838	0.520974	-2.62657	0.00862493	0.0962165	fbpC	lipid metabolism	8.471	7.84976	9.2053	8.83522
Rv0130	8.55167	-0.502751	0.770158	-0.65279	0.513892	NA	htdZ	intermediary metabolism and respiration	3.0761	2.85752	3.03255	3.33743
Rv0131c	128.101	0.319461	0.493814	0.646926	0.51768	0.899762	fadE1	lipid metabolism	7.20108	6.94078	6.89916	6.88371
Rv0132c	75.1408	0.454513	0.556193	0.817187	0.413821	0.852431	fgd2	intermediary metabolism and respiration	6.09451	6.50484	5.79666	6.26485
Rv0133	64.3694	-0.125815	0.533283	-0.235925	0.813491	0.968199	Rv0133	intermediary metabolism and respiration	5.91839	6.02354	6.07883	6.01019
Rv0134	320.388	0.623859	0.455603	1.3693	0.170904	0.606371	ephF	virulence, detoxification, adaptation	8.4757	8.47032	8.07068	8.14423
Rv0135c	111.856	-0.22813	0.510624	-0.446767	0.655043	0.941083	Rv0135c	regulatory proteins	6.5565	6.87544	6.94965	6.77325
Rv0136	1095.49	1.77548	0.659105	2.69378	0.00706473	0.0835125	cyp138	intermediary metabolism and respiration	10.7112	9.43051	9.42763	8.1596
Rv0137c	215.085	0.423802	0.478258	0.886136	0.375544	0.826393	msrA	intermediary metabolism and respiration	7.68012	7.99751	7.57951	7.62926
Rv0138	32.4541	-0.138683	0.604752	-0.229322	0.818619	0.968808	Rv0138	conserved hypotheticals	4.93322	5.02567	4.92001	5.17786
Rv0139	77.7661	0.328498	0.520597	0.631003	0.528038	0.900306	Rv0139	intermediary metabolism and respiration	6.35344	6.36496	6.26963	6.0656
Rv0140	57.6632	0.736619	0.550382	1.33838	0.180774	0.621456	Rv0140	conserved hypotheticals	5.92392	6.06526	5.41983	5.72165
Rv0141c	266.107	0.334593	0.484063	0.691217	0.489429	0.881391	Rv0141c	conserved hypotheticals	8.30997	7.92075	8.02997	7.82717
Rv0142	58.6376	0.968206	0.591719	1.63626	0.101786	0.462774	Rv0142	conserved hypotheticals	6.10663	5.94133	5.74597	5.05305
Rv0143c	165.691	0.00193531	0.481983	0.0040153	0.996796	0.998237	Rv0143c	cell wall and cell processes	7.30599	7.43062	7.27856	7.45415
Rv0144	623.192	1.017	0.555872	1.82956	0.0673155	0.379241	Rv0144	regulatory proteins	9.64732	9.22959	9.16461	8.26165
Rv0145	1502.18	0.355417	0.437361	0.812641	0.416424	0.854405	Rv0145	lipid metabolism	10.6713	10.6218	10.4542	10.4211
Rv0146	301.101	-0.442792	0.51344	-0.862401	0.388467	0.838012	Rv0146	lipid metabolism	7.86091	8.22278	7.98726	8.58262
Rv0147	438.923	0.419168	0.461258	0.90875	0.363482	0.814752	Rv0147	intermediary metabolism and respiration	9.01864	8.72383	8.66205	8.60323
Rv0148	360.221	0.812883	0.465231	1.74727	0.0805907	0.415167	Rv0148	intermediary metabolism and respiration	8.73117	8.6103	8.31287	8.05809
Rv0149	257.017	0.624991	0.520108	1.20166	0.229496	0.684945	Rv0149	intermediary metabolism and respiration	8.23813	8.01633	8.02533	7.37639
Rv0150c	24.5373	1.52656	0.642369	2.37646	0.0174797	0.166353	Rv0150c	conserved hypotheticals	4.9188	4.60187	3.8425	4.07615
Rv0151c	173.792	0.7373	0.494762	1.49021	0.136169	0.544891	PE1	PE/PPE	7.62988	7.57206	6.95904	7.33958
Rv0152c	66.9421	0.744133	0.549356	1.35455	0.17556	0.611644	PE2	PE/PPE	6.02893	6.36631	5.60105	5.94446
Rv0153c	88.6654	-0.177289	0.549967	-0.322363	0.747177	0.961872	ptbB	regulatory proteins	6.1747	6.57072	6.723	6.21811
Rv0154c	218.021	0.0997672	0.495151	0.201488	0.840317	0.970422	fadE2	lipid metabolism	7.87825	7.67956	7.91656	7.48393
Rv0155	72.4302	-0.60812	0.528386	-1.1509	0.249773	0.714282	pntAa	intermediary metabolism and respiration	6.05877	5.90597	6.31699	6.33125
Rv0156	31.718	0.379608	0.63062	0.601961	0.5472	0.900306	pntAb	intermediary metabolism and respiration	5.28491	4.68293	4.96178	4.62557
Rv0157	300.378	-0.354829	0.514619	-0.689499	0.49051	0.881391	pntB	intermediary metabolism and respiration	8.26935	7.87187	8.53864	7.97577
Rv0157A	2.5686	0.597985	0.787078	0.759753	0.447402	NA	Rv0157A	conserved hypotheticals	1.05054	1.58642	1.06966	1.13955
Rv0158	68.3143	-1.21545	0.56037	-2.16901	0.0300819	0.235142	Rv0158	regulatory proteins	5.71626	5.55691	6.05274	6.53385
Rv0159c	100.182	-0.0823388	0.600748	-0.137061	0.890983	0.982402	PE3	PE/PPE	6.15851	6.83302	6.05712	6.96034
Rv0160c	17.3074	-0.393252	0.682983	-0.575785	0.56476	NA	PE4	PE/PPE	4.09376	3.91973	4.09751	4.29978
Rv0161	34.3514	1.37388	0.64165	2.14117	0.0322604	0.245168	Rv0161	intermediary metabolism and respiration	5.5531	4.7741	4.64163	4.20209
Rv0162c	24.8852	0.211668	0.661003	0.320222	0.7488	0.961872	adhE1	intermediary metabolism and respiration	4.77105	4.48282	4.78264	4.15833
Rv0163	39.0532	0.572404	0.574635	0.996118	0.319193	0.778655	Rv0163	conserved hypotheticals	5.35827	5.45131	5.09589	5.09348
Rv0164	617.807	0.566887	0.475009	1.19342	0.232703	0.69012	TB18.5	conserved hypotheticals	9.38477	9.41977	9.26082	8.81644
Rv0165c	511.197	1.29105	0.477504	2.70375	0.00685617	0.0824944	mce1R	regulatory proteins	8.98377	9.43486	8.56819	8.35919
Rv0166	2152.71	0.722968	0.557857	1.29597	0.194985	0.636293	fadD5	lipid metabolism	10.9888	11.3708	11.1103	10.1113
Rv0167	487.038	0.477124	0.571101	0.835446	0.403466	0.851678	yrbE1A	virulence, detoxification, adaptation	9.06999	8.91408	9.09192	7.98933
Rv0168	223.639	0.636177	0.578447	1.0998	0.271419	0.738618	yrbE1B	virulence, detoxification, adaptation	7.91565	7.89675	7.8946	6.83771
Rv0169	1163	0.554726	0.553453	1.0023	0.316199	0.776438	mce1A	virulence, detoxification, adaptation	10.2798	10.277	10.3083	9.28364
Rv0170	1351.1	0.647568	0.542888	1.19282	0.232939	0.690214	mce1B	virulence, detoxification, adaptation	10.5463	10.493	10.4736	9.52551
Rv0171	1952.36	0.738313	0.631293	1.16952	0.242192	0.703401	mce1C	virulence, detoxification, adaptation	11.2996	10.5924	10.9685	9.51951
Rv0172	1038.69	0.319561	0.563852	0.566746	0.570887	0.908082	mce1D	virulence, detoxification, adaptation	10.0801	10.0206	10.2527	9.1354
Rv0173	835.914	0.42203	0.565708	0.746021	0.455654	0.870989	lprK	cell wall and cell processes	9.75744	9.76956	9.8977	8.78704
Rv0174	1903.94	0.379937	0.539244	0.704574	0.481075	0.880567	mce1F	virulence, detoxification, adaptation	11.0075	10.8991	11.08	10.1253
Rv0175	790.8	-0.00666899	0.507581	-0.0131388	0.989517	0.997601	Rv0175	cell wall and cell processes	9.75045	9.41444	9.87602	9.21709
Rv0176	218.522	-0.198562	0.491195	-0.404243	0.686034	0.948178	Rv0176	cell wall and cell processes	7.53542	7.83995	7.96539	7.64839
Rv0177	1692.23	-0.12396	0.512814	-0.241726	0.808993	0.968199	Rv0177	conserved hypotheticals	10.2636	10.9298	10.477	10.93
Rv0178	897.379	0.201326	0.461211	0.436516	0.662463	0.941964	Rv0178	cell wall and cell processes	9.86001	9.85778	9.90519	9.53924
Rv0179c	245.034	-0.411385	0.507278	-0.810966	0.417385	0.854821	lprO	cell wall and cell processes	8.03343	7.44618	8.07058	7.97808
Rv0180c	159.196	0.141833	0.498363	0.284598	0.775952	0.961872	Rv0180c	cell wall and cell processes	7.10733	7.53513	7.28629	7.24141
Rv0181c	160.205	-0.113794	0.481078	-0.236541	0.813013	0.968199	Rv0181c	conserved hypotheticals	7.25541	7.32119	7.2779	7.42714
Rv0182c	160.086	-0.626318	0.483654	-1.29497	0.19533	0.636421	sigG	information pathways	7.13977	7.08951	7.38497	7.55201
Rv0183	56.2202	-1.40352	0.567907	-2.47139	0.013459	0.137821	Rv0183	intermediary metabolism and respiration	5.22333	5.36796	6.18525	5.94193
Rv0184	95.4821	-1.63091	0.528913	-3.08352	0.00204569	0.0341185	Rv0184	conserved hypotheticals	5.95828	5.91337	6.99448	6.67993
Rv0185	60.3868	-1.35159	0.573375	-2.35725	0.0184107	0.171653	Rv0185	conserved hypotheticals	5.60492	5.17256	6.25799	6.03714
Rv0186	1952.25	-3.28251	0.50244	-6.53314	6.44e-11	6.78e-09	bglS	intermediary metabolism and respiration	9.26743	9.24365	10.6621	11.5044
Rv0186A	32.8374	-2.64688	0.692856	-3.82024	0.000133324	0.00365176	mymT	virulence, detoxification, adaptation	4.02564	3.88293	4.75318	5.64087
Rv0187	87.7077	-0.19679	0.524456	-0.375227	0.707491	0.955456	Rv0187	intermediary metabolism and respiration	6.52782	6.22851	6.37929	6.60348
Rv0188	1403.28	2.50828	0.511274	4.90595	9.3e-07	4.89e-05	Rv0188	cell wall and cell processes	11.0706	10.1579	9.24094	9.15756
Rv0189c	360.64	0.83781	0.455315	1.84007	0.0657586	0.374858	ilvD	intermediary metabolism and respiration	8.72451	8.63511	8.24224	8.13523
Rv0190	132.143	-1.72001	0.51304	-3.35258	0.000800609	0.015901	Rv0190	conserved hypotheticals	6.22185	6.45307	7.22048	7.42189
Rv0191	84.8841	-0.983992	0.534608	-1.84058	0.0656824	0.374858	Rv0191	cell wall and cell processes	6.20649	5.87924	6.49194	6.71354
Rv0192	116.722	0.0452144	0.504716	0.089584	0.928618	0.996025	Rv0192	conserved hypotheticals	6.96729	6.77006	6.70568	6.96697
Rv0192A	0	NA	NA	NA	NA	NA	Rv0192A	cell wall and cell processes	0	0	0	0
Rv0193c	105.978	-0.183801	0.529854	-0.34689	0.728674	0.955818	Rv0193c	conserved hypotheticals	6.4571	6.82087	6.54605	6.94835
Rv0194	57.491	0.252822	0.545702	0.463298	0.643151	0.935838	Rv0194	cell wall and cell processes	6.00208	5.78915	5.8306	5.67716
Rv0195	19.9584	0.965438	0.673567	1.43332	0.151766	NA	Rv0195	regulatory proteins	4.13726	4.68355	3.78749	4.07097
Rv0196	11.6707	1.12464	0.72364	1.55414	0.120151	NA	Rv0196	regulatory proteins	3.61176	3.67853	3.08688	3.14097
Rv0197	124.991	0.492894	0.512622	0.961516	0.336293	0.792287	Rv0197	intermediary metabolism and respiration	7.20946	6.91774	6.58929	6.94357
Rv0198c	494.032	0.159394	0.451776	0.352817	0.724225	0.955818	zmp1	intermediary metabolism and respiration	9.05496	8.92336	8.95159	8.83974
Rv0199	25.3711	-0.110037	0.635686	-0.1731	0.862573	0.976772	Rv0199	cell wall and cell processes	4.76918	4.45442	4.75731	4.5872
Rv0200	57.6343	-0.626432	0.585015	-1.0708	0.28426	0.758253	Rv0200	cell wall and cell processes	5.82033	5.36107	5.68126	6.19297
Rv0201c	38.859	-0.977071	0.607923	-1.60723	0.108004	0.476889	Rv0201c	conserved hypotheticals	5.1438	4.70159	5.56466	5.36223
Rv0202c	1472.57	0.521931	0.456517	1.14329	0.252918	0.717287	mmpL11	cell wall and cell processes	10.8173	10.4491	10.3098	10.3662
Rv0203	34.7712	-0.54116	0.60644	-0.892356	0.372202	0.822411	Rv0203	cell wall and cell processes	5.08144	4.79989	5.36404	5.09425
Rv0204c	166.955	-0.348331	0.486332	-0.716242	0.473842	0.880567	Rv0204c	cell wall and cell processes	7.37018	7.15908	7.55678	7.37686
Rv0205	89.0057	-0.24506	0.538647	-0.454955	0.649142	0.938161	Rv0205	cell wall and cell processes	6.12559	6.59113	6.39264	6.65778
Rv0206c	1793.46	0.153524	0.441188	0.347979	0.727856	0.955818	mmpL3	cell wall and cell processes	10.8125	10.8867	10.8359	10.6773
Rv0207c	351.596	0.972477	0.459626	2.1158	0.0343618	0.253871	Rv0207c	conserved hypotheticals	8.55269	8.76237	8.1364	8.05029
Rv0208c	432.588	1.23823	0.473949	2.61259	0.00898593	0.0995842	Rv0208c	intermediary metabolism and respiration	8.73533	9.19294	8.28962	8.22448
Rv0209	35.2256	0.347451	0.589257	0.589643	0.55543	0.905935	Rv0209	conserved hypotheticals	5.10119	5.31655	5.02562	5.03283
Rv0210	76.5326	0.174509	0.526907	0.331195	0.740497	0.959513	Rv0210	conserved hypotheticals	6.43119	6.14175	6.25238	6.13005
Rv0211	2776.87	0.148402	0.43828	0.338602	0.73491	0.95883	pckA	intermediary metabolism and respiration	11.4037	11.5507	11.372	11.4124
Rv0212c	162.55	0.249774	0.485244	0.514739	0.606735	0.923291	nadR	regulatory proteins	7.3405	7.47004	7.14213	7.37021
Rv0213c	333.972	0.764747	0.522507	1.46361	0.1433	0.55301	Rv0213c	intermediary metabolism and respiration	8.33114	8.70605	7.69373	8.33915
Rv0214	49.6334	-0.321993	0.581726	-0.553513	0.579912	0.911848	fadD4	lipid metabolism	5.23014	5.74844	5.62943	5.79135
Rv0215c	33.669	0.373863	0.621218	0.601823	0.547292	0.900306	fadE3	lipid metabolism	4.92983	5.30549	4.65574	5.14493
Rv0216	58.3195	-0.113877	0.551	-0.206673	0.836265	0.970422	Rv0216	intermediary metabolism and respiration	5.98643	5.63618	5.85575	5.91178
Rv0217c	43.6447	0.754513	0.592423	1.2736	0.202804	0.642062	lipW	intermediary metabolism and respiration	5.83835	5.19656	5.11153	5.15049
Rv0218	86.1308	0.756639	0.518628	1.45893	0.144585	0.55369	Rv0218	cell wall and cell processes	6.68499	6.47378	6.25353	6.03345
Rv0219	4.59075	0.0352657	0.808153	0.0436374	0.965193	NA	Rv0219	cell wall and cell processes	1.85635	2.40089	2.36374	1.86261
Rv0220	437.285	0.63165	0.499475	1.26463	0.206005	0.645485	lipC	intermediary metabolism and respiration	9.02042	8.78232	8.76587	8.20721
Rv0221	175.997	0.876084	0.488067	1.79501	0.0726525	0.392254	Rv0221	lipid metabolism	7.50718	7.76278	7.24494	7.00677
Rv0222	155.275	0.881145	0.483079	1.82402	0.0681491	0.382385	echA1	lipid metabolism	7.44978	7.48009	7.04828	6.85249
Rv0223c	147.205	0.415471	0.482477	0.861119	0.389173	0.838313	Rv0223c	intermediary metabolism and respiration	7.35597	7.24835	7.11305	7.01153
Rv0224c	19.3539	0.657007	0.657981	0.998521	0.318027	NA	Rv0224c	intermediary metabolism and respiration	4.31904	4.44387	4.0826	4.01446
Rv0225	84.718	-0.165984	0.528675	-0.313962	0.75355	0.961872	Rv0225	cell wall and cell processes	6.43691	6.24702	6.59784	6.25206
Rv0226c	44.117	-0.742561	0.572425	-1.29722	0.194555	0.636293	Rv0226c	cell wall and cell processes	5.23487	5.23071	5.66636	5.60692
Rv0227c	263.006	-0.515906	0.493643	-1.0451	0.295977	0.763526	Rv0227c	cell wall and cell processes	7.99465	7.69399	8.33004	7.93775
Rv0228	112.151	0.0795978	0.502373	0.158444	0.874107	0.978481	Rv0228	intermediary metabolism and respiration	6.95607	6.67765	6.76543	6.78893
Rv0229c	85.3071	1.02721	0.517147	1.98631	0.0469988	0.311691	Rv0229c	cell wall and cell processes	6.74535	6.44793	5.9948	6.04166
Rv0230c	544.815	2.96604	0.617572	4.80275	1.57e-06	7.64e-05	php	lipid metabolism	9.78989	7.90691	7.34317	7.18755
Rv0231	181.864	-0.22031	0.487221	-0.452176	0.651142	0.939083	fadE4	lipid metabolism	7.52512	7.33292	7.68659	7.41455
Rv0232	166.724	-1.01362	0.556498	-1.82143	0.0685414	0.38291	Rv0232	regulatory proteins	6.91939	6.96439	6.98135	7.92886
Rv0233	281.227	-0.510475	0.483974	-1.05476	0.291537	0.763526	nrdB	information pathways	8.11626	7.76483	8.13043	8.36683
Rv0234c	106.689	-0.37257	0.502725	-0.7411	0.458633	0.870989	gabD1	intermediary metabolism and respiration	6.71269	6.52029	6.83317	6.83021
Rv0235c	124.623	-0.0458593	0.525983	-0.0871879	0.930522	0.996536	Rv0235c	cell wall and cell processes	7.11764	6.69371	7.13299	6.72921
Rv0236A	5.22787	-0.143604	0.806536	-0.178051	0.858683	NA	Rv0236A	cell wall and cell processes	2.08901	2.60162	2.55564	2.31072
Rv0236c	332.349	0.0921	0.478909	0.192312	0.847498	0.97183	aftD	cell wall and cell processes	8.15858	8.58157	8.36674	8.31319
Rv0237	37.8457	-0.616211	0.6206	-0.992928	0.320745	0.779132	lpqI	cell wall and cell processes	5.21949	4.76433	5.57535	5.07115
Rv0238	163.031	-0.10851	0.48305	-0.224635	0.822263	0.968808	Rv0238	regulatory proteins	7.26685	7.35982	7.27521	7.47135
Rv0239	173.871	1.6126	0.578079	2.78958	0.00527758	0.0678633	vapB24	virulence, detoxification, adaptation	8.06667	6.89729	6.77296	6.45718
Rv0240	19.823	-1.66729	0.713018	-2.33836	0.0193684	NA	vapC24	virulence, detoxification, adaptation	3.91351	3.48958	4.22743	4.7835
Rv0241c	187.674	-1.47481	0.501268	-2.94217	0.00325919	0.0477401	htdX	intermediary metabolism and respiration	7.11704	6.77382	7.68919	7.91779
Rv0242c	136.55	-2.23221	0.515669	-4.32876	1.5e-05	0.000555147	fabG4	lipid metabolism	6.27574	6.00741	7.36977	7.4013
Rv0243	493.142	-1.29509	0.45532	-2.84435	0.00445028	0.059496	fadA2	lipid metabolism	8.50042	8.37866	9.12603	9.26012
Rv0244c	700.084	-0.741237	0.485111	-1.52797	0.126519	0.52493	fadE5	lipid metabolism	9.2863	9.03182	9.32379	9.83637
Rv0245	218.67	1.3861	0.49138	2.82083	0.00479001	0.0630373	Rv0245	intermediary metabolism and respiration	7.72803	8.23401	7.18075	7.21768
Rv0246	153.663	-0.749939	0.506852	-1.4796	0.13898	0.54827	Rv0246	cell wall and cell processes	6.91965	7.05682	7.18571	7.62848
Rv0247c	422.687	-0.492417	0.4728	-1.04149	0.297648	0.763526	Rv0247c	intermediary metabolism and respiration	8.6784	8.40354	8.97456	8.68793
Rv0248c	855.773	-0.394872	0.452316	-0.872999	0.382663	0.832979	Rv0248c	intermediary metabolism and respiration	9.59919	9.61664	9.96963	9.69599
Rv0249c	131.976	-0.493173	0.501472	-0.983451	0.325385	0.7819	Rv0249c	intermediary metabolism and respiration	6.72282	7.0111	7.24307	7.0862
Rv0250c	103.215	0.751325	0.523552	1.43505	0.151272	0.571339	Rv0250c	conserved hypotheticals	6.91612	6.76292	6.59406	6.16775
Rv0251c	736.522	0.13679	0.51679	0.264692	0.791247	0.965487	hsp	virulence, detoxification, adaptation	9.8575	9.04246	9.44955	9.44096
Rv0252	219.562	1.21547	0.538663	2.25645	0.0240422	0.206102	nirB	intermediary metabolism and respiration	8.14276	7.80299	6.84584	7.52628
Rv0253	9.66422	1.34819	0.751252	1.7946	0.0727182	NA	nirD	intermediary metabolism and respiration	3.1662	3.51167	2.68091	2.78799
Rv0254c	15.9441	1.03644	0.700172	1.48027	0.138801	NA	cobU	intermediary metabolism and respiration	3.72055	4.39608	3.5696	3.59503
Rv0255c	80.4514	0.314335	0.542967	0.578921	0.562643	0.907305	cobQ1	intermediary metabolism and respiration	6.53436	6.22378	6.39628	5.96871
Rv0256c	395.365	-0.273838	0.46902	-0.583852	0.55932	0.905937	PPE2	PE/PPE	8.4605	8.60204	8.52315	8.84458
Rv0257	64.7822	0.295644	0.613846	0.481626	0.630072	0.934596	Rv0257	conserved hypotheticals	6.37557	5.46948	6.08118	5.50479
Rv0258c	23.1896	0.23681	0.645894	0.36664	0.713888	0.955818	Rv0258c	conserved hypotheticals	4.73568	4.36206	4.35795	4.50308
Rv0259c	11.0933	-0.476452	0.749801	-0.635437	0.525143	NA	Rv0259c	conserved hypotheticals	3.11597	3.56727	3.49166	3.70519
Rv0260c	6.75408	-0.0458471	0.790269	-0.0580146	0.953737	NA	Rv0260c	regulatory proteins	2.66915	2.76588	2.46781	2.95693
Rv0261c	29.7069	0.210912	0.642908	0.32806	0.742866	0.960711	narK3	cell wall and cell processes	4.69628	5.08791	4.45888	5.05
Rv0262c	190.52	0.642389	0.469225	1.36904	0.170986	0.606371	aac	virulence, detoxification, adaptation	7.71336	7.73517	7.36179	7.34161
Rv0263c	156.498	1.00255	0.522314	1.91943	0.0549293	0.335617	Rv0263c	conserved hypotheticals	7.68929	7.20482	7.06006	6.65285
Rv0264c	50.8404	0.308652	0.572445	0.539182	0.589761	0.916252	Rv0264c	conserved hypotheticals	5.89773	5.51052	5.69109	5.36743
Rv0265c	137.978	0.717261	0.544855	1.31643	0.188031	0.6285	Rv0265c	cell wall and cell processes	7.57173	6.73417	6.77003	6.82548
Rv0266c	138.738	-0.137533	0.496854	-0.276809	0.781927	0.96213	oplA	intermediary metabolism and respiration	7.04327	7.09568	6.98019	7.29557
Rv0267	542.781	0.375059	0.471178	0.796003	0.42603	0.863076	narU	cell wall and cell processes	9.00681	9.3176	9.08511	8.79688
Rv0268c	388.391	0.665944	0.453073	1.46984	0.141606	0.551278	Rv0268c	conserved hypotheticals	8.74293	8.77454	8.42212	8.31237
Rv0269c	111.115	0.152197	0.495784	0.306982	0.758857	0.961872	Rv0269c	conserved hypotheticals	6.80254	6.86735	6.80027	6.69524
Rv0270	1122.68	0.456672	0.453046	1.008	0.313452	0.775346	fadD2	lipid metabolism	10.1639	10.3226	10.0944	9.84028
Rv0271c	697.674	-0.142378	0.445623	-0.319504	0.749344	0.961872	fadE6	lipid metabolism	9.40301	9.40116	9.54815	9.41948
Rv0272c	156.726	-0.115027	0.501708	-0.229272	0.818658	0.968808	Rv0272c	conserved hypotheticals	7.01237	7.43625	7.254	7.37862
Rv0273c	51.0715	0.0889582	0.55417	0.160525	0.872467	0.978481	Rv0273c	regulatory proteins	5.70043	5.68747	5.73769	5.54238
Rv0274	105.088	0.274004	0.51052	0.536716	0.591464	0.916252	Rv0274	conserved hypotheticals	6.8251	6.7328	6.44935	6.76561
Rv0275c	142.843	0.0622626	0.516972	0.120437	0.904137	0.983862	Rv0275c	regulatory proteins	7.06885	7.24255	6.83413	7.34783
Rv0276	831.34	0.629834	0.479066	1.31471	0.188606	0.6285	Rv0276	conserved hypotheticals	10.0207	9.60719	9.60924	9.29959
Rv0277A	302.62	0.315327	0.538665	0.585386	0.558288	0.905937	vapB25	virulence, detoxification, adaptation	8.48383	8.04446	8.39826	7.64409
Rv0277c	308.599	0.117468	0.548074	0.214329	0.83029	0.969858	vapC25	virulence, detoxification, adaptation	7.91064	8.5133	7.74305	8.48973
Rv0278c	33.0984	0.406257	0.602602	0.674171	0.500202	0.889508	PE_PGRS3	PE/PPE	5.26369	4.95753	4.98595	4.79645
Rv0279c	136.706	0.218635	0.545679	0.400667	0.688666	0.948867	PE_PGRS4	PE/PPE	7.427	6.6711	7.10973	6.83423
Rv0280	343.202	0.882922	0.555642	1.58901	0.112058	0.484624	PPE3	PE/PPE	8.72779	8.4069	7.47865	8.37159
Rv0281	346.258	0.178249	0.468682	0.380319	0.703708	0.954866	Rv0281	lipid metabolism	8.42178	8.5347	8.21467	8.51285
Rv0282	7691.4	-0.904802	0.503929	-1.79549	0.072575	0.392254	eccA3	cell wall and cell processes	12.8019	12.1644	13.2453	12.9091
Rv0283	2477.96	-1.53169	0.532886	-2.87433	0.00404888	0.0559044	eccB3	cell wall and cell processes	10.8232	10.1947	11.797	11.1196
Rv0284	6583.97	-1.62159	0.487537	-3.32608	0.000880775	0.0170536	eccC3	cell wall and cell processes	12.0931	11.8261	13.2049	12.5886
Rv0285	227.748	-1.24389	0.513611	-2.42186	0.0154414	0.152161	PE5	PE/PPE	7.37412	7.263	8.33225	7.68362
Rv0286	1611.75	-1.54992	0.491698	-3.15218	0.00162055	0.0278553	PPE4	PE/PPE	10.114	9.81933	11.1644	10.5638
Rv0287	165.023	-0.886618	0.661982	-1.33934	0.180461	0.621013	esxG	cell wall and cell processes	7.2031	6.14905	7.92424	6.42331
Rv0288	300.348	-1.59022	0.561804	-2.83057	0.00464653	0.0616305	esxH	cell wall and cell processes	7.69129	7.19197	8.82816	7.87414
Rv0289	1161.93	-0.194219	0.548178	-0.3543	0.723114	0.955818	espG3	cell wall and cell processes	10.4022	9.53782	10.4375	9.84517
Rv0290	1163.48	-1.80553	0.538646	-3.35198	0.000802367	0.015901	eccD3	cell wall and cell processes	9.55134	8.99915	10.7567	9.95761
Rv0291	1440.69	-0.880634	0.56561	-1.55697	0.119479	0.503785	mycP3	intermediary metabolism and respiration	10.3945	9.5753	10.9728	10.1306
Rv0292	462.997	-0.978842	0.509028	-1.92296	0.0544845	0.335617	eccE3	cell wall and cell processes	8.57519	8.31224	9.33173	8.64603
Rv0293c	182.374	-0.339165	0.4862	-0.697583	0.485438	0.880567	Rv0293c	conserved hypotheticals	7.53669	7.2395	7.65135	7.53401
Rv0294	30.8469	-0.600087	0.61175	-0.980936	0.326624	0.7832	tam	intermediary metabolism and respiration	4.76378	4.78442	5.00687	5.17343
Rv0295c	61.7456	0.255834	0.539161	0.474504	0.635141	0.934596	Rv0295c	conserved hypotheticals	5.87859	6.12403	5.83661	5.89851
Rv0296c	83.6328	-0.36019	0.517581	-0.69591	0.486486	0.880567	Rv0296c	intermediary metabolism and respiration	6.36222	6.18088	6.44516	6.50795
Rv0297	1342.31	1.56967	0.548237	2.86313	0.0041948	0.0574483	PE_PGRS5	PE/PPE	10.7123	10.5439	9.98437	9.11677
Rv0298	184.447	-0.268235	0.491415	-0.545842	0.585174	0.914811	Rv0298	conserved hypotheticals	7.3481	7.51466	7.75303	7.40603
Rv0299	25.3465	0.654622	0.630507	1.03825	0.299155	0.763526	Rv0299	conserved hypotheticals	4.89645	4.62069	4.49712	4.32807
Rv0300	75.9882	1.93875	0.584845	3.31498	0.000916487	0.0176437	vapB2	virulence, detoxification, adaptation	6.78368	5.94983	5.47819	5.08885
Rv0301	176.312	-0.621438	0.496011	-1.25287	0.210253	0.652247	vapC2	virulence, detoxification, adaptation	7.08983	7.37389	7.45957	7.73956
Rv0302	72.8739	-0.601085	0.571136	-1.05244	0.292599	0.763526	Rv0302	regulatory proteins	5.7195	6.15085	5.99925	6.55709
Rv0303	56.4545	-0.424547	0.575356	-0.737886	0.460584	0.871283	Rv0303	intermediary metabolism and respiration	5.3876	5.88946	5.77008	6.05177
Rv0304c	320.841	0.939557	0.475595	1.97554	0.0482071	0.315972	PPE5	PE/PPE	8.36772	8.65541	8.08899	7.83101
Rv0305c	346.198	0.835635	0.476708	1.75293	0.0796145	0.411382	PPE6	PE/PPE	8.73312	8.48169	8.26354	7.95086
Rv0306	17.3741	0.0604637	0.682127	0.0886399	0.929368	NA	Rv0306	intermediary metabolism and respiration	3.92282	4.30194	4.08183	4.12926
Rv0307c	29.726	0.22817	0.606655	0.376112	0.706834	0.955204	Rv0307c	conserved hypotheticals	4.96271	4.92115	4.87269	4.76407
Rv0308	120.126	-0.153814	0.545715	-0.281858	0.778053	0.961872	Rv0308	cell wall and cell processes	7.05259	6.54204	7.14962	6.61528
Rv0309	220.413	0.456254	0.489973	0.931184	0.351758	0.806173	Rv0309	cell wall and cell processes	7.99384	7.77273	7.78534	7.41746
Rv0310c	7.49566	-0.278366	0.781127	-0.356364	0.721568	NA	Rv0310c	conserved hypotheticals	2.91891	2.7035	3.1025	2.74657
Rv0311	38.1856	-0.0153237	0.614686	-0.0249293	0.980111	0.996678	Rv0311	conserved hypotheticals	5.32809	5.09613	4.87056	5.48388
Rv0312	73.1947	-0.658909	0.554232	-1.18887	0.234491	0.692127	Rv0312	conserved hypotheticals	6.10324	5.79002	6.53249	6.08354
Rv0313	269.253	0.79269	0.479057	1.65469	0.0979882	0.455442	Rv0313	conserved hypotheticals	8.32038	8.16545	7.60016	7.92746
Rv0314c	461.757	0.223985	0.464362	0.482349	0.629558	0.934596	Rv0314c	cell wall and cell processes	8.85637	8.95556	8.6082	8.91728
Rv0315	304.398	-0.824667	0.485509	-1.69856	0.0894014	0.437706	Rv0315	intermediary metabolism and respiration	7.83519	8.0366	8.61544	8.20498
Rv0316	19.5106	-0.669117	0.685742	-0.975756	0.329185	NA	Rv0316	intermediary metabolism and respiration	3.81975	4.31073	4.42374	4.47951
Rv0317c	71.0137	0.436641	0.526517	0.8293	0.406935	0.852431	glpQ2	intermediary metabolism and respiration	6.15752	6.3342	6.066	5.94425
Rv0318c	29.9356	-0.494394	0.626121	-0.789614	0.429753	0.864898	Rv0318c	cell wall and cell processes	4.59339	4.88832	5.17178	4.85572
Rv0319	9.7257	0.432189	0.748251	0.577599	0.563535	NA	pcp	intermediary metabolism and respiration	3.19575	3.47155	3.07119	3.20866
Rv0320	18.5073	-0.47753	0.738688	-0.646456	0.517984	NA	Rv0320	cell wall and cell processes	4.33549	3.33646	4.41078	3.98181
Rv0321	39.058	-0.00774617	0.578141	-0.0133984	0.98931	0.997601	dcd	intermediary metabolism and respiration	5.33442	5.23015	5.32294	5.24728
Rv0322	17.739	0.744774	0.671572	1.109	0.26743	NA	udgA	intermediary metabolism and respiration	4.15296	4.36038	3.95379	3.81478
Rv0323c	28.1249	0.714377	0.634768	1.12541	0.260414	0.725969	Rv0323c	conserved hypotheticals	4.81405	5.03219	4.27262	4.74959
Rv0324	19.6579	-0.411011	0.688005	-0.597396	0.550243	NA	Rv0324	regulatory proteins	3.82566	4.43604	4.36675	4.43907
Rv0325	4.96742	0.539386	0.805251	0.669836	0.502963	NA	Rv0325	unknown	2.23372	2.36103	2.25133	1.84547
Rv0326	15.5308	-0.359095	0.713354	-0.503389	0.614691	NA	Rv0326	unknown	3.87004	3.78654	3.6502	4.28102
Rv0327c	27.5386	-0.603401	0.627467	-0.961646	0.336228	0.792287	cyp135A1	intermediary metabolism and respiration	4.72136	4.4815	4.86962	4.96741
Rv0328	22.2088	-0.418078	0.667302	-0.62652	0.530974	0.900306	Rv0328	regulatory proteins	4.05764	4.57819	4.51457	4.64633
Rv0329c	43.479	-0.110497	0.617475	-0.17895	0.857977	0.975211	Rv0329c	conserved hypotheticals	5.0876	5.5931	5.07442	5.71088
Rv0330c	18.8915	-0.424857	0.705191	-0.60247	0.546861	NA	Rv0330c	conserved hypotheticals	3.75348	4.33974	4.01176	4.56589
Rv0331	107.535	-1.24454	0.525508	-2.36827	0.0178715	0.168181	Rv0331	intermediary metabolism and respiration	6.30204	6.28448	6.73673	7.15882
Rv0332	157.978	0.0793813	0.515797	0.1539	0.877688	0.979047	Rv0332	conserved hypotheticals	7.53759	7.00629	7.37338	7.12203
Rv0333	106.546	0.136517	0.508174	0.268642	0.788205	0.963661	Rv0333	conserved hypotheticals	6.87059	6.64949	6.56488	6.79182
Rv0334	80.8056	-0.241931	0.523271	-0.462343	0.643835	0.935838	rmlA	intermediary metabolism and respiration	6.3836	6.12171	6.43912	6.34835
Rv0335c	21.7103	-0.126141	0.666194	-0.189345	0.849822	NA	PE6	PE/PPE	4.55777	4.15344	4.60726	4.22922
Rv0336	0.318558	-0.221908	0.446976	-0.496464	0.619567	NA	Rv0336	insertion seqs and phages	-1.4617	-1.47051	-1.48171	-1.32656
Rv0337c	243.608	0.185542	0.477394	0.388656	0.69753	0.953726	aspC	intermediary metabolism and respiration	7.96693	7.98075	7.68983	8.01304
Rv0338c	630.162	0.400085	0.458362	0.872859	0.38274	0.832979	Rv0338c	intermediary metabolism and respiration	9.32907	9.46585	9.01864	9.2888
Rv0339c	111.036	-0.467144	0.508313	-0.919008	0.358091	0.810632	Rv0339c	regulatory proteins	6.67594	6.60504	6.74413	7.05105
Rv0340	26.2566	0.0411056	0.621901	0.0660967	0.947301	0.996678	Rv0340	conserved hypotheticals	4.7522	4.69267	4.67367	4.72514
Rv0341	1192.84	-3.45468	0.547474	-6.31023	2.79e-10	2.61e-08	iniB	cell wall and cell processes	8.56944	8.15308	9.87494	10.7898
Rv0342	956.256	-2.11849	0.477038	-4.44092	8.96e-06	0.000349677	iniA	cell wall and cell processes	8.97413	8.90325	9.87457	10.4216
Rv0343	190.274	-1.71336	0.50749	-3.37615	0.00073507	0.0147408	iniC	cell wall and cell processes	6.83245	6.86773	7.55663	8.06739
Rv0344c	40.8696	-0.708161	0.617623	-1.14659	0.251551	0.716581	lpqJ	cell wall and cell processes	5.07797	5.1018	5.06438	5.79147
Rv0345	47.8505	0.397135	0.559836	0.709377	0.47809	0.880567	Rv0345	conserved hypotheticals	5.74141	5.58665	5.35645	5.52279
Rv0346c	426.022	-0.101377	0.496163	-0.204323	0.838101	0.970422	ansP2	cell wall and cell processes	8.53342	8.81431	8.978	8.44374
Rv0347	128.148	-0.746118	0.504005	-1.48038	0.138772	0.548093	Rv0347	cell wall and cell processes	6.74925	6.73235	6.98903	7.32618
Rv0348	66.0405	-0.0361512	0.530193	-0.068185	0.945638	0.996678	Rv0348	regulatory proteins	6.05931	6.00902	6.10207	6.00371
Rv0349	38.1529	-0.301004	0.59038	-0.509847	0.610159	0.925123	Rv0349	conserved hypotheticals	5.30731	4.99436	5.26916	5.36895
Rv0350	2636.89	-3.34391	0.517308	-6.46406	1.02e-10	1.04e-08	dnaK	virulence, detoxification, adaptation	9.49344	9.73732	11.0617	11.9382
Rv0351	707.995	-3.10013	0.569527	-5.44334	5.23e-08	3.52e-06	grpE	virulence, detoxification, adaptation	7.53942	7.99052	9.01669	10.0865
Rv0352	331.846	-1.40472	0.482609	-2.91068	0.00360645	0.0508563	dnaJ1	virulence, detoxification, adaptation	7.91281	7.68844	8.42893	8.79265
Rv0353	156.827	-1.38166	0.552584	-2.50037	0.0124065	0.129806	hspR	virulence, detoxification, adaptation	6.74325	6.63147	6.98043	7.86939
Rv0354c	71.0537	-0.444465	0.544629	-0.816087	0.41445	0.852431	PPE7	PE/PPE	5.87881	6.11219	6.06915	6.42056
Rv0355c	516.168	0.103923	0.46074	0.225556	0.821547	0.968808	PPE8	PE/PPE	9.11185	8.95475	9.09704	8.83435
Rv0356c	108.122	1.02729	0.503631	2.03977	0.0413732	0.285044	Rv0356c	conserved hypotheticals	6.87527	7.03176	6.47075	6.25369
Rv0357c	95.2836	-0.540383	0.514917	-1.04946	0.293968	0.763526	purA	intermediary metabolism and respiration	6.27357	6.50567	6.64696	6.76856
Rv0358	5.63286	-0.66758	0.802527	-0.831847	0.405495	NA	Rv0358	conserved hypotheticals	2.46974	2.18399	2.73914	2.46457
Rv0359	46.3575	0.646946	0.57643	1.12233	0.261721	0.727507	Rv0359	cell wall and cell processes	5.75811	5.53889	5.45894	5.08354
Rv0360c	13.4106	0.724833	0.748028	0.968992	0.332549	NA	Rv0360c	conserved hypotheticals	3.80366	3.72356	3.6999	2.89705
Rv0361	170.368	0.112336	0.477918	0.235053	0.814168	0.968199	Rv0361	cell wall and cell processes	7.49709	7.38352	7.43413	7.31385
Rv0362	119.548	0.21026	0.497942	0.422259	0.672836	0.942878	mgtE	cell wall and cell processes	6.81522	7.07473	6.80654	6.8617
Rv0363c	436.373	-0.0057376	0.453348	-0.0126561	0.989902	0.997601	fba	intermediary metabolism and respiration	8.70058	8.82777	8.81758	8.7205
Rv0364	127.862	0.0791493	0.499245	0.158538	0.874033	0.978481	Rv0364	cell wall and cell processes	7.0321	6.9965	7.10972	6.80393
Rv0365c	96.2287	0.743398	0.565826	1.31383	0.188904	0.62887	Rv0365c	conserved hypotheticals	7.04989	6.1969	6.36985	6.1294
Rv0366c	24.432	-1.21064	0.664922	-1.82072	0.0686488	0.38291	Rv0366c	conserved hypotheticals	4.18624	4.22563	4.54569	5.06162
Rv0367c	31.0675	-0.443287	0.607384	-0.72983	0.465494	0.875628	Rv0367c	conserved hypotheticals	4.83782	4.83133	5.12308	5.01601
Rv0368c	6.96248	0.195261	0.783238	0.2493	0.803129	NA	Rv0368c	conserved hypotheticals	2.92753	2.59589	2.7226	2.64698
Rv0369c	44.0365	-0.0264375	0.564886	-0.0468015	0.962671	0.996678	Rv0369c	intermediary metabolism and respiration	5.43376	5.47362	5.4685	5.47002
Rv0370c	40.8298	0.299869	0.595035	0.503952	0.614295	0.92694	Rv0370c	intermediary metabolism and respiration	5.10657	5.63786	5.13779	5.34184
Rv0371c	1.06771	-0.612409	0.652465	-0.938608	0.347932	NA	Rv0371c	conserved hypotheticals	0.0815801	0.0546076	0.437048	0.0720431
Rv0372c	8.56398	0.531487	0.758734	0.700491	0.483621	NA	Rv0372c	conserved hypotheticals	3.15781	3.14204	2.93184	2.88549
Rv0373c	69.7116	0.569496	0.547768	1.03967	0.298495	0.763526	Rv0373c	intermediary metabolism and respiration	6.40586	6.03102	6.05467	5.7262
Rv0374c	6.53152	0.998068	0.808266	1.23483	0.216895	NA	Rv0374c	intermediary metabolism and respiration	2.82167	1.85339	2.15414	1.52987
Rv0375c	9.96849	0.330635	0.746008	0.443205	0.657617	NA	Rv0375c	intermediary metabolism and respiration	3.33574	3.37586	3.06019	3.32332
Rv0376c	49.3641	0.20147	0.557763	0.361212	0.717941	0.955818	Rv0376c	conserved hypotheticals	5.55985	5.77393	5.51257	5.61245
Rv0377	60.012	1.11779	0.544378	2.05333	0.040041	0.282806	Rv0377	regulatory proteins	6.18718	6.00537	5.58053	5.34667
Rv0378	1.73885	0.796642	0.742957	1.07226	0.283604	NA	Rv0378	conserved hypotheticals	0.417074	0.906636	0.403442	0.377675
Rv0379	40.5461	0.435303	0.677017	0.642972	0.520242	0.899762	secE2	cell wall and cell processes	5.60573	4.94135	5.45899	4.35237
Rv0380c	34.24	0.622762	0.614733	1.01306	0.311031	0.774364	Rv0380c	intermediary metabolism and respiration	5.34503	5.01839	5.04333	4.59657
Rv0381c	67.1896	0.0184232	0.53128	0.034677	0.972337	0.996678	Rv0381c	conserved hypotheticals	6.1521	5.98556	6.11173	6.0038
Rv0382c	118.61	0.508053	0.541985	0.937393	0.348556	0.802377	pyrE	intermediary metabolism and respiration	7.28915	6.54365	6.62387	6.72158
Rv0383c	660.823	0.276584	0.466984	0.592278	0.553664	0.905935	Rv0383c	cell wall and cell processes	9.6099	9.22381	9.1936	9.33934
Rv0384c	1115.42	-0.227739	0.447055	-0.50942	0.610458	0.92516	clpB	virulence, detoxification, adaptation	10.1115	9.98334	10.0853	10.2727
Rv0385	37.2813	0.530903	0.604485	0.878273	0.379795	0.829787	Rv0385	intermediary metabolism and respiration	5.55603	4.96495	5.04197	4.95052
Rv0386	252.863	0.0632222	0.473268	0.133586	0.89373	0.982873	Rv0386	regulatory proteins	8.1254	7.84606	7.90338	8.00697
Rv0387c	20.7487	-0.026632	0.66679	-0.0399406	0.96814	NA	Rv0387c	conserved hypotheticals	4.52176	4.11643	4.47723	4.19513
Rv0388c	20.2263	0.26337	0.676596	0.389258	0.697085	NA	PPE9	PE/PPE	4.28483	4.44226	3.9118	4.46788
Rv0389	74.2406	0.0284066	0.540912	0.0525162	0.958117	0.996678	purT	intermediary metabolism and respiration	6.26725	6.14675	6.38021	5.95865
Rv0390	54.2015	0.021787	0.549456	0.039652	0.968371	0.996678	Rv0390	conserved hypotheticals	5.84575	5.67113	5.808	5.68221
Rv0391	111.25	-0.454486	0.498511	-0.911687	0.361934	0.812362	metZ	intermediary metabolism and respiration	6.68346	6.62512	6.96744	6.85463
Rv0392c	194.23	-0.0275159	0.47117	-0.0583991	0.953431	0.996678	ndhA	intermediary metabolism and respiration	7.57848	7.60759	7.5602	7.65614
Rv0393	42.8111	0.39034	0.567035	0.688388	0.491209	0.881391	Rv0393	insertion seqs and phages	5.44078	5.56867	5.26575	5.32357
Rv0394c	70.7681	0.841889	0.586175	1.43624	0.150933	0.571339	Rv0394c	cell wall and cell processes	6.6248	5.71903	5.86438	5.64093
Rv0395	1.4301	-0.812215	0.708697	-1.14607	0.251767	NA	Rv0395	conserved hypotheticals	0.574661	0.540239	0.795441	0.820264
Rv0396	9.54461	0.845674	0.75472	1.12051	0.262495	NA	Rv0396	conserved hypotheticals	3.4833	3.01462	2.87367	2.87119
Rv0397	2.044	0.478525	0.77898	0.614297	0.539019	NA	Rv0397	insertion seqs and phages	0.953491	0.987067	0.797968	0.817033
Rv0397A	34.2089	1.04551	0.622092	1.68064	0.0928331	0.446297	Rv0397A	conserved hypotheticals	5.04649	5.41835	4.88934	4.3871
Rv0398c	36.4148	0.631472	0.596337	1.05892	0.289637	0.763526	Rv0398c	cell wall and cell processes	5.47468	5.07634	5.03013	4.84302
Rv0399c	76.8008	-0.038314	0.519412	-0.0737641	0.941198	0.996678	lpqK	cell wall and cell processes	6.2021	6.29899	6.23724	6.31124
Rv0400c	198.018	0.411741	0.483537	0.85152	0.394481	0.844886	fadE7	lipid metabolism	7.88998	7.53388	7.47374	7.49289
Rv0401	17.08	0.300032	0.693226	0.432805	0.665156	NA	Rv0401	cell wall and cell processes	4.19559	4.02711	4.17756	3.67675
Rv0402c	408.288	0.340979	0.490298	0.695454	0.486771	0.880567	mmpL1	cell wall and cell processes	8.99463	8.42028	8.5464	8.53584
Rv0403c	19.0743	0.621349	0.668016	0.930141	0.352298	NA	mmpS1	cell wall and cell processes	4.22564	4.46246	4.16368	3.88375
Rv0404	210.952	0.23381	0.469182	0.498335	0.618248	0.928612	fadD30	lipid metabolism	7.71715	7.84321	7.61661	7.67681
Rv0405	422.862	-0.443445	0.454584	-0.975496	0.329314	0.786327	pks6	lipid metabolism	8.60579	8.55052	8.75765	8.91011
Rv0406c	28.5326	-0.59162	0.641387	-0.922406	0.356317	0.810632	Rv0406c	conserved hypotheticals	4.53114	4.7327	5.19611	4.66349
Rv0407	98.842	-0.153713	0.531948	-0.288962	0.77261	0.961872	fgd1	intermediary metabolism and respiration	6.75752	6.3252	6.79535	6.47853
Rv0408	161.089	0.260106	0.491461	0.529251	0.596631	0.919091	pta	intermediary metabolism and respiration	7.35671	7.43029	7.39228	7.06749
Rv0409	87.9712	0.106114	0.530909	0.199872	0.841581	0.970422	ackA	intermediary metabolism and respiration	6.29247	6.6295	6.56445	6.24676
Rv0410c	617.283	-0.623542	0.47937	-1.30075	0.193343	0.636293	pknG	regulatory proteins	9.16206	8.89764	9.17042	9.60535
Rv0411c	298.645	-0.886425	0.49307	-1.79777	0.0722137	0.392254	glnH	cell wall and cell processes	7.93032	7.83342	8.11117	8.63933
Rv0412c	343.471	-0.68587	0.503584	-1.36198	0.173205	0.608373	Rv0412c	cell wall and cell processes	8.13185	8.18276	8.19397	8.84533
Rv0413	71.9869	-0.244853	0.526143	-0.465374	0.641664	0.935838	mutT3	information pathways	6.12301	6.0717	6.16148	6.30239
Rv0414c	16.5361	-0.74458	0.729688	-1.02041	0.307534	NA	thiE	intermediary metabolism and respiration	4.04774	3.3549	3.85538	4.36711
Rv0415	140.85	2.04918	0.522167	3.92439	8.7e-05	0.00256962	thiO	intermediary metabolism and respiration	7.65919	7.00971	6.25264	6.12348
Rv0416	1.32752	-0.00276136	0.707122	-0.00390507	0.996884	NA	thiS	intermediary metabolism and respiration	0.373192	0.137155	0.315454	0.211769
Rv0417	28.6804	0.603789	0.613295	0.984499	0.32487	0.781379	thiG	intermediary metabolism and respiration	4.85724	5.0443	4.71754	4.54534
Rv0418	233.729	-0.844525	0.497939	-1.69604	0.0898777	0.437706	lpqL	cell wall and cell processes	7.76223	7.2885	8.08592	8.01032
Rv0419	282.022	-0.026538	0.462522	-0.0573767	0.954245	0.996678	lpqM	cell wall and cell processes	8.16591	8.09401	8.06915	8.21647
Rv0420c	124.262	0.697861	0.500035	1.39562	0.162828	0.591237	Rv0420c	cell wall and cell processes	7.20257	7.00688	6.57156	6.81812
Rv0421c	35.7983	0.22997	0.600245	0.383127	0.701626	0.954866	Rv0421c	conserved hypotheticals	4.94717	5.4126	5.07959	5.09391
Rv0422c	67.8268	0.40173	0.542029	0.741159	0.458597	0.870989	thiD	intermediary metabolism and respiration	6.11747	6.22088	6.10993	5.74248
Rv0423c	1103.98	0.280702	0.451483	0.621734	0.534117	0.900306	thiC	intermediary metabolism and respiration	10.0446	10.3006	10.0805	9.94382
Rv0424c	193.631	0.460522	0.515191	0.893887	0.371383	0.822411	Rv0424c	conserved hypotheticals	7.30443	7.97144	7.42782	7.41128
Rv0425c	1707.64	0.267404	0.455896	0.586546	0.557509	0.905935	ctpH	cell wall and cell processes	10.8726	10.7327	10.7938	10.4709
Rv0426c	505.202	0.365692	0.489392	0.747238	0.45492	0.870989	Rv0426c	cell wall and cell processes	9.29993	8.74645	8.9314	8.73704
Rv0427c	45.2437	-0.676834	0.604899	-1.11892	0.263174	0.729139	xthA	information pathways	5.52782	4.88088	5.69195	5.55556
Rv0428c	14.8643	-0.640628	0.706407	-0.906882	0.364469	NA	Rv0428c	intermediary metabolism and respiration	3.85418	3.57796	4.03888	4.02232
Rv0429c	11.4277	-0.492579	0.733017	-0.671989	0.501591	NA	def	information pathways	3.40957	3.41561	3.64665	3.63715
Rv0430	28.7975	-0.482335	0.687249	-0.701834	0.482783	0.880567	Rv0430	conserved hypotheticals	5.00522	3.98072	4.8457	4.9248
Rv0431	144.382	-0.107018	0.515564	-0.207574	0.835562	0.97023	Rv0431	cell wall and cell processes	7.35958	6.81916	7.133	7.23187
Rv0432	100.406	-0.202964	0.508539	-0.399111	0.689811	0.949336	sodC	virulence, detoxification, adaptation	6.63053	6.53935	6.81161	6.578
Rv0433	241.431	0.0366997	0.466133	0.0787323	0.937246	0.996678	Rv0433	conserved hypotheticals	7.87964	7.96732	7.96471	7.83895
Rv0434	62.3455	-0.0853003	0.56068	-0.152137	0.879079	0.979047	Rv0434	conserved hypotheticals	6.05433	5.76295	6.15966	5.72174
Rv0435c	200.994	-0.0615968	0.477731	-0.128936	0.897408	0.982877	Rv0435c	cell wall and cell processes	7.50778	7.73712	7.72458	7.60588
Rv0436c	149.623	0.0452859	0.493357	0.0917913	0.926864	0.995465	pssA	lipid metabolism	7.05118	7.38387	7.22406	7.19252
Rv0437c	86.5848	0.169366	0.514728	0.329041	0.742125	0.960244	psd	lipid metabolism	6.436	6.51672	6.47929	6.27381
Rv0438c	129.901	-0.146361	0.508898	-0.287604	0.77365	0.961872	moeA2	intermediary metabolism and respiration	6.95841	6.97671	6.81855	7.24324
Rv0439c	40.5448	-0.357835	0.578377	-0.618689	0.536121	0.900306	Rv0439c	intermediary metabolism and respiration	5.27332	5.20304	5.50418	5.35619
Rv0440	2957.27	-2.14905	0.441769	-4.86465	1.15e-06	5.77e-05	groEL2	virulence, detoxification, adaptation	10.6363	10.5172	11.7511	11.8926
Rv0441c	169.213	-0.0177964	0.495985	-0.0358809	0.971377	0.996678	Rv0441c	conserved hypotheticals	7.31455	7.45743	7.1954	7.56956
Rv0442c	120.433	0.0506745	0.575028	0.0881252	0.929777	0.996317	PPE10	PE/PPE	6.53998	7.12594	6.38203	7.16334
Rv0443	128.147	0.097139	0.49596	0.195861	0.844719	0.97067	Rv0443	conserved hypotheticals	6.88609	7.14433	7.01888	6.91973
Rv0444c	115.575	0.369322	0.516061	0.715655	0.474204	0.880567	rskA	information pathways	7.0815	6.7593	6.86676	6.53461
Rv0445c	127.157	0.812117	0.56702	1.43225	0.152071	0.573716	sigK	information pathways	7.43651	6.66424	6.8594	6.30785
Rv0446c	98.266	-0.162966	0.521964	-0.312217	0.754876	0.961872	Rv0446c	cell wall and cell processes	6.32855	6.74752	6.69771	6.62079
Rv0447c	53.44	-0.240175	0.56535	-0.424826	0.670964	0.942878	ufaA1	lipid metabolism	5.85568	5.41349	5.77354	5.79792
Rv0448c	69.411	0.993768	0.549483	1.80855	0.0705205	0.387575	Rv0448c	conserved hypotheticals	5.97275	6.54058	5.78324	5.67151
Rv0449c	36.2928	-0.176463	0.630609	-0.27983	0.779608	0.961872	Rv0449c	conserved hypotheticals	5.39352	4.63866	5.28141	5.05436
Rv0450c	1680.06	-1.10612	0.442666	-2.49877	0.0124625	0.129988	mmpL4	cell wall and cell processes	10.3613	10.2187	10.8884	10.9949
Rv0451c	154.063	-1.34901	0.552639	-2.44103	0.0146455	0.147285	mmpS4	cell wall and cell processes	6.98934	6.27835	7.60588	7.37223
Rv0452	9.54587	-1.04257	0.772125	-1.35025	0.176934	NA	Rv0452	regulatory proteins	3.16217	2.74132	3.50785	3.35481
Rv0453	37.1258	-0.362822	0.601694	-0.603001	0.546508	0.900306	PPE11	PE/PPE	4.9817	5.20588	5.09869	5.47511
Rv0454	127.587	0.957182	0.51785	1.84837	0.0645481	0.372021	Rv0454	conserved hypotheticals	6.84621	7.42977	6.6442	6.59545
Rv0455c	832.235	0.773089	0.449482	1.71996	0.0854403	0.425922	Rv0455c	conserved hypotheticals	9.74431	9.98755	9.42334	9.42874
Rv0456A	1.46488	-0.0796888	0.721086	-0.110512	0.912003	NA	mazF1	virulence, detoxification, adaptation	0.531497	0.295541	0.529592	0.363716
Rv0456B	20.0755	0.71484	0.65727	1.08759	0.276776	NA	mazE1	virulence, detoxification, adaptation	4.41021	4.46458	4.18287	3.943
Rv0456c	49.9656	-0.0292515	0.594701	-0.0491869	0.96077	0.996678	echA2	lipid metabolism	5.75412	5.41564	5.87204	5.26106
Rv0457c	89.5591	-0.132265	0.517709	-0.25548	0.798352	0.968094	Rv0457c	intermediary metabolism and respiration	6.52554	6.35107	6.38845	6.62637
Rv0458	573.604	1.34517	0.509728	2.63901	0.00831495	0.0949595	Rv0458	intermediary metabolism and respiration	9.55435	9.2124	8.82731	8.24678
Rv0459	143.38	0.893629	0.520349	1.71736	0.0859125	0.426273	Rv0459	conserved hypotheticals	7.38187	7.29488	7.03993	6.50986
Rv0460	63.6292	-0.061487	0.583271	-0.105418	0.916044	0.990469	Rv0460	conserved hypotheticals	6.25003	5.47455	6.00894	5.91304
Rv0461	65.3754	-0.085225	0.54343	-0.156828	0.87538	0.978481	Rv0461	cell wall and cell processes	5.98536	6.01125	6.20757	5.85827
Rv0462	563.806	-1.32091	0.454242	-2.90796	0.00363799	0.0508563	lpdC	intermediary metabolism and respiration	8.66623	8.57251	9.29374	9.47922
Rv0463	68.6464	-0.292658	0.538866	-0.5431	0.587061	0.915382	Rv0463	cell wall and cell processes	6.16147	5.82775	6.20251	6.13312
Rv0464c	305.215	-0.547481	0.4738	-1.15551	0.247881	0.711946	Rv0464c	conserved hypotheticals	8.10429	8.02121	8.20331	8.53969
Rv0465c	338.189	-1.83886	0.529762	-3.47111	0.000518315	0.0113369	Rv0465c	regulatory proteins	7.49129	7.6048	8.13204	9.00618
Rv0466	45.5812	-0.960834	0.579581	-1.65781	0.0973566	0.454916	Rv0466	conserved hypotheticals	5.28947	5.08244	5.59083	5.81666
Rv0467	1393.71	0.119827	0.476857	0.251285	0.801594	0.968199	icl1	intermediary metabolism and respiration	10.2098	10.6661	10.2485	10.5196
Rv0468	343.412	0.259352	0.502992	0.515619	0.606121	0.923291	fadB2	lipid metabolism	8.20381	8.68702	8.08914	8.50555
Rv0469	1228.98	-0.121089	0.485047	-0.249645	0.802862	0.968199	umaA	lipid metabolism	9.95878	10.4054	10.0688	10.456
Rv0470A	17.9919	1.96817	0.679904	2.89477	0.00379431	NA	Rv0470A	conserved hypotheticals	4.06808	4.49633	3.35361	3.31484
Rv0470c	383.54	-0.138806	0.456108	-0.304327	0.760879	0.961872	pcaA	lipid metabolism	8.48463	8.59174	8.68248	8.55686
Rv0471c	40.3346	0.649076	0.571351	1.13604	0.255941	0.719754	Rv0471c	conserved hypotheticals	5.45871	5.47033	5.06788	5.14878
Rv0472c	139.47	-0.177962	0.489139	-0.363828	0.715987	0.955818	Rv0472c	regulatory proteins	7.12636	7.00805	7.08136	7.25132
Rv0473	189.297	-0.143451	0.497167	-0.288536	0.772936	0.961872	Rv0473	cell wall and cell processes	7.29644	7.68473	7.46807	7.71145
Rv0474	430.951	0.157315	0.477361	0.329552	0.741739	0.960244	Rv0474	regulatory proteins	8.7635	8.80714	8.44856	8.88672
Rv0475	823.62	0.753587	0.495242	1.52165	0.128096	0.530166	hbhA	cell wall and cell processes	10.1057	9.48671	9.51141	9.23679
Rv0476	261.431	0.101895	0.472483	0.215659	0.829254	0.969858	Rv0476	cell wall and cell processes	8.11131	7.99447	7.85174	8.11794
Rv0477	105.16	0.135381	0.519834	0.260432	0.79453	0.967103	Rv0477	cell wall and cell processes	6.52901	6.9159	6.54198	6.77859
Rv0478	169.315	-0.182819	0.549678	-0.332593	0.739441	0.959513	deoC	intermediary metabolism and respiration	6.82654	7.62786	7.24614	7.57228
Rv0479c	685.361	0.177124	0.469561	0.377211	0.706017	0.955204	Rv0479c	cell wall and cell processes	9.23649	9.64412	9.27346	9.43197
Rv0480c	522.775	0.265134	0.512298	0.517538	0.60478	0.923291	Rv0480c	intermediary metabolism and respiration	8.91604	9.21484	8.52377	9.19388
Rv0481c	99.3506	-0.447968	0.51444	-0.870788	0.38387	0.833822	Rv0481c	conserved hypotheticals	6.46144	6.51219	6.88792	6.58059
Rv0482	56.7651	0.0605996	0.557193	0.108759	0.913394	0.989711	murB	cell wall and cell processes	5.63004	6.00114	5.89555	5.70535
Rv0483	440.191	-0.931339	0.487539	-1.91028	0.0560965	0.3397	lprQ	cell wall and cell processes	8.40917	8.42914	8.65993	9.21646
Rv0484c	137.07	-0.0748931	0.527314	-0.142028	0.887058	0.980389	Rv0484c	intermediary metabolism and respiration	6.78482	7.26659	6.88031	7.28503
Rv0485	338.092	-0.988536	0.505979	-1.95371	0.0507357	0.322128	Rv0485	regulatory proteins	8.03915	7.9657	8.20584	8.87917
Rv0486	580.176	-0.439993	0.47742	-0.921606	0.356734	0.810632	mshA	intermediary metabolism and respiration	8.99538	9.04528	9.01006	9.49916
Rv0487	184.293	-0.292178	0.480136	-0.60853	0.542836	0.900306	Rv0487	conserved hypotheticals	7.3667	7.49378	7.49857	7.69698
Rv0488	5.13074	-1.31654	0.808097	-1.62919	0.103273	NA	Rv0488	cell wall and cell processes	2.22068	1.96471	2.5901	2.60239
Rv0489	95.3614	-0.0408751	0.517583	-0.0789729	0.937054	0.996678	gpm1	intermediary metabolism and respiration	6.70616	6.38054	6.49281	6.65159
Rv0490	708.648	0.11105	0.482702	0.23006	0.818045	0.968808	senX3	regulatory proteins	9.34516	9.60901	9.15541	9.62752
Rv0491	286.224	0.341962	0.529549	0.645761	0.518434	0.899762	regX3	regulatory proteins	8.05331	8.36533	7.58363	8.31004
Rv0492A	9.43992	0.966184	0.759274	1.27251	0.203192	NA	Rv0492A	conserved hypotheticals	3.28428	3.29257	3.01455	2.6121
Rv0492c	55.65	-0.202568	0.548392	-0.369386	0.71184	0.955818	Rv0492c	intermediary metabolism and respiration	5.80162	5.67146	5.92512	5.76675
Rv0493c	31.0461	-0.0821959	0.609779	-0.134796	0.892773	0.982873	Rv0493c	conserved hypotheticals	5.04837	4.78928	4.87994	5.04422
Rv0494	41.2856	0.616878	0.618923	0.996696	0.318912	0.778562	Rv0494	regulatory proteins	5.06964	5.74662	4.83872	5.32558
Rv0495c	108.8	-0.532572	0.516511	-1.03109	0.302496	0.764909	Rv0495c	conserved hypotheticals	6.65436	6.50867	6.68405	7.06094
Rv0496	284.73	-0.359972	0.4705	-0.765083	0.444222	0.870989	Rv0496	conserved hypotheticals	8.02257	8.04518	8.0922	8.37883
Rv0497	201.486	-0.256529	0.497907	-0.515215	0.606402	0.923291	Rv0497	cell wall and cell processes	7.72323	7.36881	7.86132	7.53401
Rv0498	31.5428	-0.187767	0.607173	-0.309248	0.757133	0.961872	Rv0498	conserved hypotheticals	4.90864	4.94196	5.1438	4.8973
Rv0499	24.974	-0.0146706	0.633142	-0.0231711	0.981514	0.996881	Rv0499	conserved hypotheticals	4.58112	4.68476	4.7532	4.52344
Rv0500	79.9933	-0.418288	0.562672	-0.743395	0.457243	0.870989	proC	intermediary metabolism and respiration	6.02085	6.28166	6.03585	6.68065
Rv0500A	41.0188	0.885871	0.644118	1.37532	0.169031	0.602608	Rv0500A	conserved hypotheticals	5.43188	5.51167	5.29884	4.40131
Rv0500B	9.47121	1.25283	0.80009	1.56586	0.117381	NA	Rv0500B	conserved hypotheticals	3.43867	2.67136	2.71114	2.0033
Rv0501	359.211	0.55223	0.453173	1.21859	0.223001	0.678672	galE2	intermediary metabolism and respiration	8.58634	8.66113	8.30853	8.29428
Rv0502	823.93	0.994804	0.490019	2.03013	0.0423431	0.288773	Rv0502	conserved hypotheticals	9.56113	10.1289	9.41766	9.12716
Rv0503c	1087.22	0.583914	0.506065	1.15383	0.248568	0.71331	cmaA2	lipid metabolism	9.90497	10.4396	10.0739	9.55786
Rv0504c	58.4977	0.488302	0.537717	0.908103	0.363824	0.814975	Rv0504c	conserved hypotheticals	5.95513	6.00486	5.75311	5.66032
Rv0505c	319.78	0.0760934	0.52825	0.144048	0.885463	0.979358	serB1	intermediary metabolism and respiration	8.57833	7.93455	8.4816	7.97073
Rv0506	52.592	-0.00626498	0.55004	-0.01139	0.990912	0.997689	mmpS2	cell wall and cell processes	5.6542	5.77025	5.76194	5.67582
Rv0507	688.325	0.415723	0.48185	0.862765	0.388267	0.838012	mmpL2	cell wall and cell processes	9.64115	9.38757	9.47468	9.01559
Rv0508	125.228	0.385677	0.534708	0.721287	0.470733	0.880098	Rv0508	conserved hypotheticals	6.70331	7.29675	6.62876	6.9751
Rv0509	2481.85	1.62232	0.535824	3.02771	0.00246414	0.039402	hemA	intermediary metabolism and respiration	11.9018	10.8709	10.6279	10.3382
Rv0510	1272.45	1.2713	0.470184	2.70383	0.0068545	0.0824944	hemC	intermediary metabolism and respiration	10.7715	10.2677	9.7373	9.84125
Rv0511	761.658	0.0221162	0.449532	0.0491983	0.960761	0.996678	hemD	intermediary metabolism and respiration	9.49037	9.65636	9.48993	9.63332
Rv0512	564.927	-0.255321	0.485954	-0.525403	0.599303	0.920259	hemB	intermediary metabolism and respiration	8.75866	9.26518	9.0946	9.29414
Rv0513	428.838	-0.306733	0.458433	-0.669092	0.503437	0.891735	Rv0513	cell wall and cell processes	8.52185	8.75232	8.83124	8.82014
Rv0514	27.0828	0.863797	0.667318	1.29443	0.195517	0.636421	Rv0514	cell wall and cell processes	4.54287	5.10817	4.65619	3.99208
Rv0515	1.42662	0.453988	0.732574	0.619717	0.535444	NA	Rv0515	insertion seqs and phages	0.390847	0.303828	0.183822	0.224281
Rv0516c	1844.62	1.14838	0.517999	2.21695	0.0266266	0.217731	Rv0516c	information pathways	11.3316	10.6727	10.5737	10.048
Rv0517	212.02	0.110938	0.491938	0.225511	0.821581	0.968808	Rv0517	intermediary metabolism and respiration	7.68227	7.81059	7.87069	7.45452
Rv0518	40.2802	0.125827	0.606843	0.207346	0.83574	0.97023	Rv0518	cell wall and cell processes	4.97783	5.60708	5.14707	5.3924
Rv0519c	29.2347	-0.999281	0.638604	-1.56479	0.117632	0.500383	Rv0519c	cell wall and cell processes	4.73712	4.29847	4.96458	5.14521
Rv0520	6.84711	-0.336786	0.789404	-0.426634	0.669646	NA	Rv0520	intermediary metabolism and respiration	2.81257	2.49962	2.95346	2.65074
Rv0521	3.59098	0.704955	0.804777	0.875963	0.38105	NA	Rv0521	intermediary metabolism and respiration	1.44751	2.12759	1.55849	1.49644
Rv0522	385.213	0.590605	0.453611	1.30201	0.192914	0.636293	gabP	cell wall and cell processes	8.67183	8.79003	8.41618	8.35665
Rv0523c	11.7892	1.20418	0.758759	1.58704	0.112504	NA	Rv0523c	conserved hypotheticals	3.87184	2.98638	3.07481	2.65537
Rv0524	78.8954	-0.59672	0.550257	-1.08444	0.27817	0.747885	hemL	intermediary metabolism and respiration	6.16261	6.00813	6.12317	6.66598
Rv0525	35.2714	-0.957901	0.646823	-1.48093	0.138625	0.548093	Rv0525	conserved hypotheticals	4.8557	4.65705	4.77944	5.64304
Rv0526	37.8923	0.240942	0.591551	0.407305	0.683784	0.946454	Rv0526	intermediary metabolism and respiration	5.37844	5.19062	4.97647	5.30089
Rv0527	85.1562	-0.447663	0.575436	-0.777955	0.436596	0.866242	ccdA	intermediary metabolism and respiration	6.0227	6.3913	6.048	6.80579
Rv0528	61.6994	-1.03642	0.545839	-1.89876	0.0575966	0.344048	Rv0528	cell wall and cell processes	5.62779	5.55903	6.11191	6.21545
Rv0529	52.3003	-0.583376	0.598612	-0.974548	0.329785	0.786327	ccsA	intermediary metabolism and respiration	5.07761	5.78473	5.80546	5.87354
Rv0530	682.811	-0.0964292	0.477387	-0.201994	0.839922	0.970422	Rv0530	conserved hypotheticals	9.16887	9.54175	9.2535	9.58253
Rv0530A	122.026	0.455634	0.509323	0.894588	0.371007	0.822411	Rv0530A	conserved hypotheticals	6.83409	7.19981	6.88024	6.64829
Rv0531	21.722	0.866923	0.727025	1.19242	0.233095	NA	Rv0531	cell wall and cell processes	4.80858	3.82725	4.24386	3.38497
Rv0532	150.852	2.25122	0.537314	4.18977	2.79e-05	0.00095024	PE_PGRS6	PE/PPE	7.81305	6.96289	6.15804	6.12992
Rv0533c	143.549	0.882618	0.543196	1.62486	0.104192	0.469721	fabH	lipid metabolism	7.61499	6.90989	6.96366	6.56794
Rv0534c	32.3422	0.226309	0.613158	0.369088	0.712062	0.955818	menA	intermediary metabolism and respiration	4.85738	5.2184	5.0766	4.77874
Rv0535	25.7113	-0.399354	0.63239	-0.6315	0.527714	0.900306	pnp	intermediary metabolism and respiration	4.46987	4.67677	4.76657	4.81998
Rv0536	23.3561	-0.432281	0.667248	-0.647856	0.517078	0.899762	galE3	intermediary metabolism and respiration	4.0966	4.64617	4.78269	4.50025
Rv0537c	182.385	0.0993518	0.481718	0.206245	0.8366	0.970422	Rv0537c	cell wall and cell processes	7.64601	7.40793	7.54399	7.39947
Rv0538	248.645	-0.0366169	0.536617	-0.0682366	0.945597	0.996678	Rv0538	cell wall and cell processes	7.4484	8.2229	7.7469	8.09274
Rv0539	310.896	-0.151498	0.533842	-0.283788	0.776573	0.961872	Rv0539	intermediary metabolism and respiration	8.11797	8.26379	7.78028	8.62218
Rv0540	18.8283	-0.0229374	0.674188	-0.0340223	0.972859	NA	Rv0540	conserved hypotheticals	4.0008	4.41175	4.22493	4.26647
Rv0541c	67.1817	-0.864985	0.622393	-1.38977	0.164598	0.593716	Rv0541c	cell wall and cell processes	5.23487	5.99365	5.77262	6.53062
Rv0542c	82.7671	-0.0396745	0.517624	-0.0766472	0.938904	0.996678	menE	intermediary metabolism and respiration	6.30905	6.40284	6.46836	6.28615
Rv0543c	382.478	0.0370628	0.510419	0.0726125	0.942114	0.996678	Rv0543c	conserved hypotheticals	8.20164	8.82893	8.36385	8.69527
Rv0544c	32.5479	0.327723	0.624221	0.525012	0.599575	0.920259	Rv0544c	cell wall and cell processes	5.05959	5.08118	5.13758	4.55968
Rv0545c	973.074	-0.258234	0.468444	-0.551259	0.581456	0.911848	pitA	cell wall and cell processes	9.9446	9.70821	10.1602	9.77953
Rv0546c	37.9615	0.202022	0.581693	0.3473	0.728366	0.955818	Rv0546c	conserved hypotheticals	5.34781	5.2283	5.24779	5.10274
Rv0547c	82.109	0.170235	0.537944	0.316456	0.751657	0.961872	Rv0547c	intermediary metabolism and respiration	6.6103	6.10254	6.23239	6.33091
Rv0548c	279.021	-0.0217347	0.461933	-0.0470516	0.962472	0.996678	menB	intermediary metabolism and respiration	8.17359	8.05666	8.17216	8.08342
Rv0549c	9.11889	0.185589	0.783219	0.236957	0.81269	NA	vapC3	virulence, detoxification, adaptation	2.67215	3.54613	3.05046	3.14654
Rv0550c	28.668	0.357947	0.68549	0.522177	0.601547	0.921078	vapB3	virulence, detoxification, adaptation	4.10747	5.28787	4.63826	4.6616
Rv0551c	92.6577	-0.107756	0.51614	-0.208773	0.834625	0.970149	fadD8	lipid metabolism	6.43994	6.55253	6.41397	6.68853
Rv0552	122.883	0.448737	0.504749	0.889031	0.373986	0.823868	Rv0552	conserved hypotheticals	7.21565	6.83441	6.72886	6.8245
Rv0553	45.4824	0.449558	0.559857	0.802986	0.421983	0.86109	menC	intermediary metabolism and respiration	5.60125	5.61209	5.31921	5.39622
Rv0554	25.9942	-0.410081	0.637307	-0.643459	0.519926	0.899762	bpoC	virulence, detoxification, adaptation	4.66947	4.47385	4.93792	4.61678
Rv0555	132.856	0.12232	0.489597	0.249838	0.802713	0.968199	menD	intermediary metabolism and respiration	6.99941	7.16316	7.06409	6.96559
Rv0556	95.1428	-0.585617	0.508867	-1.15082	0.249805	0.714282	Rv0556	cell wall and cell processes	6.40572	6.36376	6.65026	6.77401
Rv0557	136.98	0.816124	0.504875	1.61649	0.105989	0.473738	mgtA	lipid metabolism	7.07837	7.42594	6.91705	6.65071
Rv0558	137.044	0.846321	0.499941	1.69284	0.0904854	0.43879	menH	intermediary metabolism and respiration	7.07894	7.4379	6.69486	6.86512
Rv0559c	458.993	0.93852	0.457976	2.04928	0.0404348	0.283212	Rv0559c	cell wall and cell processes	8.97617	9.10672	8.38267	8.59007
Rv0560c	291.012	2.45268	0.669308	3.66451	0.000247814	0.00609405	Rv0560c	intermediary metabolism and respiration	6.50209	8.8995	6.45631	6.58043
Rv0561c	45.2232	0.203912	0.563779	0.361687	0.717586	0.955818	Rv0561c	intermediary metabolism and respiration	5.44987	5.63591	5.43897	5.43649
Rv0562	279.274	-0.613852	0.462893	-1.32612	0.184799	0.627601	grcC1	intermediary metabolism and respiration	7.9774	7.85494	8.25466	8.29513
Rv0563	139.882	-0.684823	0.488721	-1.40126	0.161138	0.589356	htpX	virulence, detoxification, adaptation	6.88312	6.91118	7.22048	7.35831
Rv0564c	99.3592	-1.05605	0.519244	-2.03382	0.0419696	0.286807	gpdA1	lipid metabolism	6.326	6.17438	6.69973	6.98228
Rv0565c	109.63	-0.371229	0.497453	-0.746259	0.455511	0.870989	Rv0565c	intermediary metabolism and respiration	6.69569	6.62876	6.85677	6.88976
Rv0566c	29.2276	-0.00305517	0.714282	-0.00427726	0.996587	0.998237	Rv0566c	conserved hypotheticals	5.1237	3.96469	5.04699	4.16534
Rv0567	250.744	-0.575062	0.464393	-1.23831	0.215602	0.663951	Rv0567	intermediary metabolism and respiration	7.75947	7.79616	8.15175	8.07326
Rv0568	404.132	0.640807	0.468764	1.36701	0.171621	0.606708	cyp135B1	intermediary metabolism and respiration	8.97576	8.60163	8.39418	8.45513
Rv0569	177.482	-1.5705	0.518785	-3.02727	0.00246774	0.039402	Rv0569	conserved hypotheticals	6.67602	6.9333	7.4429	7.95582
Rv0570	518.701	-2.78722	0.539019	-5.17092	2.33e-07	1.45e-05	nrdZ	information pathways	7.49903	7.69104	8.66347	9.64354
Rv0571c	121.911	-0.424023	0.513276	-0.82611	0.408742	0.852431	Rv0571c	conserved hypotheticals	6.72149	6.842	6.80212	7.21914
Rv0572c	133.162	-3.08776	0.634062	-4.86982	1.12e-06	5.7e-05	Rv0572c	conserved hypotheticals	5.80769	5.09181	6.88212	7.57567
Rv0573c	48.3833	-0.248518	0.558388	-0.445064	0.656274	0.941276	pncB2	intermediary metabolism and respiration	5.50889	5.54479	5.61921	5.70815
Rv0574c	76.28	-1.01453	0.527351	-1.92383	0.0543763	0.335617	Rv0574c	conserved hypotheticals	5.88044	5.92358	6.48359	6.45767
Rv0575c	82.5628	-0.0235509	0.576684	-0.0408385	0.967425	0.996678	Rv0575c	intermediary metabolism and respiration	6.18693	6.43753	5.86304	6.65641
Rv0576	163.872	0.394968	0.504248	0.783281	0.433462	0.865016	Rv0576	regulatory proteins	7.66694	7.15502	7.18921	7.22257
Rv0577	328.14	1.07093	0.495692	2.16048	0.0307354	0.23914	TB27.3	conserved hypotheticals	8.76076	8.31917	8.08623	7.72709
Rv0578c	721.053	1.13054	0.444649	2.54255	0.0110047	0.117326	PE_PGRS7	PE/PPE	9.78061	9.663	9.08794	9.03304
Rv0579	143.391	1.3257	0.495103	2.67762	0.00741479	0.0867376	Rv0579	conserved hypotheticals	7.28994	7.49523	6.74942	6.49905
Rv0580c	780.248	0.754573	0.474482	1.59031	0.111765	0.484493	Rv0580c	conserved hypotheticals	9.85595	9.68649	9.51286	9.0868
Rv0581	57.5284	0.0312259	0.574697	0.0543347	0.956669	0.996678	vapB26	virulence, detoxification, adaptation	5.93083	5.71492	6.05128	5.48789
Rv0582	20.1904	-0.908473	0.668135	-1.35972	0.17392	NA	vapC26	virulence, detoxification, adaptation	4.05782	4.10632	4.53817	4.54031
Rv0583c	85.1866	0.107345	0.564813	0.190055	0.849266	0.971867	lpqN	cell wall and cell processes	6.6719	6.04045	6.53462	6.08617
Rv0584	145.046	-0.258044	0.555676	-0.464378	0.642377	0.935838	Rv0584	cell wall and cell processes	6.78276	7.26866	6.78716	7.5155
Rv0585c	113.209	0.144823	0.498022	0.290796	0.771207	0.961872	Rv0585c	cell wall and cell processes	6.75922	6.94996	6.73971	6.81524
Rv0586	249.773	-0.610676	0.551129	-1.10805	0.267842	0.73542	mce2R	regulatory proteins	8.03651	7.18869	7.89622	8.22816
Rv0587	238.836	-0.40476	0.486348	-0.832244	0.405271	0.852431	yrbE2A	virulence, detoxification, adaptation	7.89408	7.60481	7.83802	8.13327
Rv0588	125.112	-0.734761	0.499528	-1.47091	0.141315	0.551278	yrbE2B	virulence, detoxification, adaptation	6.83165	6.58618	7.14833	7.12173
Rv0589	416.097	-1.2161	0.54499	-2.23142	0.0256536	0.213928	mce2A	virulence, detoxification, adaptation	7.78993	8.41585	8.50011	9.2022
Rv0590	101.205	-1.00999	0.532265	-1.89754	0.057757	0.344071	mce2B	virulence, detoxification, adaptation	6.33252	6.23043	7.08396	6.58522
Rv0590A	11.0112	-0.323863	0.750593	-0.431477	0.666122	NA	Rv0590A	virulence, detoxification, adaptation	3.105	3.61508	3.45667	3.64695
Rv0591	33.9713	-0.75755	0.666539	-1.13654	0.25573	0.719754	mce2C	virulence, detoxification, adaptation	4.30492	5.10479	4.93568	5.46175
Rv0592	25.1549	0.0377699	0.629389	0.0600104	0.952147	0.996678	mce2D	virulence, detoxification, adaptation	4.59032	4.72749	4.58135	4.70288
Rv0593	146.087	0.967243	0.493666	1.95931	0.0500769	0.322128	lprL	cell wall and cell processes	7.47582	7.28634	6.68631	6.94066
Rv0594	69.3884	0.139314	0.531693	0.262019	0.793307	0.966601	mce2F	virulence, detoxification, adaptation	6.00353	6.27613	6.07471	6.07352
Rv0595c	16.5123	-0.408197	0.693163	-0.588891	0.555934	NA	vapC4	virulence, detoxification, adaptation	3.7779	4.09194	4.0834	4.22985
Rv0596c	15.4846	0.0739485	0.707443	0.104529	0.916749	NA	vapB4	virulence, detoxification, adaptation	4.17386	3.57432	3.85749	3.88078
Rv0597c	74.8833	0.298011	0.528789	0.563573	0.573045	0.908768	Rv0597c	conserved hypotheticals	6.36913	6.21339	6.24525	5.98249
Rv0598c	48.6359	-0.393315	0.591348	-0.665117	0.505976	0.892613	vapC27	virulence, detoxification, adaptation	5.56091	5.34751	5.34257	5.93213
Rv0599c	10.4402	0.301083	0.742906	0.405278	0.685273	NA	vapB27	virulence, detoxification, adaptation	3.55949	3.18931	3.27806	3.20503
Rv0600c	2.84605	-0.521243	0.795842	-0.654958	0.512495	NA	Rv0600c	regulatory proteins	1.41488	1.60246	1.62894	1.7797
Rv0601c	1.26157	-0.731189	0.688647	-1.06178	0.288337	NA	Rv0601c	regulatory proteins	0.402206	0.371195	0.523622	0.69702
Rv0602c	3.32768	0.38809	0.805272	0.481937	0.629851	NA	tcrA	regulatory proteins	1.72104	1.56441	1.64712	1.31234
Rv0603	1.38987	-0.0242714	0.680874	-0.0356474	0.971563	NA	Rv0603	cell wall and cell processes	0.359657	0.11812	0.430558	0.0612693
Rv0604	85.477	0.115114	0.553969	0.207799	0.835386	0.97023	lpqO	cell wall and cell processes	6.60984	6.18742	6.57397	6.05783
Rv0605	85.9141	-0.343298	0.560832	-0.612124	0.540456	0.900306	Rv0605	insertion seqs and phages	5.94545	6.54194	6.28053	6.67575
Rv0606	74.8357	-0.230352	0.529884	-0.434722	0.663764	0.941964	Rv0606	insertion seqs and phages	6.03157	6.26224	6.19783	6.37145
Rv0607	5.13284	-0.290226	0.803595	-0.361159	0.717981	NA	Rv0607	conserved hypotheticals	2.36897	2.19896	2.24272	2.54856
Rv0608	55.7787	0.350682	0.570429	0.61477	0.538707	0.900306	vapB28	virulence, detoxification, adaptation	5.87672	5.86009	5.37026	5.8944
Rv0609	42.0541	0.586302	0.577349	1.01551	0.309864	0.773856	vapC28	virulence, detoxification, adaptation	5.36808	5.63845	5.07475	5.29404
Rv0609A	7.27459	-0.491744	0.782973	-0.628047	0.529973	NA	Rv0609A	conserved hypotheticals	2.67129	2.89894	3.03569	2.98468
Rv0610c	39.8828	0.333118	0.575262	0.579071	0.562541	0.907305	Rv0610c	conserved hypotheticals	5.30012	5.47757	5.20179	5.22419
Rv0611c	439.637	1.76097	0.499522	3.52531	0.00042299	0.00950035	Rv0611c	conserved hypotheticals	9.31273	8.66204	8.08963	7.86592
Rv0612	71.7058	-0.109695	0.611173	-0.179482	0.857559	0.975211	Rv0612	conserved hypotheticals	5.58858	6.38915	5.7152	6.43771
Rv0613c	578.388	0.0985546	0.521781	0.188881	0.850186	0.972266	Rv0613c	conserved hypotheticals	9.48218	8.71097	9.25273	8.93606
Rv0614	5.19942	-0.863363	0.806486	-1.07052	0.284384	NA	Rv0614	conserved hypotheticals	2.13725	2.37736	2.61214	2.60562
Rv0615	62.0103	0.545175	0.542091	1.00569	0.314565	0.775709	Rv0615	cell wall and cell processes	5.9312	6.19225	5.67412	5.85642
Rv0616A	21.0313	-0.689425	0.664567	-1.03741	0.299547	NA	vapB29	virulence, detoxification, adaptation	4.10273	4.29412	4.44392	4.66669
Rv0616c	17.4798	1.25099	0.679105	1.84212	0.0654583	NA	Rv0616c	conserved hypotheticals	4.07239	4.4328	3.55563	3.71411
Rv0617	11.6646	-0.57527	0.741152	-0.776183	0.437641	NA	vapC29	virulence, detoxification, adaptation	3.50025	3.24815	3.43224	3.83433
Rv0618	11.3249	0.175589	0.766277	0.229146	0.818755	NA	galTa	intermediary metabolism and respiration	3.72337	2.904	2.98239	3.53316
Rv0619	5.86423	-0.393848	0.79648	-0.494486	0.620963	NA	galTb	intermediary metabolism and respiration	2.42702	2.58958	2.62985	2.72341
Rv0620	1.37211	0.11593	0.719572	0.16111	0.872007	NA	galK	intermediary metabolism and respiration	0.374647	0.609161	0.502723	0.405959
Rv0621	67.3106	1.56072	0.58623	2.6623	0.00776086	0.0904718	Rv0621	cell wall and cell processes	6.60057	5.75014	5.47871	5.17026
Rv0622	109.724	1.8875	0.516463	3.65467	0.000257512	0.00619685	Rv0622	cell wall and cell processes	7.07251	6.9884	6.1081	5.7688
Rv0623	14.2055	0.493277	0.717524	0.687471	0.491786	NA	vapB30	virulence, detoxification, adaptation	3.84649	3.89662	3.85804	3.31254
Rv0624	68.1142	0.290876	0.575638	0.505311	0.613341	0.92694	vapC30	virulence, detoxification, adaptation	5.78241	6.39086	6.17054	5.71075
Rv0625c	101.753	-0.234781	0.517126	-0.454011	0.649821	0.938382	Rv0625c	cell wall and cell processes	6.73123	6.42721	6.59481	6.83486
Rv0626	68.2766	-0.383746	0.563798	-0.680645	0.496096	0.886448	vapB5	virulence, detoxification, adaptation	5.83502	6.0571	5.85559	6.42141
Rv0627	37.8727	0.261633	0.587894	0.445034	0.656295	0.941276	vapC5	virulence, detoxification, adaptation	5.11035	5.45859	5.13833	5.18306
Rv0628c	377.669	1.24751	0.506524	2.46289	0.0137824	0.140705	Rv0628c	conserved hypotheticals	9.06707	8.38006	7.90736	8.13006
Rv0629c	49.8371	-0.346893	0.576287	-0.601945	0.547211	0.900306	recD	information pathways	5.51441	5.52768	5.92728	5.45336
Rv0630c	73.6645	-0.229644	0.531985	-0.431675	0.665978	0.942048	recB	information pathways	6.07887	6.17813	6.39497	6.11052
Rv0631c	52.2645	0.31774	0.596451	0.532718	0.594229	0.917907	recC	information pathways	5.97918	5.43509	5.78741	5.24465
Rv0632c	300.559	-0.614627	0.479805	-1.28099	0.200197	0.641125	echA3	lipid metabolism	7.9766	8.04634	8.15521	8.55646
Rv0633c	76.2062	-1.01815	0.534099	-1.90629	0.0566122	0.340583	Rv0633c	cell wall and cell processes	5.90943	5.87839	6.3228	6.59028
Rv0634A	68.4607	0.931152	0.627194	1.48463	0.137641	0.547265	Rv0634A	conserved hypotheticals	6.59456	5.54454	5.88663	5.23001
Rv0634B	12.5459	-0.0178259	0.731935	-0.0243545	0.98057	NA	rpmG2	information pathways	3.56659	3.65156	3.85825	3.31444
Rv0634c	102.541	0.246759	0.505221	0.488418	0.625254	0.93374	Rv0634c	virulence, detoxification, adaptation	6.62384	6.84558	6.5424	6.65686
Rv0635	264.774	-0.379697	0.46101	-0.823619	0.410156	0.852431	hadA	intermediary metabolism and respiration	7.932	7.92436	8.14289	8.15453
Rv0636	171.404	-0.428044	0.481094	-0.88973	0.373611	0.823753	hadB	intermediary metabolism and respiration	7.21328	7.34793	7.59742	7.46059
Rv0637	323.856	-0.156266	0.484003	-0.322862	0.7468	0.961872	hadC	intermediary metabolism and respiration	8.18285	8.36706	8.56327	8.13951
Rv0638	262.17	0.295302	0.480512	0.614557	0.538847	0.900306	secE1	cell wall and cell processes	8.01267	8.19085	7.74963	8.08594
Rv0639	938.94	-0.316008	0.515906	-0.612531	0.540186	0.900306	nusG	information pathways	9.39558	9.98694	9.61842	10.1692
Rv0640	784.206	-0.177736	0.488728	-0.363671	0.716104	0.955818	rplK	information pathways	9.22213	9.78043	9.54229	9.74537
Rv0641	966.548	-0.792899	0.447329	-1.77252	0.076309	0.404222	rplA	information pathways	9.55583	9.70128	10.0258	10.1677
Rv0642c	356.624	0.0363249	0.490151	0.0741096	0.940923	0.996678	mmaA4	lipid metabolism	8.34179	8.58979	8.6599	8.19142
Rv0643c	251.547	0.741984	0.536983	1.38177	0.167044	0.597421	mmaA3	lipid metabolism	7.7069	8.40197	7.88358	7.36966
Rv0644c	118.007	-0.0411669	0.523747	-0.0786007	0.93735	0.996678	mmaA2	lipid metabolism	6.73746	6.95774	7.09375	6.60984
Rv0645c	117.531	0.63865	0.510163	1.25185	0.210623	0.652796	mmaA1	lipid metabolism	7.20139	6.78118	6.69759	6.57305
Rv0646c	108.482	-0.333656	0.55841	-0.59751	0.550167	0.903271	lipG	intermediary metabolism and respiration	6.93178	6.16041	6.89908	6.71708
Rv0647c	105.051	-0.102232	0.502294	-0.20353	0.838721	0.970422	Rv0647c	conserved hypotheticals	6.76192	6.59883	6.79061	6.68673
Rv0648	26.6712	0.515238	0.623589	0.826247	0.408664	0.852431	Rv0648	intermediary metabolism and respiration	4.90203	4.74713	4.65894	4.4296
Rv0649	2.94242	-0.123481	0.794616	-0.155398	0.876508	NA	fabD2	lipid metabolism	1.61902	1.202	1.44802	1.5136
Rv0650	9.98115	0.319567	0.753573	0.424069	0.671515	NA	Rv0650	intermediary metabolism and respiration	3.31764	3.35914	2.92582	3.39089
Rv0651	138.575	-0.105731	0.516244	-0.204809	0.837722	0.970422	rplJ	information pathways	7.03284	7.10157	6.84107	7.35308
Rv0652	133.353	-0.451026	0.511732	-0.881372	0.378116	0.828014	rplL	information pathways	7.00104	6.79047	7.34887	6.93512
Rv0653c	114.126	-0.718714	0.511164	-1.40603	0.159714	0.586141	Rv0653c	regulatory proteins	6.64187	6.52534	6.81493	7.15235
Rv0654	124.509	-1.18215	0.562821	-2.1004	0.0356934	0.260284	Rv0654	intermediary metabolism and respiration	6.60837	6.27671	6.66761	7.49372
Rv0655	3852.06	0.956334	0.471426	2.0286	0.0424992	0.289252	mkl	cell wall and cell processes	12.0356	12.1833	11.7375	11.2844
Rv0656c	22.5724	-0.32336	0.706241	-0.45786	0.647053	0.937254	vapC6	virulence, detoxification, adaptation	3.79609	4.71304	4.31836	4.7329
Rv0657c	12.986	0.46302	0.745874	0.620776	0.534747	NA	vapB6	virulence, detoxification, adaptation	4.00126	3.13764	3.2229	3.55617
Rv0658c	123.789	-0.693008	0.576328	-1.20245	0.229188	0.684945	Rv0658c	cell wall and cell processes	6.4127	6.83429	6.52372	7.43126
Rv0659c	25.8038	-0.356725	0.63581	-0.561056	0.574759	0.909518	mazF2	virulence, detoxification, adaptation	4.53891	4.63716	4.61163	4.92464
Rv0660c	198.571	-0.357481	0.50844	-0.703095	0.481997	0.880567	mazE2	virulence, detoxification, adaptation	7.49049	7.50941	7.38572	7.95927
Rv0661c	1.11514	0.127372	0.647242	0.196792	0.84399	NA	vapC7	virulence, detoxification, adaptation	-0.0138132	-0.256771	-0.0543195	-0.304855
Rv0662c	1.54349	0.721152	0.696437	1.03549	0.300442	NA	vapB7	virulence, detoxification, adaptation	0.245988	-0.234926	-0.185218	-0.303282
Rv0663	230.815	-0.329303	0.471241	-0.6988	0.484677	0.880567	atsD	intermediary metabolism and respiration	7.70582	7.78152	7.83354	8.03162
Rv0664	7.31855	0.358071	0.774748	0.462178	0.643954	NA	vapB8	virulence, detoxification, adaptation	2.88989	2.92789	2.72097	2.78049
Rv0665	11.2641	0.26708	0.739756	0.361037	0.718072	NA	vapC8	virulence, detoxification, adaptation	3.63183	3.33533	3.1502	3.53233
Rv0666	1.36503	0.601435	0.711953	0.844767	0.398241	NA	Rv0666	cell wall and cell processes	0.16166	0.540183	0.164302	0.141065
Rv0667	8417.26	0.478243	0.507231	0.94285	0.345757	0.801166	rpoB	information pathways	12.7132	13.4302	12.6398	13.0038
Rv0668	3539.34	-0.448432	0.48764	-0.919595	0.357784	0.810632	rpoC	information pathways	11.3282	11.837	11.6876	12.0562
Rv0669c	134.019	-0.164278	0.529351	-0.310338	0.756304	0.961872	Rv0669c	intermediary metabolism and respiration	6.78624	7.16512	6.80874	7.31668
Rv0670	368.486	-0.808654	0.511793	-1.58004	0.114097	0.490894	end	information pathways	8.09398	8.2947	8.2816	8.98209
Rv0671	112.198	0.42477	0.514804	0.825111	0.409309	0.852431	lpqP	cell wall and cell processes	6.95972	6.84804	6.43701	6.83537
Rv0672	357.913	-0.0783441	0.479724	-0.163311	0.870274	0.978481	fadE8	lipid metabolism	8.60649	8.2631	8.62483	8.34476
Rv0673	73.4987	0.0212226	0.527336	0.0402449	0.967898	0.996678	echA4	lipid metabolism	6.29217	6.1008	6.26477	6.10097
Rv0674	42.1362	-0.603066	0.576765	-1.0456	0.295745	0.763526	Rv0674	conserved hypotheticals	5.2019	5.22758	5.61004	5.47444
Rv0675	60.6528	-0.179021	0.539172	-0.33203	0.739867	0.959513	echA5	lipid metabolism	5.9027	5.8385	5.89828	6.03645
Rv0676c	1528.82	0.0233328	0.535466	0.0435747	0.965243	0.996678	mmpL5	cell wall and cell processes	9.94157	10.9092	10.5079	10.5412
Rv0677c	219.075	0.363393	0.544463	0.667433	0.504496	0.891885	mmpS5	cell wall and cell processes	7.2755	8.18778	7.54254	7.67401
Rv0678	1650.48	0.781466	0.576103	1.35647	0.17495	0.610994	Rv0678	conserved hypotheticals	10.0431	11.2321	9.96151	10.5377
Rv0679c	159.194	0.269183	0.497994	0.540534	0.588829	0.916159	Rv0679c	conserved hypotheticals	7.16657	7.54946	7.31043	7.12349
Rv0680c	24.2591	-0.0965316	0.660371	-0.146178	0.883781	0.979297	Rv0680c	cell wall and cell processes	4.75897	4.24158	4.75956	4.35441
Rv0681	143.897	-0.678136	0.487722	-1.39041	0.164403	0.593716	Rv0681	regulatory proteins	6.96093	6.92562	7.25187	7.39934
Rv0682	990.885	-0.155674	0.442562	-0.351755	0.725022	0.955818	rpsL	information pathways	9.90237	9.90531	10.0601	9.92666
Rv0683	120.212	0.264053	0.506059	0.521782	0.601822	0.921078	rpsG	information pathways	7.07322	6.85557	6.95191	6.65562
Rv0684	4242.53	-0.121781	0.449802	-0.270743	0.786589	0.963661	fusA1	information pathways	11.9781	12.0365	12.2253	11.9095
Rv0685	1432.35	-0.309358	0.464755	-0.665636	0.505644	0.892613	tuf	information pathways	10.2987	10.4432	10.745	10.331
Rv0686	236.326	0.188025	0.476061	0.394959	0.692873	0.950831	Rv0686	cell wall and cell processes	7.77317	8.06717	7.76378	7.87746
Rv0687	29.4015	-0.610763	0.632986	-0.964891	0.334599	0.791063	Rv0687	intermediary metabolism and respiration	4.6359	4.72692	4.74082	5.22991
Rv0688	195.362	-0.586607	0.484797	-1.21	0.226277	0.681868	Rv0688	intermediary metabolism and respiration	7.28463	7.5161	7.85213	7.64228
Rv0689c	0.94661	0.269081	0.64481	0.417302	0.676457	NA	Rv0689c	conserved hypotheticals	-0.301642	-0.546305	-0.490283	-0.512865
Rv0690c	194.601	0.282426	0.483423	0.584221	0.559072	0.905937	Rv0690c	conserved hypotheticals	7.48955	7.82836	7.53643	7.48271
Rv0691A	86.6707	1.58573	0.604935	2.62133	0.00875883	0.0973878	Rv0691A	intermediary metabolism and respiration	6.38824	6.84222	6.00189	5.17125
Rv0691c	80.7903	0.658387	0.554422	1.18752	0.235023	0.692127	Rv0691c	regulatory proteins	6.106	6.72519	5.91589	6.22006
Rv0692	234.59	1.70617	0.537003	3.17721	0.001487	0.0256909	Rv0692	conserved hypotheticals	7.78972	8.36588	7.32305	6.77077
Rv0693	753.909	1.83565	0.559405	3.28143	0.00103283	0.0192472	pqqE	intermediary metabolism and respiration	8.95793	10.2351	8.63272	8.60443
Rv0694	984.472	1.68668	0.565993	2.98003	0.00288221	0.043349	lldD1	intermediary metabolism and respiration	9.2868	10.6224	9.06658	9.08467
Rv0695	118.675	0.0192651	0.654509	0.0294345	0.976518	0.996678	Rv0695	conserved hypotheticals	6.87021	6.63994	7.25466	5.6765
Rv0696	370.633	0.312155	0.623843	0.500374	0.616812	0.927696	Rv0696	intermediary metabolism and respiration	8.61621	8.40978	8.79164	7.30892
Rv0697	149.102	0.121841	0.597043	0.204073	0.838296	0.970422	Rv0697	intermediary metabolism and respiration	7.08397	7.26987	7.52529	6.36258
Rv0698	29.8796	-0.411206	0.634468	-0.648111	0.516913	0.899762	Rv0698	conserved hypotheticals	4.94334	4.53322	4.74771	5.15987
Rv0699	0.243546	-0.197955	0.43608	-0.453942	0.64987	NA	Rv0699	conserved hypotheticals	-1.81625	-1.82261	-1.76643	-1.77987
Rv0700	604.581	0.284182	0.505748	0.561904	0.574182	0.909518	rpsJ	information pathways	9.36585	9.21637	9.40089	8.7263
Rv0701	1548.74	-0.0162997	0.457292	-0.035644	0.971566	0.996678	rplC	information pathways	10.4538	10.7008	10.7204	10.4513
Rv0702	634.127	0.00699548	0.453792	0.0154156	0.987701	0.997601	rplD	information pathways	9.19089	9.41114	9.36368	9.23995
Rv0703	522.011	0.204451	0.475379	0.430081	0.667137	0.942048	rplW	information pathways	8.81857	9.2768	8.90804	8.99573
Rv0704	761.456	0.181967	0.494808	0.367752	0.713058	0.955818	rplB	information pathways	9.22827	9.87436	9.43499	9.54808
Rv0705	315.823	-0.489302	0.472498	-1.03556	0.300406	0.7649	rpsS	information pathways	7.96688	8.27716	8.47182	8.3757
Rv0706	186.131	-0.311882	0.547096	-0.570069	0.568631	0.907806	rplV	information pathways	6.90371	7.72704	7.69827	7.47908
Rv0707	613.823	-0.688183	0.454559	-1.51396	0.130037	0.534917	rpsC	information pathways	8.89819	9.12559	9.45051	9.3995
Rv0708	431	-0.907477	0.453939	-1.99912	0.0455954	0.305355	rplP	information pathways	8.43402	8.41135	8.88547	9.01645
Rv0709	121.438	-0.561176	0.49286	-1.13861	0.254865	0.718528	rpmC	information pathways	6.765	6.71993	7.04228	7.08451
Rv0710	901.767	-0.977404	0.458421	-2.13211	0.032998	0.248486	rpsQ	information pathways	9.49588	9.41602	9.83814	10.168
Rv0711	530.993	0.00666573	0.492747	0.0135277	0.989207	0.997601	atsA	intermediary metabolism and respiration	8.68827	9.2921	9.02282	9.04307
Rv0712	89.6436	-0.492826	0.510254	-0.965845	0.334122	0.790804	Rv0712	conserved hypotheticals	6.31433	6.3508	6.60626	6.61678
Rv0713	162.915	0.284722	0.493435	0.57702	0.563926	0.907305	Rv0713	cell wall and cell processes	7.21443	7.58244	7.31178	7.18683
Rv0714	274.242	0.343741	0.467625	0.735079	0.462291	0.872526	rplN	information pathways	8.23946	8.13039	7.86904	8.08659
Rv0715	334.217	0.00195526	0.467037	0.00418653	0.99666	0.998237	rplX	information pathways	8.26559	8.48302	8.4744	8.2766
Rv0716	383.406	0.272741	0.523869	0.520629	0.602625	0.921228	rplE	information pathways	8.14832	8.94583	8.34187	8.56314
Rv0717	22.56	0.942785	0.656285	1.43655	0.150846	0.571339	rpsN1	information pathways	4.54379	4.69816	4.31987	3.8849
Rv0718	139.25	-0.0844019	0.486838	-0.173368	0.862362	0.976772	rpsH	information pathways	7.01892	7.16647	7.1772	7.11376
Rv0719	660.426	-0.123342	0.521184	-0.236658	0.812922	0.968199	rplF	information pathways	8.81824	9.61239	9.25269	9.4762
Rv0720	36.9222	0.433799	0.583112	0.743938	0.456914	0.870989	rplR	information pathways	5.31805	5.27534	5.13596	4.97797
Rv0721	410.032	-0.287718	0.46341	-0.620871	0.534685	0.900306	rpsE	information pathways	8.58483	8.58274	8.8907	8.59546
Rv0722	31.2923	0.00778919	0.613461	0.0126971	0.989869	0.997601	rpmD	information pathways	5.096	4.78827	5.06498	4.80651
Rv0723	272.103	-0.660901	0.46689	-1.41554	0.156911	0.582194	rplO	information pathways	7.92853	7.78823	8.1717	8.31436
Rv0724	2144.23	0.186461	0.453956	0.410746	0.681259	0.945219	sppA	cell wall and cell processes	10.9968	11.2159	10.8612	11.1258
Rv0724A	2.91124	-0.111113	0.793373	-0.140051	0.88862	NA	Rv0724A	conserved hypotheticals	1.59704	1.17903	1.36979	1.53377
Rv0725c	35.241	-0.684426	0.642505	-1.06525	0.286765	0.761317	Rv0725c	conserved hypotheticals	4.46842	5.18414	5.13459	5.42113
Rv0726c	166.447	-0.232245	0.491564	-0.472462	0.636597	0.934596	Rv0726c	lipid metabolism	7.12792	7.44761	7.50364	7.37153
Rv0727c	65.7116	1.0012	0.552297	1.8128	0.0698625	0.386195	fucA	intermediary metabolism and respiration	6.43636	5.91998	5.54472	5.70931
Rv0728c	21.7562	0.38934	0.646687	0.602054	0.547138	NA	serA2	intermediary metabolism and respiration	4.5076	4.5188	4.41461	4.19614
Rv0729	49.1955	-0.183635	0.56669	-0.324049	0.745901	0.961752	xylB	intermediary metabolism and respiration	5.59312	5.52716	5.81645	5.48163
Rv0730	233.417	0.753614	0.49829	1.5124	0.130432	0.535884	Rv0730	intermediary metabolism and respiration	8.052	8.002	7.79322	7.30458
Rv0731c	62.5624	0.0343484	0.54032	0.0635704	0.949312	0.996678	Rv0731c	lipid metabolism	6.04215	5.89466	6.05357	5.83386
Rv0732	735.126	-0.459182	0.461761	-0.994415	0.320021	0.779132	secY	cell wall and cell processes	9.41517	9.30521	9.79373	9.44503
Rv0733	130.358	-0.911246	0.534565	-1.70465	0.0882598	0.433451	adk	intermediary metabolism and respiration	6.8083	6.51389	7.45989	6.87013
Rv0734	103.741	-0.321899	0.566918	-0.567804	0.570168	0.907806	mapA	intermediary metabolism and respiration	6.70863	6.36918	7.0446	6.28943
Rv0735	38.005	1.33518	0.583758	2.28721	0.0221835	0.195644	sigL	information pathways	5.30748	5.56494	4.78726	4.65249
Rv0736	34.4674	0.639977	0.598156	1.06992	0.284657	0.758355	rslA	information pathways	5.00688	5.41062	4.87159	4.89618
Rv0737	5.86187	-0.989101	0.805467	-1.22798	0.219453	NA	Rv0737	regulatory proteins	2.20409	2.4478	2.46778	2.99333
Rv0738	111.061	2.42746	0.583997	4.15663	3.23e-05	0.0010363	Rv0738	conserved hypotheticals	7.3607	6.42642	5.74427	5.29723
Rv0739	43.1911	1.51614	0.572933	2.64628	0.00813827	0.0935762	Rv0739	conserved hypotheticals	5.75856	5.49903	4.73699	4.86691
Rv0740	66.1432	-0.0498798	0.553747	-0.090077	0.928226	0.995922	Rv0740	conserved hypotheticals	6.10083	5.92534	6.24744	5.78782
Rv0741	116.842	0.296694	0.506203	0.586116	0.557798	0.905935	Rv0741	insertion seqs and phages	6.96369	6.91094	6.91996	6.58181
Rv0742	4.13333	0.0389592	0.807877	0.0482242	0.961538	NA	PE_PGRS8	PE/PPE	2.08791	1.92516	2.07606	1.90392
Rv0743c	19.8589	-0.517664	0.687629	-0.752824	0.451556	NA	Rv0743c	conserved hypotheticals	3.83324	4.4039	4.34054	4.53334
Rv0744c	61.0989	-0.472562	0.53928	-0.876284	0.380875	0.831607	Rv0744c	regulatory proteins	5.83765	5.74041	6.04823	6.05555
Rv0745	5.82686	1.62715	0.807546	2.01493	0.0439115	NA	Rv0745	conserved hypotheticals	1.69478	2.87373	1.63179	1.64177
Rv0746	14.1438	0.598153	0.728522	0.821049	0.411618	NA	PE_PGRS9	PE/PPE	4.15471	3.31919	3.50029	3.49187
Rv0747	387.514	1.13801	0.485161	2.34563	0.0189951	0.176294	PE_PGRS10	PE/PPE	8.99065	8.60539	7.96409	8.28586
Rv0748	19.8834	-0.3708	0.662303	-0.559865	0.575571	NA	vapB31	virulence, detoxification, adaptation	4.23088	4.20854	4.48287	4.32886
Rv0749	29.9024	0.0320798	0.681292	0.0470867	0.962444	0.996678	vapC31	virulence, detoxification, adaptation	4.17648	5.25089	4.67609	4.97412
Rv0749A	2.66137	0.496894	0.799012	0.621885	0.534017	NA	Rv0749A	conserved hypotheticals	1.32829	1.4628	1.21629	1.21884
Rv0750	13.2855	-8.94e-05	0.719876	-0.000124159	0.999901	NA	Rv0750	conserved hypotheticals	3.89558	3.44344	3.62044	3.74742
Rv0751c	224.962	0.736582	0.494958	1.48817	0.136706	0.54569	mmsB	intermediary metabolism and respiration	7.92969	8.01444	7.28545	7.7355
Rv0752c	221.837	-0.279166	0.542043	-0.515026	0.606535	0.923291	fadE9	lipid metabolism	7.4872	7.80949	7.35259	8.15865
Rv0753c	406.768	-0.198922	0.545421	-0.364713	0.715325	0.955818	mmsA	intermediary metabolism and respiration	8.51139	8.59437	8.07889	9.05061
Rv0754	78.332	-0.858909	0.615091	-1.39639	0.162596	0.591237	PE_PGRS11	PE/PPE	5.78014	5.99271	5.69548	6.84623
Rv0755A	292.073	2.05863	0.557064	3.6955	0.000219452	0.0055589	Rv0755A	insertion seqs and phages	8.37036	8.51123	7.49202	6.72114
Rv0755c	305.043	0.108655	0.481236	0.225784	0.82137	0.968808	PPE12	PE/PPE	8.03581	8.46567	8.16973	8.25098
Rv0756c	129.408	0.313421	0.488749	0.641271	0.521347	0.900265	Rv0756c	conserved hypotheticals	7.16939	7.01284	6.8916	6.93235
Rv0757	545.881	0.123473	0.454607	0.271605	0.785926	0.963661	phoP	regulatory proteins	9.01818	9.21976	8.98428	9.11561
Rv0758	192.985	0.203094	0.471494	0.430744	0.666654	0.942048	phoR	regulatory proteins	7.5828	7.70556	7.52843	7.52993
Rv0759c	62.2849	0.538418	0.533322	1.00956	0.312708	0.775346	Rv0759c	conserved hypotheticals	6.08343	6.07712	5.84047	5.71117
Rv0760c	128.747	0.0339184	0.491637	0.0689908	0.944997	0.996678	Rv0760c	conserved hypotheticals	6.92711	7.09644	7.04648	6.94693
Rv0761c	312.467	-0.248652	0.52695	-0.47187	0.63702	0.934596	adhB	intermediary metabolism and respiration	8.4797	7.72821	8.4421	8.18828
Rv0762c	25.7741	-0.501181	0.633234	-0.791462	0.428675	0.864898	Rv0762c	conserved hypotheticals	4.53897	4.55988	4.69759	4.91613
Rv0763c	21.7715	-1.02251	0.675083	-1.51465	0.129861	NA	Rv0763c	intermediary metabolism and respiration	4.09299	4.139	4.35647	4.87133
Rv0764c	242.352	-0.55243	0.517651	-1.06719	0.285887	0.759586	cyp51	intermediary metabolism and respiration	7.87265	7.50409	7.69977	8.28762
Rv0765c	136.383	-0.85165	0.532062	-1.60066	0.109452	0.482249	Rv0765c	intermediary metabolism and respiration	6.74837	6.77345	6.87994	7.54471
Rv0766c	78.7153	-0.698808	0.585296	-1.19394	0.232501	0.69012	cyp123	intermediary metabolism and respiration	6.09567	5.91277	5.89095	6.7715
Rv0767c	43.2244	-1.09159	0.602802	-1.81086	0.070163	0.38624	Rv0767c	conserved hypotheticals	5.00344	5.07676	5.3348	5.88381
Rv0768	106.203	-1.28717	0.583089	-2.20751	0.0272784	0.220916	aldA	intermediary metabolism and respiration	6.42565	5.82146	6.5046	7.23868
Rv0769	128.102	0.468841	0.493786	0.949483	0.342375	0.798796	Rv0769	intermediary metabolism and respiration	7.23457	6.97151	6.85731	6.81728
Rv0770	52.7926	-0.0203307	0.555373	-0.0366073	0.970798	0.996678	Rv0770	intermediary metabolism and respiration	5.8232	5.58394	5.79364	5.63574
Rv0771	19.0763	0.314499	0.660473	0.476173	0.633951	NA	Rv0771	intermediary metabolism and respiration	4.328	4.2937	4.19071	4.10841
Rv0772	52.9293	0.131795	0.559655	0.235494	0.813825	0.968199	purD	intermediary metabolism and respiration	5.91058	5.55538	5.73957	5.59195
Rv0773c	102.113	-0.742178	0.505492	-1.46823	0.142042	0.551449	ggtA	intermediary metabolism and respiration	6.40112	6.4481	6.89939	6.7949
Rv0774c	68.4139	0.195228	0.60859	0.320787	0.748372	0.961872	Rv0774c	cell wall and cell processes	6.45761	5.46736	6.12414	5.74574
Rv0775	55.0594	0.606938	0.54487	1.11391	0.265317	0.733266	Rv0775	conserved hypotheticals	5.90219	5.92242	5.48713	5.65163
Rv0776c	16.1805	0.327128	0.690924	0.473464	0.635882	NA	Rv0776c	conserved hypotheticals	3.83341	4.26838	3.87872	3.94567
Rv0777	703.958	-0.118024	0.475889	-0.248007	0.804129	0.968199	purB	intermediary metabolism and respiration	9.17921	9.59795	9.35147	9.59792
Rv0778	287.696	0.783228	0.473132	1.65541	0.0978408	0.455442	cyp126	intermediary metabolism and respiration	8.26351	8.41432	7.72987	8.01218
Rv0779c	7.38921	-0.0654476	0.779702	-0.0839392	0.933105	NA	Rv0779c	cell wall and cell processes	2.9093	2.78572	2.70167	3.0264
Rv0780	150.388	0.665549	0.526933	1.26306	0.206566	0.645485	purC	intermediary metabolism and respiration	7.65473	6.94929	6.98629	6.93196
Rv0781	80.999	-0.44968	0.520361	-0.86417	0.387495	0.838012	ptrBa	intermediary metabolism and respiration	6.28646	6.10524	6.42104	6.48096
Rv0782	47.1832	-0.548895	0.599878	-0.915011	0.360186	0.810632	ptrBb	intermediary metabolism and respiration	5.05213	5.59993	5.48691	5.85077
Rv0783c	156.223	0.149906	0.480785	0.311794	0.755197	0.961872	emrB	cell wall and cell processes	7.25048	7.39734	7.26529	7.21692
Rv0784	39.4999	0.531013	0.618241	0.858908	0.390391	0.840401	Rv0784	conserved hypotheticals	5.24645	5.51227	4.70132	5.36169
Rv0785	124.375	-0.0569384	0.50617	-0.112489	0.910436	0.988482	Rv0785	conserved hypotheticals	7.04031	6.81434	7.1051	6.80032
Rv0786c	22.5492	0.293445	0.645097	0.454884	0.649192	0.938161	Rv0786c	conserved hypotheticals	4.54187	4.55113	4.52351	4.24456
Rv0787	593.231	0.959145	0.479973	1.99833	0.0456808	0.305355	Rv0787	conserved hypotheticals	9.44709	9.37416	8.5806	9.04
Rv0787A	96.0039	-1.07366	0.531304	-2.02081	0.0432996	0.293514	Rv0787A	conserved hypotheticals	6.26305	6.10253	6.98917	6.56453
Rv0788	130.322	-0.372308	0.492532	-0.755907	0.449705	0.870989	purQ	intermediary metabolism and respiration	6.98171	6.83123	7.05651	7.1807
Rv0789c	53.6136	-1.17957	0.67238	-1.75431	0.0793769	0.410785	Rv0789c	conserved hypotheticals	4.83797	5.36048	4.96966	6.36335
Rv0790c	92.4533	-1.87501	0.644574	-2.90892	0.00362682	0.0508563	Rv0790c	conserved hypotheticals	5.20305	5.81943	5.93553	7.18735
Rv0791c	82.8132	-2.41913	0.665006	-3.63775	0.00027503	0.00652517	Rv0791c	conserved hypotheticals	5.3195	4.75699	5.58581	7.04991
Rv0792c	348.153	-1.31996	0.590644	-2.23479	0.0254312	0.213928	Rv0792c	regulatory proteins	7.88812	7.63169	7.71709	9.09599
Rv0793	11.6836	-0.0423444	0.764187	-0.055411	0.955811	NA	Rv0793	intermediary metabolism and respiration	3.07906	3.75742	3.08447	3.79321
Rv0794c	73.9368	0.158822	0.521808	0.30437	0.760846	0.961872	Rv0794c	intermediary metabolism and respiration	6.32109	6.16788	6.16757	6.14266
Rv0795	0	NA	NA	NA	NA	NA	Rv0795	insertion seqs and phages	0	0	0	0
Rv0796	0	NA	NA	NA	NA	NA	Rv0796	insertion seqs and phages	0	0	0	0
Rv0797	0.13736	-0.136777	0.418658	-0.326703	0.743892	NA	Rv0797	insertion seqs and phages	-2.57191	-2.58034	-2.51988	-2.58599
Rv0798c	53.1662	-0.353219	0.577237	-0.611914	0.540595	0.900306	cfp29	virulence, detoxification, adaptation	5.63862	5.57154	6.04362	5.49635
Rv0799c	96.8217	-0.39605	0.519771	-0.76197	0.446078	0.870989	Rv0799c	conserved hypotheticals	6.57457	6.34764	6.82402	6.53384
Rv0800	49.959	-0.577353	0.560644	-1.0298	0.303102	0.76548	pepC	intermediary metabolism and respiration	5.43917	5.49096	5.70176	5.86246
Rv0801	53.2204	0.350085	0.561905	0.623033	0.533263	0.900306	Rv0801	conserved hypotheticals	5.98973	5.57194	5.66635	5.52512
Rv0802c	37.3354	-0.00948878	0.586928	-0.0161668	0.987101	0.997601	Rv0802c	intermediary metabolism and respiration	5.33543	5.07541	5.22622	5.20057
Rv0803	179.09	-0.438611	0.491186	-0.892964	0.371876	0.822411	purL	intermediary metabolism and respiration	7.49703	7.14446	7.63531	7.54154
Rv0804	8.90017	-0.388324	0.760719	-0.51047	0.609722	NA	Rv0804	conserved hypotheticals	3.13902	3.00664	3.26662	3.22779
Rv0805	807.954	-0.296925	0.489896	-0.606098	0.54445	0.900306	Rv0805	intermediary metabolism and respiration	9.29264	9.74014	9.49709	9.90635
Rv0806c	661.093	-1.05345	0.570024	-1.84808	0.064591	0.372021	cpsY	cell wall and cell processes	8.62464	9.03943	8.77898	9.96223
Rv0807	12.0291	0.841411	0.74759	1.1255	0.260378	NA	Rv0807	conserved hypotheticals	3.89768	3.10613	3.28007	2.96762
Rv0808	876.989	0.81746	0.446147	1.83227	0.0669118	0.378231	purF	intermediary metabolism and respiration	9.89971	10.0198	9.40608	9.54857
Rv0809	537.664	-0.0305429	0.480469	-0.0635689	0.949314	0.996678	purM	intermediary metabolism and respiration	8.87429	9.19592	8.85626	9.24141
Rv0810c	38.0981	0.304237	0.578923	0.525522	0.59922	0.920259	Rv0810c	conserved hypotheticals	5.30785	5.33091	5.20954	5.09542
Rv0811c	335.581	-0.295609	0.479643	-0.61631	0.53769	0.900306	Rv0811c	conserved hypotheticals	8.19974	8.36591	8.24615	8.64069
Rv0812	150.869	-0.101502	0.575077	-0.176502	0.8599	0.976041	Rv0812	intermediary metabolism and respiration	6.59413	7.50284	6.92956	7.43887
Rv0813c	118.495	-0.262707	0.564027	-0.465771	0.641379	0.935838	Rv0813c	conserved hypotheticals	7.10129	6.24506	6.99227	6.83232
Rv0814c	0	NA	NA	NA	NA	NA	sseC2	intermediary metabolism and respiration	0	0	0	0
Rv0815c	0	NA	NA	NA	NA	NA	cysA2	intermediary metabolism and respiration	0	0	0	0
Rv0816c	18.6403	0.729466	0.663582	1.09928	0.271644	NA	thiX	intermediary metabolism and respiration	4.4061	4.2384	3.97065	3.9314
Rv0817c	30.2268	-0.122739	0.644418	-0.190464	0.848945	0.97183	Rv0817c	cell wall and cell processes	4.4282	5.15953	4.86409	5.00497
Rv0818	369.942	0.125717	0.490123	0.256501	0.797564	0.968094	Rv0818	regulatory proteins	8.35967	8.7127	8.2535	8.66015
Rv0819	152.535	-0.185629	0.504302	-0.368091	0.712805	0.955818	mshD	intermediary metabolism and respiration	6.97266	7.35974	7.17427	7.4076
Rv0820	267.341	0.185235	0.494413	0.374657	0.707916	0.955456	phoT	cell wall and cell processes	7.84129	8.30414	7.852	8.11267
Rv0821c	940.691	0.5907	0.44761	1.31967	0.186944	0.6285	phoY2	cell wall and cell processes	9.91517	10.1126	9.72513	9.62075
Rv0822c	373.213	-0.4201	0.490068	-0.857227	0.39132	0.841862	Rv0822c	conserved hypotheticals	8.18065	8.56046	8.43831	8.81161
Rv0823c	1837.53	-0.171808	0.472004	-0.363996	0.715861	0.955818	Rv0823c	regulatory proteins	10.6766	10.8664	10.6173	11.0873
Rv0824c	4024	0.0409717	0.459669	0.0891332	0.928976	0.996092	desA1	lipid metabolism	11.801	12.1272	11.8182	12.0722
Rv0825c	85.2519	-0.386944	0.552474	-0.700384	0.483687	0.880567	Rv0825c	conserved hypotheticals	6.0563	6.44841	6.227	6.7079
Rv0826	54.3713	-0.766697	0.591752	-1.29564	0.1951	0.636293	Rv0826	conserved hypotheticals	5.46341	5.49003	5.50337	6.21159
Rv0827c	64.9758	-1.02208	0.542633	-1.88356	0.0596249	0.350622	kmtR	regulatory proteins	5.67053	5.67105	6.15228	6.31774
Rv0828c	12.4361	1.19533	0.716122	1.66918	0.0950826	NA	Rv0828c	intermediary metabolism and respiration	3.75099	3.72633	3.20781	3.12916
Rv0829	0.373827	0.309617	0.447163	0.692402	0.488685	NA	Rv0829	insertion seqs and phages	-1.72224	-1.56764	-1.74708	-1.74998
Rv0830	105.805	-0.022858	0.517476	-0.0441721	0.964767	0.996678	Rv0830	lipid metabolism	6.51218	6.87273	6.60644	6.83266
Rv0831c	623.087	0.138161	0.467243	0.295695	0.767463	0.961872	Rv0831c	conserved hypotheticals	9.36286	9.26345	9.40416	9.02338
Rv0832	37.4712	0.218638	0.605944	0.360821	0.718233	0.955818	PE_PGRS12	PE/PPE	4.91794	5.51985	5.11746	5.17901
Rv0833	35.4805	0.949898	0.606957	1.56502	0.117579	0.500383	PE_PGRS13	PE/PPE	5.4279	5.13803	4.94419	4.5458
Rv0834c	679.929	0.786114	0.459508	1.71077	0.0871231	0.430378	PE_PGRS14	PE/PPE	9.74319	9.39698	9.0849	9.15037
Rv0835	55.3872	-0.113801	0.544622	-0.208953	0.834485	0.970149	lpqQ	cell wall and cell processes	5.76751	5.75225	5.86129	5.78354
Rv0836c	82.9957	0.256505	0.581858	0.440837	0.659331	0.941964	Rv0836c	conserved hypotheticals	6.3131	6.48052	5.73764	6.58104
Rv0837c	141.161	-1.16957	0.659695	-1.77289	0.0762468	0.404222	Rv0837c	conserved hypotheticals	6.0115	6.75106	6.12255	7.78077
Rv0838	36.0751	0.281147	0.587653	0.478425	0.632348	0.934596	lpqR	cell wall and cell processes	5.12351	5.33667	5.04644	5.12392
Rv0839	190.494	0.875096	0.579502	1.51008	0.131022	0.536297	Rv0839	conserved hypotheticals	6.92081	8.14429	7.11174	7.19309
Rv0840c	124.478	0.140707	0.593121	0.237232	0.812477	0.968199	pip	intermediary metabolism and respiration	6.24457	7.33887	6.6456	7.01882
Rv0841	38.2032	1.07535	0.637575	1.68663	0.0916755	0.44312	Rv0841	cell wall and cell processes	4.94212	5.71245	4.45716	5.01319
Rv0842	58.2639	0.87543	0.56057	1.56168	0.118364	0.502125	Rv0842	cell wall and cell processes	5.7147	6.26345	5.47687	5.58245
Rv0843	47.3587	1.37774	0.576804	2.38858	0.0169137	0.163742	Rv0843	intermediary metabolism and respiration	5.61572	5.90207	4.814	5.15743
Rv0844c	135.881	0.384323	0.521489	0.736973	0.461139	0.871283	narL	regulatory proteins	7.42235	6.81474	6.96203	6.89927
Rv0845	69.1943	-0.425303	0.553716	-0.768089	0.442434	0.870147	Rv0845	regulatory proteins	6.04389	5.87991	5.93367	6.42067
Rv0846c	149.257	-2.12507	0.586547	-3.62302	0.000291189	0.00676562	Rv0846c	intermediary metabolism and respiration	6.06041	6.28064	6.75946	7.87858
Rv0847	54.8066	-3.60021	0.67895	-5.30261	1.14e-07	7.4e-06	lpqS	cell wall and cell processes	4.1685	4.29605	5.57317	6.33313
Rv0848	198.93	-4.19013	0.621137	-6.74591	1.52e-11	1.71e-09	cysK2	intermediary metabolism and respiration	5.52392	5.5241	6.96227	8.22977
Rv0849	193.009	-2.68068	0.625226	-4.28753	1.81e-05	0.000661602	Rv0849	cell wall and cell processes	5.81929	6.34937	6.9369	8.26343
Rv0850	33.7139	0.320092	0.595997	0.537069	0.59122	0.916252	Rv0850	insertion seqs and phages	5.20368	5.07377	4.86001	5.05819
Rv0851c	62.839	-1.42748	0.563166	-2.53474	0.011253	0.119218	Rv0851c	intermediary metabolism and respiration	5.36655	5.50296	6.03758	6.39207
Rv0852	97.2799	0.513367	0.522918	0.981735	0.326231	0.7832	fadD16	lipid metabolism	6.82561	6.58957	6.57918	6.21668
Rv0853c	189.34	0.525968	0.504718	1.0421	0.297364	0.763526	pdc	intermediary metabolism and respiration	7.80761	7.53324	7.56255	7.12022
Rv0854	98.8715	-0.177046	0.59734	-0.296391	0.766931	0.961872	Rv0854	conserved hypotheticals	6.68944	6.2686	6.99112	5.98569
Rv0855	81.6399	0.257553	0.527529	0.488226	0.62539	0.93374	far	lipid metabolism	6.40847	6.40852	6.42273	6.06806
Rv0856	301.229	0.279936	0.461404	0.606704	0.544047	0.900306	Rv0856	conserved hypotheticals	8.22163	8.38611	8.10168	8.18592
Rv0857	194.009	0.833611	0.47313	1.76191	0.0780848	0.407287	Rv0857	conserved hypotheticals	7.82149	7.73989	7.36944	7.21797
Rv0858c	42.5247	0.265371	0.572375	0.463632	0.642911	0.935838	dapC	intermediary metabolism and respiration	5.4763	5.45904	5.43253	5.19656
Rv0859	402.242	0.154441	0.465246	0.331955	0.739923	0.959513	fadA	lipid metabolism	8.83568	8.51918	8.63207	8.56087
Rv0860	2506.45	-0.00561104	0.464597	-0.0120772	0.990364	0.997689	fadB	lipid metabolism	11.3918	11.1525	11.0741	11.4547
Rv0861c	206.837	0.576299	0.504169	1.14307	0.25301	0.717287	ercc3	information pathways	8.0654	7.48056	7.48972	7.44621
Rv0862c	50.5407	-0.25733	0.574398	-0.447999	0.654154	0.940608	Rv0862c	conserved hypotheticals	5.30347	5.78408	5.75723	5.69417
Rv0863	38.1438	-0.727278	0.594599	-1.22314	0.221277	0.675867	Rv0863	conserved hypotheticals	5.15533	4.87569	5.47595	5.34415
Rv0864	201.9	-0.217009	0.522124	-0.415628	0.677683	0.943531	moaC2	intermediary metabolism and respiration	7.23848	7.80736	7.48513	7.87267
Rv0865	62.8234	0.45242	0.581872	0.777525	0.436849	0.866242	mog	intermediary metabolism and respiration	6.35822	5.57442	5.67622	5.8473
Rv0866	132.699	-0.330867	0.572418	-0.578017	0.563252	0.907305	moaE2	intermediary metabolism and respiration	6.56463	7.13363	6.61805	7.42042
Rv0867c	119.902	-1.30662	0.526372	-2.48231	0.0130533	0.134485	rpfA	cell wall and cell processes	6.58381	6.16871	7.0153	7.25797
Rv0868c	19.0434	1.35893	0.681133	1.9951	0.0460323	NA	moaD2	intermediary metabolism and respiration	4.51067	4.20289	3.83815	3.44604
Rv0869c	266.258	0.751873	0.478746	1.5705	0.116298	0.496588	moaA2	intermediary metabolism and respiration	8.09186	8.33834	7.91026	7.63134
Rv0870c	70.7545	0.338248	0.546114	0.619373	0.53567	0.900306	Rv0870c	cell wall and cell processes	6.11984	6.30134	6.21415	5.78616
Rv0871	147.383	0.650171	0.557862	1.16547	0.243829	0.705722	cspB	virulence, detoxification, adaptation	7.4559	7.16118	7.23898	6.44403
Rv0872c	695.051	1.53382	0.471715	3.25159	0.00114762	0.0207867	PE_PGRS15	PE/PPE	9.89731	9.45107	8.87413	8.70182
Rv0873	793.555	-0.0599573	0.475307	-0.126144	0.899618	0.982877	fadE10	lipid metabolism	9.66736	9.53087	9.84264	9.37702
Rv0874c	213.855	0.734643	0.479207	1.53304	0.125266	0.521659	Rv0874c	conserved hypotheticals	7.99775	7.80024	7.34501	7.58419
Rv0875c	34.0647	-0.999373	0.60929	-1.64023	0.100958	0.461504	Rv0875c	cell wall and cell processes	4.8836	4.64467	5.23977	5.34635
Rv0876c	187.398	-0.34118	0.480786	-0.70963	0.477934	0.880567	Rv0876c	cell wall and cell processes	7.51224	7.36257	7.52646	7.7346
Rv0877	488.844	0.13953	0.451299	0.309173	0.75719	0.961872	Rv0877	conserved hypotheticals	8.9003	9.03684	8.84743	8.9298
Rv0878c	160.326	-0.182766	0.575024	-0.317841	0.750606	0.961872	PPE13	PE/PPE	6.64361	7.56649	7.04805	7.54514
Rv0879c	7.50349	-0.40245	0.784276	-0.513148	0.607848	NA	Rv0879c	cell wall and cell processes	2.78806	2.79309	3.20479	2.68169
Rv0880	10.0806	0.627686	0.761638	0.824126	0.409868	NA	Rv0880	regulatory proteins	3.60332	2.87131	3.08454	2.86784
Rv0881	45.3451	-0.17204	0.569258	-0.302218	0.762486	0.961872	Rv0881	intermediary metabolism and respiration	5.41094	5.49243	5.42414	5.66026
Rv0882	21.1541	0.108055	0.723215	0.14941	0.88123	NA	Rv0882	cell wall and cell processes	4.65543	3.6834	4.52787	3.75069
Rv0883c	61.4873	-1.06789	0.545912	-1.95616	0.0504469	0.322128	Rv0883c	conserved hypotheticals	5.6229	5.52938	6.1702	6.15782
Rv0884c	196.181	0.0333268	0.511713	0.0651279	0.948072	0.996678	serC	intermediary metabolism and respiration	7.83638	7.30442	7.71867	7.42386
Rv0885	1381.24	-1.0474	0.46034	-2.27527	0.02289	0.199783	Rv0885	conserved hypotheticals	9.94841	10.097	10.4452	10.8169
Rv0886	1527.35	-1.18702	0.540062	-2.19793	0.0279539	0.223968	fprB	intermediary metabolism and respiration	9.71607	10.2664	10.2622	11.1183
Rv0887c	44.0628	0.173246	0.597369	0.290015	0.771805	0.961872	Rv0887c	conserved hypotheticals	5.22035	5.68997	5.14792	5.58348
Rv0888	287.471	0.389803	0.471206	0.827245	0.408098	0.852431	Rv0888	cell wall and cell processes	8.33827	8.18237	8.15544	7.89347
Rv0889c	130.879	-0.342371	0.490722	-0.697689	0.485372	0.880567	citA	intermediary metabolism and respiration	6.93595	6.91415	7.0393	7.19864
Rv0890c	125.002	0.206283	0.493402	0.418083	0.675887	0.943531	Rv0890c	regulatory proteins	6.90283	7.12094	6.91883	6.88283
Rv0891c	177.716	0.503982	0.520315	0.968608	0.332741	0.789439	Rv0891c	regulatory proteins	7.2231	7.8379	7.12474	7.40972
Rv0892	35.6848	-0.439439	0.592861	-0.741217	0.458562	0.870989	Rv0892	intermediary metabolism and respiration	4.95886	5.10195	5.25524	5.29204
Rv0893c	22.9953	-0.372869	0.650973	-0.572788	0.566789	0.907788	Rv0893c	lipid metabolism	4.49838	4.32441	4.43434	4.7526
Rv0894	49.9205	0.220849	0.604718	0.36521	0.714954	0.955818	Rv0894	regulatory proteins	5.14761	6.0004	5.50866	5.57073
Rv0895	16.8746	0.0881565	0.712901	0.123659	0.901586	NA	Rv0895	lipid metabolism	3.92876	4.14714	3.55387	4.30805
Rv0896	1069.85	0.337839	0.453419	0.745092	0.456216	0.870989	gltA2	intermediary metabolism and respiration	10.2537	10.0301	10.0465	9.8407
Rv0897c	194.987	0.39236	0.523215	0.749902	0.453314	0.870989	Rv0897c	intermediary metabolism and respiration	7.42946	7.88856	7.15735	7.67593
Rv0898c	215.69	0.31669	0.517716	0.611705	0.540733	0.900306	Rv0898c	conserved hypotheticals	7.64513	7.96017	7.29431	7.87282
Rv0899	164.324	0.898957	0.47744	1.88287	0.059718	0.350622	ompA	cell wall and cell processes	7.47639	7.6206	7.00717	7.05608
Rv0900	4.12774	-0.234925	0.808054	-0.29073	0.771258	NA	Rv0900	cell wall and cell processes	2.02971	1.74545	2.22238	1.71108
Rv0901	135.687	0.414725	0.495848	0.836397	0.402932	0.851616	Rv0901	cell wall and cell processes	7.18254	7.18231	7.08031	6.78019
Rv0902c	242.106	-0.0461022	0.470545	-0.0979763	0.921951	0.993301	prrB	regulatory proteins	7.88898	7.91696	7.8085	8.03835
Rv0903c	346.286	0.0919297	0.472158	0.194701	0.845627	0.97067	prrA	regulatory proteins	8.58711	8.302	8.50569	8.28054
Rv0904c	113.58	0.00242561	0.493612	0.00491399	0.996079	0.998237	accD3	lipid metabolism	6.83817	6.81789	6.79503	6.85667
Rv0905	182.314	-0.737105	0.492523	-1.49659	0.1345	0.543087	echA6	lipid metabolism	7.33516	7.15245	7.4956	7.82978
Rv0906	62.6245	-1.12906	0.589887	-1.91403	0.0556169	0.338219	Rv0906	conserved hypotheticals	5.81837	5.13518	6.20357	6.13285
Rv0907	94.0433	-0.535468	0.513141	-1.04351	0.296712	0.763526	Rv0907	cell wall and cell processes	6.48898	6.26351	6.71096	6.6569
Rv0908	205.01	-0.479278	0.479898	-0.998708	0.317936	0.778483	ctpE	cell wall and cell processes	7.4275	7.60422	7.89762	7.68886
Rv0909	75.0492	0.704153	0.637376	1.10477	0.26926	0.735445	Rv0909	conserved hypotheticals	6.58162	5.90434	6.2411	5.17793
Rv0910	414.821	0.439998	0.468777	0.938608	0.347932	0.802377	Rv0910	conserved hypotheticals	8.84795	8.75632	8.69631	8.35932
Rv0911	40.5905	0.252837	0.642823	0.393322	0.694081	0.951713	Rv0911	conserved hypotheticals	5.33749	5.3422	5.55969	4.60376
Rv0912	26.9034	0.749576	0.622149	1.20482	0.228273	0.684945	Rv0912	cell wall and cell processes	4.98884	4.73522	4.54044	4.38746
Rv0913c	178.219	0.128012	0.497471	0.257325	0.796928	0.968094	Rv0913c	intermediary metabolism and respiration	7.42522	7.5736	7.61256	7.20205
Rv0914c	272.561	0.473661	0.475002	0.997176	0.318679	0.778562	Rv0914c	lipid metabolism	8.0101	8.36551	7.9533	7.89799
Rv0915c	74.8887	1.53698	0.562301	2.73337	0.00626893	0.0776471	PPE14	PE/PPE	6.74525	5.97596	5.5265	5.5348
Rv0916c	1.47394	-0.823447	0.710632	-1.15875	0.246557	NA	PE7	PE/PPE	0.582665	0.547349	0.695685	0.943218
Rv0917	193.604	0.35985	0.480282	0.749246	0.453709	0.870989	betP	cell wall and cell processes	7.81177	7.54087	7.40867	7.5325
Rv0918	12.6459	-0.858298	0.736183	-1.16588	0.243664	NA	Rv0918	conserved hypotheticals	3.5729	3.23707	3.65109	3.96568
Rv0919	131.016	1.0713	0.500985	2.1384	0.0324845	0.245382	Rv0919	intermediary metabolism and respiration	7.16098	7.31304	6.75991	6.45657
Rv0920c	105.915	0.296826	0.520292	0.570498	0.56834	0.907806	Rv0920c	insertion seqs and phages	6.55069	6.98475	6.71902	6.51545
Rv0921	40.6811	0.367078	0.582519	0.630157	0.528592	0.900306	Rv0921	insertion seqs and phages	5.30797	5.52643	5.07145	5.35352
Rv0922	501.577	-0.186302	0.535781	-0.34772	0.72805	0.955818	Rv0922	insertion seqs and phages	8.62283	9.06023	8.49633	9.30829
Rv0923c	160.675	0.236039	0.485294	0.486383	0.626696	0.933807	Rv0923c	conserved hypotheticals	7.31992	7.45051	7.13425	7.35509
Rv0924c	22.8079	0.0999624	0.643504	0.155341	0.876553	0.979047	mntH	cell wall and cell processes	4.56061	4.49244	4.3441	4.58694
Rv0925c	47.6673	-0.176806	0.588469	-0.300451	0.763833	0.961872	Rv0925c	conserved hypotheticals	5.51323	5.48753	5.8503	5.27146
Rv0926c	136.023	0.41086	0.519419	0.790999	0.428945	0.864898	Rv0926c	conserved hypotheticals	7.4233	6.83679	6.96647	6.88045
Rv0927c	10.176	0.176139	0.742212	0.237316	0.812412	NA	Rv0927c	intermediary metabolism and respiration	3.27007	3.47938	3.32618	3.27368
Rv0928	151.731	0.222022	0.521439	0.425788	0.670263	0.942878	pstS3	cell wall and cell processes	7.13671	7.4159	6.85292	7.38673
Rv0929	81.7243	0.687632	0.529688	1.29818	0.194225	0.636293	pstC2	cell wall and cell processes	6.64797	6.30893	6.20837	5.96367
Rv0930	396.858	0.170021	0.490755	0.346447	0.729007	0.955818	pstA1	cell wall and cell processes	8.51674	8.79356	8.2987	8.77197
Rv0931c	1581.7	0.26731	0.455744	0.586535	0.557516	0.905935	pknD	regulatory proteins	10.8539	10.5046	10.5788	10.488
Rv0932c	2003.02	0.469835	0.446872	1.05139	0.293082	0.763526	pstS2	cell wall and cell processes	11.1244	11.0459	10.6771	10.9218
Rv0933	331.935	-0.0611541	0.470497	-0.129978	0.896584	0.982873	pstB	cell wall and cell processes	8.19161	8.48693	8.46313	8.30687
Rv0934	263.767	-0.520343	0.527349	-0.986715	0.323782	0.781379	pstS1	cell wall and cell processes	7.93283	7.71344	8.45737	7.69294
Rv0935	294.892	-1.03838	0.498821	-2.08168	0.0373721	0.269607	pstC1	cell wall and cell processes	7.83835	7.74554	8.66011	8.08041
Rv0936	271.196	0.130727	0.507931	0.257372	0.796892	0.968094	pstA2	cell wall and cell processes	8.14135	8.05522	8.28152	7.66484
Rv0937c	190.895	0.319071	0.474164	0.672912	0.501003	0.889624	mku	information pathways	7.6254	7.69008	7.388	7.55077
Rv0938	395.268	0.000338672	0.451435	0.000750213	0.999401	0.99954	ligD	information pathways	8.60699	8.64589	8.61201	8.64102
Rv0939	455.423	-0.0574694	0.455175	-0.126258	0.899528	0.982877	Rv0939	intermediary metabolism and respiration	8.71347	8.90104	8.80428	8.88654
Rv0940c	91.3743	0.183622	0.52616	0.348986	0.7271	0.955818	Rv0940c	intermediary metabolism and respiration	6.39746	6.68603	6.27381	6.59738
Rv0941c	53.5089	-0.131024	0.556774	-0.235326	0.813956	0.968199	Rv0941c	conserved hypotheticals	5.54532	5.83378	5.83956	5.71448
Rv0942	439.715	0.556927	0.535978	1.03909	0.298765	0.763526	Rv0942	conserved hypotheticals	8.67358	9.0598	8.06939	8.85502
Rv0943c	7.11761	0.635407	0.780903	0.813682	0.415827	NA	Rv0943c	intermediary metabolism and respiration	2.8072	2.92544	2.72096	2.43017
Rv0944	21.7055	0.835596	0.688977	1.21281	0.225204	NA	Rv0944	information pathways	4.82899	3.97575	4.19109	3.80109
Rv0945	137.543	0.122531	0.486111	0.252064	0.800991	0.968199	Rv0945	intermediary metabolism and respiration	7.07269	7.1949	7.10685	7.02428
Rv0946c	77.7231	-0.484765	0.531376	-0.912283	0.36162	0.812198	pgi	intermediary metabolism and respiration	6.24912	5.97812	6.48823	6.29034
Rv0947c	2.97011	0.93902	0.798882	1.17542	0.239827	NA	Rv0947c	lipid metabolism	1.51429	1.05445	0.978293	0.933291
Rv0948c	53.4767	-0.137268	0.606236	-0.226427	0.820869	0.968808	Rv0948c	intermediary metabolism and respiration	5.88157	5.34661	6.00691	5.33105
Rv0949	238.738	0.069049	0.46924	0.147151	0.883013	0.979297	uvrD1	information pathways	8.01425	7.80788	7.8424	7.9056
Rv0950c	211.973	-1.74455	0.522125	-3.34125	0.00083402	0.0163361	Rv0950c	conserved hypotheticals	7.11077	6.81349	8.2433	7.64935
Rv0951	450.856	-0.751905	0.46288	-1.6244	0.10429	0.469721	sucC	intermediary metabolism and respiration	8.67197	8.40536	9.03713	8.93869
Rv0952	139.709	-0.546792	0.565328	-0.967211	0.333439	0.789983	sucD	intermediary metabolism and respiration	7.23957	6.3542	7.28755	7.15003
Rv0953c	17.7251	0.0927607	0.752146	0.123328	0.901847	NA	Rv0953c	intermediary metabolism and respiration	4.43181	3.2172	4.163	3.63986
Rv0954	670.128	-0.318073	0.454255	-0.700209	0.483797	0.880567	Rv0954	cell wall and cell processes	9.38982	9.16344	9.53345	9.4033
Rv0955	244.358	-0.114251	0.462883	-0.246826	0.805043	0.968199	Rv0955	cell wall and cell processes	7.92457	7.87252	7.96518	7.96493
Rv0956	71.1686	-0.305358	0.532461	-0.573483	0.566318	0.907788	purN	intermediary metabolism and respiration	6.13739	5.97383	6.32778	6.11706
Rv0957	164.468	-0.259186	0.504307	-0.513945	0.60729	0.923291	purH	intermediary metabolism and respiration	7.47194	7.01382	7.48621	7.34391
Rv0958	233.01	0.360476	0.467852	0.770491	0.441009	0.868865	Rv0958	intermediary metabolism and respiration	7.86727	8.03586	7.70873	7.78335
Rv0959	361.972	0.178941	0.463451	0.386105	0.699419	0.954513	Rv0959	conserved hypotheticals	8.39595	8.67504	8.44507	8.43691
Rv0959A	7.72554	0.284364	0.776021	0.366439	0.714038	NA	vapB9	virulence, detoxification, adaptation	2.81923	3.12348	2.69303	2.99248
Rv0960	17.0988	0.53049	0.676231	0.784481	0.432758	NA	vapC9	virulence, detoxification, adaptation	4.13728	4.22662	3.82202	4.00025
Rv0961	156.7	0.325234	0.510338	0.637291	0.523936	0.900306	Rv0961	cell wall and cell processes	7.14732	7.53819	7.33638	6.97556
Rv0962c	28.3621	-0.297519	0.703131	-0.423135	0.672197	0.942878	lprP	cell wall and cell processes	3.99492	5.0584	4.52522	5.08761
Rv0963c	19.2417	-0.571691	0.709546	-0.805714	0.420408	NA	Rv0963c	conserved hypotheticals	3.84824	4.20335	3.85837	4.69668
Rv0964c	10.9358	-1.25147	0.763287	-1.63958	0.101093	NA	Rv0964c	conserved hypotheticals	3.02707	3.14533	3.34047	3.92707
Rv0965c	133.564	0.254223	0.538309	0.472263	0.636739	0.934596	Rv0965c	conserved hypotheticals	6.66697	7.40358	6.88702	7.01592
Rv0966c	163.487	0.718079	0.500377	1.43508	0.151266	0.571339	Rv0966c	conserved hypotheticals	7.70807	7.25009	7.14697	7.00682
Rv0967	74.3435	-2.53063	0.622818	-4.0632	4.84e-05	0.00150996	csoR	regulatory proteins	5.02958	5.03354	5.80357	6.86079
Rv0968	209.748	-1.79147	0.62442	-2.86901	0.00411758	0.0566209	Rv0968	conserved hypotheticals	6.63663	6.79214	6.76717	8.4221
Rv0969	591.932	-2.30253	0.587734	-3.91763	8.94e-05	0.00261969	ctpV	cell wall and cell processes	7.85983	8.02282	8.43231	9.9184
Rv0970	78.219	-2.01276	0.592639	-3.39627	0.000683109	0.0138173	Rv0970	cell wall and cell processes	5.37373	5.42359	6.03085	6.89229
Rv0971c	32.2639	-0.578408	0.656669	-0.880821	0.378415	0.828014	echA7	lipid metabolism	5.06594	4.35889	4.78168	5.32812
Rv0972c	94.0005	-1.00472	0.534161	-1.88093	0.059981	0.351436	fadE12	lipid metabolism	6.22269	6.14244	6.4941	6.96921
Rv0973c	75.5577	-2.38	0.647755	-3.67423	0.000238569	0.00595363	accA2	lipid metabolism	5.38936	4.6782	5.94502	6.81798
Rv0974c	59.7053	-1.62346	0.622354	-2.60858	0.00909179	0.100427	accD2	lipid metabolism	5.32296	5.02145	5.51633	6.50053
Rv0975c	43.5318	-0.923502	0.625463	-1.47651	0.139807	0.55089	fadE13	lipid metabolism	4.7321	5.35336	5.3712	5.83531
Rv0976c	38.8871	-1.69007	0.624729	-2.70528	0.00682459	0.0824944	Rv0976c	conserved hypotheticals	4.56688	4.71371	5.26739	5.77098
Rv0977	86.2974	0.408536	0.541311	0.754716	0.45042	0.870989	PE_PGRS16	PE/PPE	6.70635	6.26917	6.43406	6.06967
Rv0978c	2.65777	-0.121244	0.792554	-0.152979	0.878415	NA	PE_PGRS17	PE/PPE	1.29678	1.59557	1.47089	1.53124
Rv0979A	0.380907	-0.256504	0.474879	-0.540145	0.589097	NA	rpmF	information pathways	-1.20624	-1.21665	-1.09877	-1.17695
Rv0979c	1.32044	0.563767	0.718893	0.784216	0.432914	NA	Rv0979c	conserved hypotheticals	0.21743	0.132333	0.013168	-0.0108832
Rv0980c	84.9114	0.568735	0.514098	1.10628	0.268606	0.735445	PE_PGRS18	PE/PPE	6.43106	6.62835	6.1696	6.26027
Rv0981	225.982	1.11194	0.469454	2.36858	0.0178567	0.168181	mprA	regulatory proteins	7.93417	8.13645	7.43171	7.35713
Rv0982	1146.25	0.587378	0.445399	1.31877	0.187247	0.6285	mprB	regulatory proteins	10.3163	10.2956	9.85476	10.0526
Rv0983	840.869	-0.333471	0.461389	-0.722755	0.46983	0.880098	pepD	intermediary metabolism and respiration	9.55841	9.64072	9.60052	9.96527
Rv0984	410.181	0.109929	0.458216	0.239905	0.810404	0.968199	moaB2	intermediary metabolism and respiration	8.60667	8.80023	8.58017	8.70485
Rv0985c	301.51	0.292526	0.512558	0.570718	0.568191	0.907806	mscL	cell wall and cell processes	8.40129	8.16982	7.74875	8.37949
Rv0986	72.3091	-0.414778	0.527514	-0.786288	0.431699	0.86491	Rv0986	cell wall and cell processes	5.97208	6.11986	6.26361	6.30732
Rv0987	474.594	0.0199294	0.479396	0.041572	0.96684	0.996678	Rv0987	cell wall and cell processes	8.9837	8.77388	9.06317	8.63486
Rv0988	209.23	-0.112084	0.48595	-0.23065	0.817587	0.968808	Rv0988	cell wall and cell processes	7.65532	7.67937	7.90229	7.53148
Rv0989c	80.5045	-0.234217	0.593962	-0.394329	0.693338	0.951081	grcC2	intermediary metabolism and respiration	5.7863	6.49805	5.96261	6.63305
Rv0990c	84.2614	-0.99391	0.606322	-1.63925	0.101162	0.46181	Rv0990c	conserved hypotheticals	6.1278	5.72455	5.90104	6.94466
Rv0991c	511.508	-2.5683	0.557613	-4.60589	4.11e-06	0.000179701	Rv0991c	conserved hypotheticals	7.70805	7.61129	8.46808	9.67013
Rv0992c	38.3162	0.570934	0.576085	0.991059	0.321657	0.779261	Rv0992c	conserved hypotheticals	5.3838	5.37015	5.08057	5.0504
Rv0993	136.886	-0.186803	0.530006	-0.352454	0.724498	0.955818	galU	intermediary metabolism and respiration	7.19005	6.80307	7.35036	6.82968
Rv0994	399.582	1.00288	0.48598	2.06363	0.039053	0.276989	moeA1	intermediary metabolism and respiration	9.06625	8.5542	8.33244	8.14161
Rv0995	31.2915	0.14211	0.605353	0.234755	0.814399	0.968199	rimJ	information pathways	5.05419	4.92943	5.01663	4.80226
Rv0996	176.084	-1.20923	0.522809	-2.31296	0.0207251	0.187193	Rv0996	cell wall and cell processes	7.17517	6.72096	7.45316	7.87094
Rv0997	33.9261	-0.232049	0.609675	-0.380611	0.703492	0.954866	Rv0997	conserved hypotheticals	4.96089	5.05146	5.32651	4.90452
Rv0998	197.275	0.379487	0.505475	0.750752	0.452802	0.870989	Rv0998	conserved hypotheticals	7.62149	7.78728	7.19821	7.70285
Rv0999	23.9049	-0.368676	0.644335	-0.572181	0.567199	0.907788	Rv0999	conserved hypotheticals	4.53539	4.40614	4.79999	4.50669
Rv1000c	166.925	0.430631	0.518093	0.831184	0.40587	0.852431	Rv1000c	conserved hypotheticals	7.54556	7.39726	6.89142	7.45935
Rv1001	100.215	0.668806	0.510497	1.31011	0.190159	0.630558	arcA	intermediary metabolism and respiration	6.91591	6.64082	6.32178	6.48429
Rv1002c	165.162	-0.398926	0.488602	-0.816464	0.414235	0.852431	Rv1002c	cell wall and cell processes	7.37303	7.07869	7.49371	7.43716
Rv1003	49.2045	-0.352186	0.568733	-0.619248	0.535753	0.900306	Rv1003	conserved hypotheticals	5.62643	5.37939	5.82292	5.55922
Rv1004c	77.0213	0.679903	0.516034	1.31756	0.187653	0.6285	Rv1004c	cell wall and cell processes	6.42289	6.40665	6.07076	5.98676
Rv1005c	85.9767	0.226463	0.517229	0.43784	0.661502	0.941964	pabB	intermediary metabolism and respiration	6.5752	6.37206	6.43397	6.25275
Rv1006	467.447	0.286471	0.465642	0.615219	0.53841	0.900306	Rv1006	conserved hypotheticals	8.75994	9.09206	8.83399	8.70346
Rv1007c	219.86	0.217267	0.476931	0.455552	0.648712	0.938161	metS	information pathways	7.96437	7.68578	7.64527	7.76144
Rv1008	10.5936	-0.400677	0.752561	-0.532418	0.594437	NA	tatD	cell wall and cell processes	3.07189	3.52868	3.48037	3.56693
Rv1009	340.402	-0.901709	0.541621	-1.66483	0.0959458	0.451895	rpfB	cell wall and cell processes	8.22363	7.75878	8.9033	8.08766
Rv1010	111.957	-0.958122	0.528806	-1.81186	0.0700082	0.386195	ksgA	information pathways	6.48833	6.4021	7.23281	6.70393
Rv1011	46.5793	-0.629884	0.585019	-1.07669	0.281619	0.751802	ispE	intermediary metabolism and respiration	5.48925	5.13995	5.82987	5.48987
Rv1012	1.19799	-0.198796	0.662286	-0.300166	0.764051	NA	Rv1012	conserved hypotheticals	0.173349	0.287032	0.482449	0.0962246
Rv1013	202.696	-1.0141	0.507391	-1.99865	0.045646	0.305355	pks16	lipid metabolism	7.29982	7.23569	7.54434	8.11183
Rv1014c	50.9708	0.165506	0.573718	0.28848	0.772979	0.961872	pth	intermediary metabolism and respiration	5.49094	5.87163	5.42249	5.76805
Rv1015c	105.278	0.0334589	0.519949	0.0643504	0.948691	0.996678	rplY	information pathways	6.45829	6.92001	6.68882	6.71359
Rv1016c	127.957	0.25919	0.517411	0.500936	0.616416	0.927515	lpqT	cell wall and cell processes	6.79507	7.25835	6.76329	7.02762
Rv1017c	407.138	-0.286632	0.471477	-0.607945	0.543224	0.900306	prsA	intermediary metabolism and respiration	8.59379	8.54624	8.9133	8.53156
Rv1018c	309.911	0.504902	0.477731	1.05687	0.290569	0.763526	glmU	cell wall and cell processes	8.53398	8.22513	8.21285	7.9643
Rv1019	127.193	0.392034	0.514473	0.762011	0.446054	0.870989	Rv1019	regulatory proteins	6.95025	7.19124	6.62167	7.03416
Rv1020	372.585	-0.588417	0.455347	-1.29224	0.196274	0.637266	mfd	information pathways	8.29053	8.39169	8.68399	8.691
Rv1021	183.339	-0.317898	0.485536	-0.654737	0.512637	0.896783	Rv1021	conserved hypotheticals	7.24694	7.55508	7.60742	7.59623
Rv1022	24.6994	-0.19841	0.665661	-0.298064	0.765654	0.961872	lpqU	cell wall and cell processes	4.23059	4.77957	4.8725	4.3916
Rv1023	206.496	-0.0559486	0.493052	-0.113474	0.909655	0.98827	eno	intermediary metabolism and respiration	7.79989	7.50307	7.8465	7.51287
Rv1024	46.3888	0.302169	0.598736	0.504679	0.613785	0.92694	Rv1024	cell wall and cell processes	5.75556	5.3494	5.63342	5.08053
Rv1025	42.8159	-0.135213	0.568542	-0.237824	0.812018	0.968199	Rv1025	conserved hypotheticals	5.41065	5.35635	5.46462	5.44895
Rv1026	25.5958	0.105961	0.652896	0.162294	0.871075	0.978481	Rv1026	virulence, detoxification, adaptation	4.90379	4.33451	4.74729	4.40815
Rv1027c	23.3126	1.05812	0.656175	1.61255	0.106842	0.474243	kdpE	regulatory proteins	4.90775	4.31861	4.17628	3.97473
Rv1028A	0	NA	NA	NA	NA	NA	kdpF	cell wall and cell processes	0	0	0	0
Rv1028c	223.589	0.780882	0.492325	1.58611	0.112714	0.486837	kdpD	regulatory proteins	8.12382	7.79034	7.33255	7.65452
Rv1029	258.806	2.00873	0.480684	4.17891	2.93e-05	0.000986826	kdpA	cell wall and cell processes	8.46697	8.0697	7.05956	7.17959
Rv1030	110.762	2.27852	0.508977	4.47666	7.58e-06	0.000304089	kdpB	cell wall and cell processes	7.18202	6.88989	5.83606	5.68267
Rv1031	48.8524	1.328	0.557797	2.3808	0.0172752	0.165812	kdpC	cell wall and cell processes	5.92421	5.68897	5.11427	5.03979
Rv1032c	241.876	-0.134576	0.469853	-0.286422	0.774555	0.961872	trcS	regulatory proteins	7.84201	7.90665	8.05289	7.84425
Rv1033c	295.667	-0.849647	0.489769	-1.73479	0.0827775	0.420599	trcR	regulatory proteins	7.65146	8.07689	8.47359	8.3083
Rv1034c	0.274721	-0.208811	0.438791	-0.475877	0.634162	NA	Rv1034c	insertion seqs and phages	-1.71559	-1.7232	-1.59864	-1.73473
Rv1035c	2.59134	-1.22384	0.772253	-1.58477	0.11302	NA	Rv1035c	insertion seqs and phages	1.19036	1.13513	1.80389	1.31385
Rv1036c	14.1269	0.297726	0.718284	0.414496	0.678511	NA	Rv1036c	insertion seqs and phages	3.76751	3.90691	3.92772	3.38097
Rv1037c	0	NA	NA	NA	NA	NA	esxI	cell wall and cell processes	0	0	0	0
Rv1038c	4.92991	0.216072	0.806326	0.267971	0.788722	NA	esxJ	cell wall and cell processes	2.35493	2.04114	2.31267	1.87374
Rv1039c	34.3697	0.663301	0.590574	1.12315	0.261376	0.727147	PPE15	PE/PPE	5.20419	5.25681	4.78864	4.94797
Rv1040c	29.7183	1.68724	0.627367	2.6894	0.00715805	0.0843199	PE8	PE/PPE	4.96593	5.17712	3.972	4.33867
Rv1041c	0	NA	NA	NA	NA	NA	Rv1041c	insertion seqs and phages	0	0	0	0
Rv1042c	0	NA	NA	NA	NA	NA	Rv1042c	insertion seqs and phages	0	0	0	0
Rv1043c	61.2381	-1.43117	0.613685	-2.33209	0.0196957	0.180803	Rv1043c	conserved hypotheticals	5.32464	5.30675	5.54326	6.53204
Rv1044	24.3383	-0.924612	0.698581	-1.32356	0.18565	0.6285	Rv1044	conserved hypotheticals	4.43704	3.92243	4.16865	5.08397
Rv1045	141.13	-0.321523	0.577445	-0.556802	0.577663	0.911848	Rv1045	conserved hypotheticals	6.69766	7.19031	6.6153	7.53557
Rv1046c	781.54	0.505141	0.617792	0.817655	0.413554	0.852431	Rv1046c	unknown	8.8503	10.0696	8.63775	9.67719
Rv1047	0	NA	NA	NA	NA	NA	Rv1047	insertion seqs and phages	0	0	0	0
Rv1048c	203.388	-0.890425	0.557666	-1.5967	0.110332	0.483997	Rv1048c	conserved hypotheticals	7.163	7.37578	7.22566	8.2026
Rv1049	23.4337	0.493363	0.652262	0.756388	0.449417	0.870989	Rv1049	regulatory proteins	4.55324	4.70054	4.11071	4.56943
Rv1050	10.0877	0.452685	0.76819	0.589288	0.555668	NA	Rv1050	intermediary metabolism and respiration	3.60123	2.77147	3.14731	2.8991
Rv1051c	3.33239	-0.827662	0.799942	-1.03465	0.300831	NA	Rv1051c	conserved hypotheticals	1.69878	1.4524	1.72719	2.03691
Rv1052	16.4109	-0.48469	0.74344	-0.651956	0.51443	NA	Rv1052	conserved hypotheticals	3.33396	4.20964	3.94548	4.29864
Rv1053c	15.6341	-0.521193	0.712008	-0.732004	0.464166	NA	Rv1053c	conserved hypotheticals	3.69153	3.91648	3.77282	4.31813
Rv1054	14.8062	-0.570157	0.723274	-0.788299	0.430522	NA	Rv1054	insertion seqs and phages	3.4147	3.98157	4.05341	4.01873
Rv1055	41.4815	0.334175	0.580182	0.575983	0.564626	0.907305	Rv1055	insertion seqs and phages	5.23252	5.62059	5.26743	5.26396
Rv1056	59.212	0.33784	0.552848	0.61109	0.54114	0.900306	Rv1056	conserved hypotheticals	5.83639	6.07141	5.59539	5.92098
Rv1057	43.3085	-1.96322	0.666859	-2.94398	0.00324016	0.0476686	Rv1057	conserved hypotheticals	4.43424	4.62974	4.93365	6.08536
Rv1058	70.4668	-0.156206	0.537394	-0.290673	0.771301	0.961872	fadD14	lipid metabolism	5.91706	6.23188	6.25496	6.10164
Rv1059	168.147	0.050901	0.514384	0.0989553	0.921174	0.992781	Rv1059	conserved hypotheticals	7.55829	7.1848	7.55456	7.10793
Rv1060	33.0153	0.217711	0.600728	0.362413	0.717044	0.955818	Rv1060	conserved hypotheticals	4.94218	5.22163	5.03572	4.91777
Rv1061	182.069	-0.509325	0.49896	-1.02077	0.307362	0.770472	Rv1061	conserved hypotheticals	7.22804	7.41854	7.4027	7.81455
Rv1062	31.505	-0.0533907	0.604331	-0.0883469	0.929601	0.996317	Rv1062	conserved hypotheticals	4.85347	5.06245	5.00804	4.98486
Rv1063c	169.773	0.893285	0.49243	1.81404	0.0696722	0.386195	Rv1063c	conserved hypotheticals	7.70896	7.45948	6.918	7.19678
Rv1064c	8.31521	-0.647663	0.776031	-0.834584	0.403952	NA	lpqV	cell wall and cell processes	3.03638	2.72205	3.02962	3.30397
Rv1065	338.933	-0.0805293	0.508982	-0.158217	0.874286	0.978481	Rv1065	conserved hypotheticals	8.20208	8.48874	8.05335	8.66534
Rv1066	39.8617	0.587393	0.572348	1.02629	0.304757	0.767889	Rv1066	conserved hypotheticals	5.45304	5.42131	5.08647	5.1433
Rv1067c	4.49722	-0.626949	0.808159	-0.775774	0.437883	NA	PE_PGRS19	PE/PPE	2.18391	1.77139	2.35723	2.14244
Rv1068c	5.59398	1.41396	0.798529	1.7707	0.0766098	NA	PE_PGRS20	PE/PPE	2.38476	2.53829	1.95002	1.82938
Rv1069c	194.543	-0.436725	0.529078	-0.825446	0.409118	0.852431	Rv1069c	conserved hypotheticals	7.59663	7.22398	7.95894	7.31986
Rv1070c	105.114	1.4178	0.606926	2.33603	0.0194896	0.1794	echA8	lipid metabolism	7.31359	6.10704	6.18611	5.72136
Rv1071c	125.505	0.156537	0.506205	0.309236	0.757142	0.961872	echA9	lipid metabolism	7.11779	6.87766	7.05427	6.74467
Rv1072	2757.55	-0.391375	0.46296	-0.845376	0.397901	0.846293	Rv1072	cell wall and cell processes	11.1541	11.4078	11.3282	11.6879
Rv1073	1297.43	-0.170204	0.51479	-0.330627	0.740926	0.9597	Rv1073	conserved hypotheticals	9.9055	10.5084	10.0474	10.5948
Rv1074c	435.773	0.126281	0.450335	0.280416	0.779158	0.961872	fadA3	lipid metabolism	8.80073	8.80433	8.77014	8.68503
Rv1075c	46.8208	0.859821	0.633415	1.35744	0.174642	0.610976	Rv1075c	cell wall and cell processes	5.92468	5.28229	4.68202	5.4392
Rv1076	90.0351	-0.484403	0.582969	-0.830924	0.406016	0.852431	lipU	intermediary metabolism and respiration	6.6192	5.77393	6.39466	6.71613
Rv1077	240.558	0.0951076	0.543258	0.175069	0.861025	0.976041	cbs	intermediary metabolism and respiration	8.22722	7.39424	7.98879	7.6487
Rv1078	499.929	-0.0513058	0.60788	-0.0844012	0.932737	0.996678	pra	conserved hypotheticals	9.19426	8.28247	9.29506	8.12628
Rv1079	412.743	-0.683905	0.459326	-1.48893	0.136506	0.545536	metB	intermediary metabolism and respiration	8.37938	8.5143	8.93844	8.7572
Rv1080c	436.011	-0.243188	0.459459	-0.529294	0.596602	0.919091	greA	information pathways	8.64657	8.72867	8.94663	8.70367
Rv1081c	37.7784	0.518588	0.601231	0.862542	0.388389	0.838012	Rv1081c	cell wall and cell processes	5.46966	5.16539	4.80909	5.21735
Rv1082	152.684	-0.203247	0.499687	-0.406748	0.684193	0.946631	mca	virulence, detoxification, adaptation	6.99371	7.34255	7.20037	7.40124
Rv1083	81.1852	0.809537	0.533068	1.51864	0.128854	0.532648	Rv1083	conserved hypotheticals	6.25255	6.70474	5.95437	6.12076
Rv1084	108.007	-0.0612712	0.49746	-0.123168	0.901974	0.982877	Rv1084	conserved hypotheticals	6.78361	6.68844	6.74427	6.79673
Rv1085c	45.4331	-0.246032	0.576558	-0.426726	0.669579	0.94275	Rv1085c	virulence, detoxification, adaptation	5.36154	5.48789	5.72689	5.3772
Rv1086	150.245	0.244054	0.495525	0.492516	0.622355	0.931949	Rv1086	cell wall and cell processes	7.36963	7.20188	6.97698	7.28818
Rv1087	405.868	2.30318	0.515146	4.47093	7.79e-06	0.000308682	PE_PGRS21	PE/PPE	9.1933	8.56545	7.72609	7.33935
Rv1087A	9.75773	0.829584	0.747017	1.11053	0.266771	NA	Rv1087A	cell wall and cell processes	3.44636	3.22131	3.00546	2.89587
Rv1088	6.71744	0.712994	0.787732	0.905123	0.3654	NA	PE9	PE/PPE	2.82939	2.67384	2.26422	2.5828
Rv1089	1.95557	0.349189	0.727681	0.479866	0.631323	NA	PE10	PE/PPE	0.815973	0.365772	0.623184	0.28739
Rv1089A	0	NA	NA	NA	NA	NA	celA2a	intermediary metabolism and respiration	0	0	0	0
Rv1090	13.0725	0.586132	0.736064	0.796305	0.425855	NA	celA2b	intermediary metabolism and respiration	4.0179	3.24389	3.27612	3.49091
Rv1091	140.152	0.59363	0.49405	1.20156	0.229535	0.684945	PE_PGRS22	PE/PPE	7.08184	7.42087	6.92975	6.91618
Rv1092c	108.496	-0.0587825	0.548687	-0.107133	0.914683	0.989903	coaA	intermediary metabolism and respiration	6.6817	6.74701	6.3338	7.04338
Rv1093	192.304	-0.23283	0.485764	-0.479308	0.631719	0.934596	glyA1	intermediary metabolism and respiration	7.65907	7.33476	7.58764	7.69617
Rv1094	5504.91	-0.667246	0.514008	-1.29812	0.194245	0.636293	desA2	lipid metabolism	11.8553	12.3683	12.174	12.8373
Rv1095	686.731	-0.707774	0.476787	-1.48447	0.137686	0.547265	phoH2	intermediary metabolism and respiration	9.11093	9.20324	9.30229	9.80075
Rv1096	293.536	-0.291016	0.464979	-0.625867	0.531402	0.900306	Rv1096	intermediary metabolism and respiration	8.13649	8.06987	8.16371	8.37314
Rv1097c	185.92	-0.0496153	0.479122	-0.103555	0.917523	0.990748	Rv1097c	cell wall and cell processes	7.40193	7.62679	7.59204	7.50964
Rv1098c	236.937	-0.447262	0.467098	-0.957532	0.338299	0.794236	fum	intermediary metabolism and respiration	7.76434	7.72231	8.06449	7.93592
Rv1099c	192.391	-0.0738512	0.483271	-0.152815	0.878544	0.979047	glpX	intermediary metabolism and respiration	7.69164	7.4103	7.6736	7.52426
Rv1100	159.472	0.13009	0.515741	0.252239	0.800856	0.968199	Rv1100	conserved hypotheticals	7.0374	7.56223	7.12654	7.38095
Rv1101c	259.97	-0.487685	0.467101	-1.04407	0.296454	0.763526	Rv1101c	cell wall and cell processes	7.81974	7.90128	8.05661	8.22541
Rv1102c	62.7947	-0.228082	0.544464	-0.418911	0.675281	0.943531	mazF3	virulence, detoxification, adaptation	5.92417	5.87794	5.8635	6.17121
Rv1103c	67.0696	0.325821	0.549574	0.592861	0.553274	0.905935	mazE3	virulence, detoxification, adaptation	5.89637	6.32695	6.07161	5.8185
Rv1104	40.9982	0.294215	0.57647	0.510373	0.60979	0.925009	Rv1104	intermediary metabolism and respiration	5.36448	5.47503	5.3692	5.14108
Rv1105	9.14668	0.580101	0.765975	0.757336	0.448848	NA	Rv1105	intermediary metabolism and respiration	3.44187	2.79563	2.87234	2.89258
Rv1106c	231.008	0.6865	0.511316	1.34261	0.179398	0.618549	Rv1106c	intermediary metabolism and respiration	8.09308	7.88647	7.82413	7.26013
Rv1107c	400.791	0.123324	0.512145	0.240798	0.809711	0.968199	xseB	information pathways	8.25026	8.94161	8.69645	8.45158
Rv1108c	163.247	0.196814	0.492113	0.399936	0.689203	0.948887	xseA	information pathways	7.20405	7.55842	7.33664	7.22965
Rv1109c	1106.21	0.740785	0.476407	1.55494	0.11996	0.504833	Rv1109c	conserved hypotheticals	10.2668	10.2842	10.0431	9.55747
Rv1110	644.343	0.456	0.450714	1.01173	0.311668	0.774364	lytB2	cell wall and cell processes	9.55062	9.33016	9.196	9.15665
Rv1111c	244.598	0.0262644	0.48416	0.0542474	0.956738	0.996678	Rv1111c	conserved hypotheticals	8.09195	7.74344	8.01523	7.80414
Rv1112	28.4901	-0.0369668	0.618253	-0.0597923	0.952321	0.996678	Rv1112	conserved hypotheticals	4.87444	4.75604	4.70616	4.94674
Rv1113	8.05305	0.27471	0.795021	0.345538	0.72969	NA	vapB32	virulence, detoxification, adaptation	2.98268	2.82043	3.11373	2.23482
Rv1114	15.7036	0.615067	0.707448	0.869417	0.384619	NA	vapC32	virulence, detoxification, adaptation	3.75025	4.27673	3.91652	3.50528
Rv1115	22.6799	0.0533551	0.656275	0.0812999	0.935203	0.996678	Rv1115	cell wall and cell processes	4.71239	4.19275	4.43733	4.4566
Rv1116	0.274721	-0.208811	0.438791	-0.475877	0.634162	NA	Rv1116	conserved hypotheticals	-1.71559	-1.7232	-1.59864	-1.73473
Rv1116A	20.6648	0.751366	0.682726	1.10054	0.271098	NA	Rv1116A	conserved hypotheticals	4.52013	4.37123	4.30854	3.67636
Rv1117	133.191	0.0801519	0.500901	0.160015	0.872869	0.978481	Rv1117	conserved hypotheticals	7.11869	7.02315	7.1801	6.84072
Rv1118c	57.5125	-0.372757	0.548509	-0.679583	0.496769	0.886448	Rv1118c	conserved hypotheticals	5.64556	5.81351	6.01734	5.86478
Rv1119c	0	NA	NA	NA	NA	NA	Rv1119c	conserved hypotheticals	0	0	0	0
Rv1120c	9.18457	0.214044	0.772385	0.27712	0.781688	NA	Rv1120c	conserved hypotheticals	3.09197	3.2571	2.68444	3.35522
Rv1121	147.429	-0.754518	0.503156	-1.49957	0.133726	0.541493	zwf1	intermediary metabolism and respiration	7.06317	6.78971	7.21379	7.50741
Rv1122	109.52	-0.379525	0.497055	-0.763546	0.445138	0.870989	gnd2	intermediary metabolism and respiration	6.65465	6.66226	6.88675	6.86319
Rv1123c	174.452	0.67567	0.568681	1.18814	0.23478	0.692127	bpoB	virulence, detoxification, adaptation	7.92119	6.96219	7.3308	6.86537
Rv1124	31.2626	0.324932	0.626379	0.518747	0.603937	0.922751	ephC	virulence, detoxification, adaptation	4.74864	5.23025	5.01686	4.63751
Rv1125	27.0066	0.1604	0.62841	0.255248	0.798531	0.968094	Rv1125	conserved hypotheticals	4.57485	4.95921	4.76895	4.63879
Rv1126c	41.3051	-0.422912	0.581788	-0.726917	0.467277	0.877618	Rv1126c	conserved hypotheticals	5.37045	5.09167	5.51118	5.41927
Rv1127c	271.798	-0.309829	0.483673	-0.640575	0.521799	0.900306	ppdK	intermediary metabolism and respiration	7.88623	8.06188	7.95271	8.33588
[truncated: 2,872 more rows]

## Sheet: Table S3
Table S3: Expression of genes in Mtb(pread) Vs Mtb(C)
[truncated: 4,032 more rows]
