# Supplementary material for: Adipocyte Model of Mycobacterium tuberculosis Infection Reveals Differential Availability of Iron to Bacilli in the Lipid-Rich Caseous Environment
Source: Infect Immun. 2018 May 22;86(6):e00041-18. doi: 10.1128/IAI.00041-18 (PMC5964510; doi:10.1128/IAI.00041-18)
Supplement: Supplemental material [file IAI.00041-18_zii999092431sd2.xlsx]

## Sheet: up MtbA (vs MtbP or MtbC)
GenName	RvID	Function(Tuberculist)
aprB	Rv2395B	Acid and phagosome regulated protein B AprB
apt	Rv2584c	Adenine phosphoribosyltransferase Apt (APRT) (AMP diphosphorylase) (AMP pyrophosphorylase) (transphosphoribosidase)
clgR	Rv2745c	Transcriptional regulatory protein ClgR
cysA1	Rv2397c	Sulfate-transport ATP-binding protein ABC transporter CysA1
dapF	Rv2726c	Probable diaminopimelate epimerase DapF (DAP epimerase)
fadD13	Rv3089	Probable chain -fatty-acid-CoA ligase FadD13 (fatty-acyl-CoA synthetase)
fcoT	Rv0098	Probable fatty acyl CoA thioesterase type III FcoT
frdA	Rv1552	Probable fumarate reductase [flavoprotein subunit] FrdA (fumarate dehydrogenase) (fumaric hydrogenase)
frdB	Rv1553	Probable fumarate reductase [iron-sulfur subunit] FrdB (fumarate dehydrogenase) (fumaric hydrogenase)
katG	Rv1908c	Catalase-peroxidase-peroxynitritase T KatG
kdpA	Rv1029	Probable potassium-transporting ATPase a chain KdpA (potassium-translocating ATPase a chain) (ATP phosphohydrolase [potassium-transporting] a chain) (potassium binding and translocating subunit A)
kdpB	Rv1030	Probable potassium-transporting P-type ATPase B chain KdpB (potassium-translocating ATPase B chain) (ATP phosphohydrolase [potassium-transporting] B chain) (potassium binding and translocating subunit B)
leuB	Rv2995c	Probable 3-isopropylmalate dehydrogenase LeuB (beta-IPM dehydrogenase) (IMDH) (3-IPM-DH)
murD	Rv2155c	Probable UDP-N-acetylmuramoylalanine-D-glutamate ligase MurD
murE	Rv2158c	Probable UDP-N-acetylmuramoylalanyl-D-glutamate-2,6-diaminopimelate ligase MurE
murF	Rv2157c	Probable UDP-N-acetylmuramoylalanyl-D-glutamyl-2,6-diaminopimelate-D-alanyl-D-alanyl ligase MurF
murX	Rv2156c	Probable phospho-N-acetylmuramoyl-pentappeptidetransferase MurX
nanT	Rv1902c	Probable sialic acid-transport integral membrane protein NanT
narG	Rv1161	Respiratory nitrate reductase (alpha chain) NarG
nirB	Rv0252	Probable nitrite reductase [NAD(P)H] large subunit [FAD flavoprotein] NirB
PE_PGRS15	Rv0872c	PE-PGRS family protein PE_PGRS15
PE_PGRS21	Rv1087	PE-PGRS family protein PE_PGRS21
PE_PGRS53	Rv3507	PE-PGRS family protein PE_PGRS53
PE_PGRS6	Rv0532	PE-PGRS family protein PE_PGRS6
PE8	Rv1040c	PE family protein PE8
php	Rv0230c	Probable phosphotriesterase Php (parathion hydrolase) (PTE) (aryldialkylphosphatase) (paraoxonase) (a-esterase) (aryltriphosphatase) (paraoxon hydrolase)
pks2	Rv3825c	Polyketide synthase Pks2
pks8	Rv1662	Probable polyketide synthase Pks8
rsbW	Rv3287c	Anti-sigma factor RsbW (sigma negative effector)
Rv0188	Rv0188	Probable conserved transmembrane protein
Rv0470A	Rv0470A	Hypothetical protein
Rv0560c	Rv0560c	Possible benzoquinone methyltransferase (methylase)
Rv0622	Rv0622	Possible membrane protein
Rv0628c	Rv0628c	Conserved hypothetical protein
Rv0691A	Rv0691A	Mycofactocin precursor protein
Rv1638A	Rv1638A	Conserved hypothetical protein
Rv1920	Rv1920	Probable membrane protein
Rv2137c	Rv2137c	Conserved hypothetical protein
Rv2143	Rv2143	Conserved hypothetical protein
Rv2159c	Rv2159c	Conserved protein
Rv2161c	Rv2161c	Conserved protein
Rv2302	Rv2302	Conserved protein
Rv2303c	Rv2303c	Probable antibiotic-resistance protein
Rv2557	Rv2557	Conserved protein
Rv2558	Rv2558	Conserved protein
Rv2559c	Rv2559c	Conserved hypothetical alanine leucine valine rich protein
Rv2867c	Rv2867c	GCN5-related N-acetyltransferase
Rv3161c	Rv3161c	Possible dioxygenase
Rv3289c	Rv3289c	Possible transmembrane protein
Rv3354	Rv3354	Conserved hypothetical protein
Rv3355c	Rv3355c	Probable integral membrane protein
Rv3371	Rv3371	Possible triacylglycerol synthase (diacylglycerol acyltransferase)
Rv3413c	Rv3413c	Unknown alanine and proline rich protein
Rv3633	Rv3633	Conserved protein
Rv3675	Rv3675	Possible membrane protein
Rv3699	Rv3699	Conserved protein
Rv3732	Rv3732	Conserved protein
Rv3749c	Rv3749c	Conserved hypothetical protein
Rv3750c	Rv3750c	Possible excisionase
Rv3822	Rv3822	Conserved hypothetical protein
usfY	Rv3288c	Putative protein UsfY
zur	Rv2359	Probable zinc uptake regulation protein Zur

## Sheet: up MtbA or MtbP (vs MtbC)
GeneName	RvID	Function(Tuberculist)
aprA	Rv2395A	Acid and phagosome regulated protein A AprA
cyp124	Rv2266	Probable cytochrome P450 124 Cyp124
cyp139	Rv1666c	Probable cytochrome P450 139 Cyp139
espD	Rv3614c	ESX-1 secretion-associated protein EspD
fadE19	Rv2500c	Possible acyl-CoA dehydrogenase FadE19 (MMGC)
frdA	Rv1552	Probable fumarate reductase [flavoprotein subunit] FrdA (fumarate dehydrogenase) (fumaric hydrogenase)
glfT1	Rv3782	UDP-galactofuranosyl transferase GlfT1
Hab	Rv3078	Probable hydroxylaminobenzene mutase Hab
hemC	Rv0510	Probable porphobilinogen deaminase HemC (PBG) (hydroxymethylbilane synthase) (HMBS) (pre-uroporphyrinogen synthase)
ino1	Rv0046c	myo-inositol-1-phosphate synthase Ino1 (inositol 1-phosphate synthetase) (D-glucose 6-phosphate cycloaldolase) (glucose 6-phosphate cyclase) (glucocycloaldolase)
kgtP	Rv3476c	Probable dicarboxylic acid transport integral membrane protein KgtP (dicarboxylate transporter)
Lat	Rv3290c	Probable L-lysine-epsilon aminotransferase Lat (L-lysine aminotransferase) (lysine 6-aminotransferase)
leuB	Rv2995c	Probable 3-isopropylmalate dehydrogenase LeuB (beta-IPM dehydrogenase) (IMDH) (3-IPM-DH)
ligC	Rv3731	Possible ATP-dependent DNA ligase LigC (polydeoxyribonucleotide synthase [ATP]) (polynucleotide ligase [ATP]) (sealase) (DNA repair protein) (DNA joinase)
lipF	Rv3487c	Probable esterase/lipase LipF
lipJ	Rv1900c	Probable lignin peroxidase LipJ
lrpA	Rv3291c	Probable transcriptional regulatory protein LrpA (Lrp/AsnC-family)
mce1R	Rv0165c	Probable transcriptional regulatory protein Mce1R (probably GntR-family)
mmpL10	Rv1183	Probable conserved transmembrane transport protein MmpL10
moaD2	Rv0868c	Probable molybdenum cofactor biosynthesis protein D 2 MoaD2 (molybdopterin converting factor small subunit) (molybdopterin [MPT] converting factor, subunit 1)
murE	Rv2158c	Probable UDP-N-acetylmuramoylalanyl-D-glutamate-2,6-diaminopimelate ligase MurE
narI	Rv1164	Probable respiratory nitrate reductase (gamma chain) NarI
narJ	Rv1163	Probable respiratory nitrate reductase (delta chain) NarJ
nuoE	Rv3149	Probable NADH dehydrogenase I (chain E) NuoE (NADH-ubiquinone oxidoreductase chain E)
otsB2	Rv3372	Trehalose 6-phosphate phosphatase OtsB2 (trehalose-phosphatase) (TPP)
PE_PGRS21	Rv1087	PE-PGRS family protein PE_PGRS21
PE_PGRS6	Rv0532	PE-PGRS family protein PE_PGRS6
PE_PGRS7	Rv0578c	PE-PGRS family protein PE_PGRS7
PE17	Rv1646	PE family protein PE17
php	Rv0230c	Probable phosphotriesterase Php (parathion hydrolase) (PTE) (aryldialkylphosphatase) (paraoxonase) (a-esterase) (aryltriphosphatase) (paraoxon hydrolase)
pks2	Rv3825c	Polyketide synthase Pks2
PPE66	Rv3738c	PPE family protein PPE66
prpC	Rv1131	Probable methylcitrate synthase PrpC
prpD	Rv1130	Possible methylcitrate dehydratase PrpD
recO	Rv2362c	Possible DNA repair protein RecO
rocA	Rv1187	Probable pyrroline-5-carboxylate dehydrogenase RocA
Rv0039c	Rv0039c	Possible conserved transmembrane protein
Rv0150c	Rv0150c	Conserved hypothetical protein
Rv0188	Rv0188	Probable conserved transmembrane protein
Rv0356c	Rv0356c	Conserved protein
Rv0458	Rv0458	Probable aldehyde dehydrogenase
Rv0559c	Rv0559c	Possible conserved secreted protein
Rv0611c	Rv0611c	Hypothetical protein
Rv0621	Rv0621	Possible membrane protein
Rv0738	Rv0738	Conserved protein
Rv0739	Rv0739	Conserved hypothetical protein
Rv0755A	Rv0755A	Putative transposase (fragment)
Rv0787	Rv0787	Unknown protein
Rv0843	Rv0843	Probable dehydrogenase
Rv0919	Rv0919	GCN5-related N-acetyltransferase
Rv1152	Rv1152	Probable transcriptional regulatory protein
Rv1154c	Rv1154c	Hypothetical protein
Rv1506c	Rv1506c	Hypothetical protein
Rv1619	Rv1619	Conserved membrane protein
Rv1765A	Rv1765A	Putative transposase (fragment)
Rv1770	Rv1770	Conserved protein
Rv1805c	Rv1805c	Hypothetical protein
Rv1871c	Rv1871c	Conserved protein
Rv1904	Rv1904	Conserved hypothetical protein
Rv2137c	Rv2137c	Conserved hypothetical protein
Rv2160A	Rv2160A	Conserved hypothetical protein
Rv2161c	Rv2161c	Conserved protein
Rv2295	Rv2295	Conserved hypothetical protein
Rv2406c	Rv2406c	Conserved protein
Rv2566	Rv2566	Long conserved protein
Rv2632c	Rv2632c	Conserved protein
Rv2723	Rv2723	Probable conserved integral membrane protein
Rv2800	Rv2800	Possible hydrolase
Rv2810c	Rv2810c	Probable transposase
Rv2825c	Rv2825c	Conserved hypothetical protein
Rv2944	Rv2944	Possible transposase for insertion sequence element IS1533
Rv2956	Rv2956	Conserved protein
Rv3091	Rv3091	Conserved protein
Rv3292	Rv3292	Conserved hypothetical protein
Rv3612c	Rv3612c	Conserved hypothetical protein
Rv3699	Rv3699	Conserved protein
Rv3750c	Rv3750c	Possible excisionase
sigI	Rv1189	Possible alternative RNA polymerase sigma factor SigI
sigL	Rv0735	Probable alternative RNA polymerase sigma factor SigL
thiO	Rv0415	Possible thiamine biosynthesis oxidoreductase ThiO
usfY	Rv3288c	Putative protein UsfY
vapB10	Rv1398c	Possible antitoxin VapB10
vapB2	Rv0300	Possible antitoxin VapB2
vapB24	Rv0239	Possible antitoxin VapB24
vapB46	Rv3385c	Possible antitoxin VapB46
vapC40	Rv2596	Possible toxin VapC40. Contains PIN domain.

## Sheet: up MtbA (vs MtbP)
GeneName	RvID	Function(Tuberculist)
acn	Rv1475c	Probable iron-regulated aconitate hydratase Acn (citrate hydro-lyase) (aconitase)
alkB	Rv3252c	Probable transmembrane alkane 1-monooxygenase AlkB (alkane 1-hydroxylase) (lauric acid omega-hydroxylase) (omega-hydroxylase) (fatty acid omega-hydroxylase) (alkane hydroxylase-rubredoxin)
atsA	Rv0711	Possible arylsulfatase AtsA (aryl-sulfate sulphohydrolase) (arylsulphatase)
bfrB	Rv3841	Bacterioferritin BfrB
ctpC	Rv3270	Probable metal cation-transporting P-type ATPase C CtpC
cyp125	Rv3545c	Probable cytochrome P450 125 Cyp125
cysD	Rv1285	Probable sulfate adenylyltransferase subunit 2 CysD
cysN	Rv1286	Probable bifunctional enzyme CysN/CysC: sulfate adenyltransferase (subunit 1) + adenylylsulfate kinase
efpA	Rv2846c	Possible integral membrane efflux protein EfpA
espE	Rv3864	ESX-1 secretion-associated protein EspE
espF	Rv3865	ESX-1 secretion-associated protein EspF
espG1	Rv3866	ESX-1 secretion-associated protein EspG1
esxB	Rv3874	10 kDa culture filtrate antigen EsxB (LHP) (CFP10)
esxM	Rv1792	ESAT-6 like protein EsxM
esxP	Rv2347c	Putative ESAT-6 like protein EsxP (ESAT-6 like protein 7)
ethR	Rv3855	Transcriptional regulatory repressor protein (TetR-family) EthR
fadA4	Rv1323	Probable acetyl-CoA acetyltransferase FadA4 (acetoacetyl-CoA thiolase)
fadA6	Rv3556c	Probable acetyl-CoA acetyltransferase FadA6 (acetoacetyl-CoA thiolase)
fadD9	Rv2590	Probable fatty-acid-CoA ligase FadD9 (fatty-acid-CoA synthetase) (fatty-acid-CoA synthase)
fadE5	Rv0244c	Probable acyl-CoA dehydrogenase FadE5
hsaA	Rv3570c	Possible oxidoreductase. Possible 3-hydroxy-9,10-seconandrost-1,3,5(10)-triene-9,17-dione hydroxylase.
hsp	Rv0251c	Heat shock protein Hsp (heat-stress-induced ribosome-binding protein A)
icl1	Rv0467	Isocitrate lyase Icl (isocitrase) (isocitratase)
kdpD	Rv1028c	Probable sensor protein KdpD
ldtA	Rv0116c	Probable L,D-transpeptidase LdtA
lppP	Rv2330c	Probable lipoprotein LppP
lpqP	Rv0671	Possible conserved lipoprotein LpqP
metA	Rv3341	Probable homoserine O-acetyltransferase MetA (homoserine O-trans-acetylase) (homoserine transacetylase) (HTA)
metC	Rv3340	Probable O-acetylhomoserine sulfhydrylase MetC (homocysteine synthase) (O-acetylhomoserine (thiol)-lyase) (OAH sulfhydrylase) (O-acetyl-L-homoserine sulfhydrylase)
mmpL6	Rv1557	Probable conserved transmembrane transport protein MmpL6
mpt53	Rv2878c	Soluble secreted antigen Mpt53 precursor
narK1	Rv2329c	Probable nitrite extrusion protein 1 NarK1 (nitrite facilitator 1)
PE_PGRS14	Rv0834c	PE-PGRS family protein PE_PGRS14
PE_PGRS39	Rv2340c	PE-PGRS family protein PE_PGRS39
phoH1	Rv2368c	Probable PHOH-like protein PhoH1 (phosphate starvation-inducible protein PSIH)
PPE17	Rv1168c	PPE family protein PPE17
PPE69	Rv3892c	PPE family protein PPE69
rpoB	Rv0667	DNA-directed RNA polymerase (beta chain) RpoB (transcriptase beta chain) (RNA polymerase beta subunit)
rubA	Rv3251c	Probable rubredoxin RubA
Rv0064	Rv0064	Probable conserved transmembrane protein
Rv0144	Rv0144	Probable transcriptional regulatory protein (possibly TetR-family)
Rv0197	Rv0197	Possible oxidoreductase
Rv0492A	Rv0492A	Hypothetical protein
Rv0615	Rv0615	Probable integral membrane protein
Rv0891c	Rv0891c	Possible transcriptional regulatory protein
Rv1065	Rv1065	Conserved hypothetical protein
Rv1322	Rv1322	Conserved hypothetical protein
Rv1779c	Rv1779c	Possible integral membrane protein
Rv1869c	Rv1869c	Probable reductase
Rv1907c	Rv1907c	Hypothetical protein
Rv2297	Rv2297	Unknown protein
Rv2348c	Rv2348c	Hypothetical protein
Rv2466c	Rv2466c	Conserved protein
Rv2472	Rv2472	Conserved hypothetical protein
Rv2842c	Rv2842c	Conserved protein
Rv2877c	Rv2877c	Probable conserved integral membrane protein
Rv2912c	Rv2912c	Probable transcriptional regulatory protein (probably TetR-family)
Rv2913c	Rv2913c	Possible D-amino acid aminohydrolase (D-amino acid hydrolase)
Rv3095	Rv3095	Hypothetical transcriptional regulatory protein
Rv3197	Rv3197	Probable conserved ATP-binding protein ABC transporter
Rv3241c	Rv3241c	Conserved protein
Rv3271c	Rv3271c	Probable conserved integral membrane protein
Rv3312A	Rv3312A	Secreted protein antigen
Rv3342	Rv3342	Possible methyltransferase (methylase)
Rv3437	Rv3437	Possible conserved transmembrane protein
Rv3529c	Rv3529c	Conserved hypothetical protein
Rv3530c	Rv3530c	Possible oxidoreductase
Rv3548c	Rv3548c	Probable short-chain type dehydrogenase/reductase
Rv3549c	Rv3549c	Probable short-chain type dehydrogenase/reductase
Rv3551	Rv3551	Possible CoA-transferase (alpha subunit)
Rv3552	Rv3552	Possible CoA-transferase (beta subunit)
Rv3557c	Rv3557c	Transcriptional regulatory protein (probably TetR-family)
Rv3705A	Rv3705A	Conserved hypothetical proline rich protein
Rv3848	Rv3848	Probable conserved transmembrane protein
Rv3920c	Rv3920c	Conserved protein similar to jag protein
sigE	Rv1221	Alternative RNA polymerase sigma factor SigE
sigF	Rv3286c	Alternative RNA polymerase sigma factor SigF
smtB	Rv2358	Probable transcriptional regulatory protein SmtB (probably ArsR-family)
TB15.3	Rv1636	Iron-regulated universal stress protein family protein TB15.3
tgs4	Rv3088	Putative triacylglycerol synthase (diacylglycerol acyltransferase) Tgs4
whiB3	Rv3416	Transcriptional regulatory protein WhiB-like WhiB3. Contains [4FE-4S] cluster.
whiB7	Rv3197A	Probable transcriptional regulatory protein WhiB-like WhiB7

## Sheet: down MtbA (vs MtbP or MtbC)
GeneName	RvID	Function(Tuberculist)
acpA	Rv0033	Probable acyl carrier protein AcpA (ACP)
arsC	Rv2643	Probable arsenic-transport integral membrane protein ArsC
bioF2	Rv0032	Possible 8-amino-7-oxononanoate synthase BioF2 (AONS) (8-amino-7-ketopelargonate synthase) (7-keto-8-amino-pelargonic acid synthetase) (7-KAP synthetase) (L-alanine--pimelyl CoA ligase)
cadI	Rv2641	Cadmium inducible protein CadI
cmtR	Rv1994c	Metal sensor transcriptional regulator CmtR (ArsR-SmtB family)
ctpF	Rv1997	Probable metal cation transporter P-type ATPase A CtpF
ctpG	Rv1992c	Probable metal cation transporter P-type ATPase G CtpG
eccB3	Rv0283	ESX conserved component EccB3. ESX-3 type VII secretion system protein. Possible membrane protein.
eccC3	Rv0284	ESX conserved component EccC3. ESX-3 type VII secretion system protein. Possible membrane protein.
eccD3	Rv0290	ESX conserved component EccD3. ESX-3 type VII secretion system protein. Probable transmembrane protein.
fabG4	Rv0242c	Probable 3-oxoacyl-[acyl-carrier protein] reductase FabG4 (3-ketoacyl-acyl carrier protein reductase)
fadA2	Rv0243	Probable acetyl-CoA acyltransferase FadA2 (3-ketoacyl-CoA thiolase) (beta-ketothiolase)
fadB3	Rv1715	Probable 3-hydroxybutyryl-CoA dehydrogenase FadB3 (beta-hydroxybutyryl-CoA dehydrogenase) (BHBD)
fas	Rv2524c	Probable fatty acid synthase Fas (fatty acid synthetase)
fixB	Rv3028c	Probable electron transfer flavoprotein (alpha-subunit) FixB (alpha-ETF) (electron transfer flavoprotein large subunit) (ETFLS)
hrp1	Rv2626c	Hypoxic response protein 1 Hrp1
iniA	Rv0342	Isoniazid inductible gene protein IniA
iniB	Rv0341	Isoniazid inductible gene protein IniB
irtA	Rv1348	Iron-regulated transporter IrtA
irtB	Rv1349	Iron-regulated transporter IrtB
kasB	Rv2246	3-oxoacyl-[acyl-carrier protein] synthase 2 KasB (beta-ketoacyl-ACP synthase) (KAS I)
mazE6	Rv1991A	Antitoxin MazE6
mazF6	Rv1991c	Toxin MazF6
mbtA	Rv2384	Bifunctional enzyme MbtA: salicyl-AMP ligase (SAL-AMP ligase) + salicyl-S-ArCP synthetase
mbtB	Rv2383c	Phenyloxazoline synthase MbtB (phenyloxazoline synthetase)
mbtC	Rv2382c	Polyketide synthetase MbtC (polyketide synthase)
mbtD	Rv2381c	Polyketide synthetase MbtD (polyketide synthase)
mbtE	Rv2380c	Peptide synthetase MbtE (peptide synthase)
mbtF	Rv2379c	Peptide synthetase MbtF (peptide synthase)
mbtG	Rv2378c	Lysine-N-oxygenase MbtG (L-lysine 6-monooxygenase) (lysine N6-hydroxylase)
mbtI	Rv2386c	Isochorismate synthase MbtI
mbtJ	Rv2385	Putative acetyl hydrolase MbtJ
mbtK	Rv1347c	Lysine N-acetyltransferase MbtK
mbtN	Rv1346	Acyl-CoA dehydrogenase MbtN
mmpL4	Rv0450c	Probable conserved transmembrane transport protein MmpL4
narK2	Rv1737c	Possible nitrate/nitrite transporter NarK2
PE5	Rv0285	PE family protein PE5
PPE4	Rv0286	PPE family protein PPE4
Rv0083	Rv0083	Probable oxidoreductase
Rv0331	Rv0331	Possible dehydrogenase/reductase
Rv1395	Rv1395	Transcriptional regulatory protein
Rv1519	Rv1519	Conserved hypothetical protein
Rv1576c	Rv1576c	Probable PhiRv1 phage protein
Rv1593c	Rv1593c	Conserved protein
Rv1708	Rv1708	Putative initiation inhibitor protein
Rv1714	Rv1714	Probable oxidoreductase
Rv1716	Rv1716	Conserved hypothetical protein
Rv1718	Rv1718	Conserved hypothetical protein
Rv1719	Rv1719	Probable transcriptional regulatory protein
Rv1985c	Rv1985c	Probable transcriptional regulatory protein (probably LysR-family)
Rv1986	Rv1986	Probable conserved integral membrane protein
Rv1993c	Rv1993c	Conserved protein
Rv2003c	Rv2003c	Conserved hypothetical protein
Rv2011c	Rv2011c	Conserved hypothetical protein, probable transcription repressor.
Rv2030c	Rv2030c	Conserved protein
Rv2034	Rv2034	ArsR repressor protein
Rv2189c	Rv2189c	Conserved hypothetical protein
Rv2190c	Rv2190c	Conserved hypothetical protein
Rv2254c	Rv2254c	Probable integral membrane protein
Rv2616	Rv2616	Conserved protein
Rv2620c	Rv2620c	Probable conserved transmembrane protein
Rv2621c	Rv2621c	Possible transcriptional regulatory protein
Rv2622	Rv2622	Possible methyltransferase (methylase)
Rv2627c	Rv2627c	Conserved protein
Rv2650c	Rv2650c	Possible PhiRv2 prophage protein
Rv2651c	Rv2651c	Possible PhiRv2 prophage protease
Rv2817c	Rv2817c	Conserved hypothetical protein
Rv3031	Rv3031	Conserved protein
Rv3258c	Rv3258c	Conserved hypothetical protein
Rv3402c	Rv3402c	Conserved hypothetical protein
Rv3403c	Rv3403c	Hypothetical protein
Rv3839	Rv3839	Conserved hypothetical protein
scoB	Rv2503c	Probable succinyl-CoA:3-ketoacid-coenzyme A transferase (beta subunit) ScoB (3-oxo-acid:CoA transferase) (OXCT B) (succinyl CoA:3-oxoacid CoA-transferase)
snoP	Rv2604c	Probable glutamine amidotransferase SnoP
TB31.7	Rv2623	Universal stress protein family protein TB31.7
TB9.4	Rv3208A	Conserved protein TB9.4
tgs1	Rv3130c	Triacylglycerol synthase (diacylglycerol acyltransferase) Tgs1
vapB15	Rv2009	Antitoxin VapB15

## Sheet: down MtbA or MtbP (vs MtbC)
GeneName	RvID	Function(Tuberculist)
accA2	Rv0973c	Probable acetyl-/propionyl-coenzyme A carboxylase alpha chain (alpha subunit) AccA2: biotin carboxylase + biotin carboxyl carrier protein (BCCP)
accD2	Rv0974c	Probable acetyl-/propionyl-CoA carboxylase (beta subunit) AccD2
acg	Rv2032	Conserved protein Acg
acpM	Rv2244	Meromycolate extension acyl carrier protein AcpM
ahpC	Rv2428	Alkyl hydroperoxide reductase C protein AhpC (alkyl hydroperoxidase C)
ald	Rv2780	Secreted L-alanine dehydrogenase Ald (40 kDa antigen) (TB43)
aldA	Rv0768	Probable aldehyde dehydrogenase NAD dependent AldA (aldehyde dehydrogenase [NAD+])
argB	Rv1654	Probable acetylglutamate kinase ArgB
argC	Rv1652	Probable N-acetyl-gamma-glutamyl-phoshate reductase ArgC
argD	Rv1655	Probable acetylornithine aminotransferase ArgD
argG	Rv1658	Probable argininosuccinate synthase ArgG
argJ	Rv1653	Probable glutamate N-acetyltransferase ArgJ
argR	Rv1657	Probable arginine repressor ArgR (AHRC)
arsC	Rv2643	Probable arsenic-transport integral membrane protein ArsC
bglS	Rv0186	Probable beta-glucosidase BglS (gentiobiase) (cellobiase) (beta-D-glucoside glucohydrolase)
cadI	Rv2641	Cadmium inducible protein CadI
csd	Rv1464	Probable cysteine desulfurase Csd
csoR	Rv0967	Copper-sensitive operon repressor CsoR
ctpF	Rv1997	Probable metal cation transporter P-type ATPase A CtpF
ctpV	Rv0969	Probable metal cation transporter P-type ATPase CtpV
cysK2	Rv0848	Possible cysteine synthase a CysK2 (O-acetylserine sulfhydrylase) (O-acetylserine (thiol)-lyase) (CSASE)
cysS1	Rv3580c	Cysteinyl-tRNA synthetase 1 CysS1 (cysteine--tRNA ligase 1) (CYSRS 1) (cysteine translase)
devR	Rv3133c	Two component transcriptional regulatory protein DevR (probably LuxR/UhpA-family)
devS	Rv3132c	Two component sensor histidine kinase DevS
dnaB	Rv0058	Probable replicative DNA helicase DnaB
dnaE2	Rv3370c	Probable DNA polymerase III (alpha chain) DnaE2 (DNA nucleotidyltransferase)
dnaJ1	Rv0352	Probable chaperone protein DnaJ1
dnaK	Rv0350	Probable chaperone protein DnaK (heat shock protein 70) (heat shock 70 kDa protein) (HSP70)
embA	Rv3794	Integral membrane indolylacetylinositol arabinosyltransferase EmbA (arabinosylindolylacetylinositol synthase)
esxK	Rv1197	ESAT-6 like protein EsxK (ESAT-6 like protein 3)
esxL	Rv1198	Putative ESAT-6 like protein EsxL (ESAT-6 like protein 4)
fabD	Rv2243	Malonyl CoA-acyl carrier protein transacylase FabD (malonyl CoA:ACPM acyltransferase) (MCT)
fabG4	Rv0242c	Probable 3-oxoacyl-[acyl-carrier protein] reductase FabG4 (3-ketoacyl-acyl carrier protein reductase)
fadE23	Rv3140	Probable acyl-CoA dehydrogenase FadE23
fadE24	Rv3139	Probable acyl-CoA dehydrogenase FadE24
fbpA	Rv3804c	Secreted antigen 85-a FbpA (mycolyl transferase 85A) (fibronectin-binding protein A) (antigen 85 complex A)
fdxA	Rv2007c	Ferredoxin FdxA
ftsX	Rv3101c	Putative cell division protein FtsX (septation component-transport integral membrane protein ABC transporter)
ftsZ	Rv2150c	Cell division protein FtsZ
fxsA	Rv2053c	Probable transmembrane protein FxsA
gid	Rv3919c	Probable glucose-inhibited division protein B Gid
gpdA1	Rv0564c	Probable glycerol-3-phosphate dehydrogenase [NAD(P)+] GpdA1 (NAD(P)H-dependent glycerol-3-phosphate dehydrogenase) (NAD(P)H-dependent dihydroxyacetone-phosphate reductase)
groEL1	Rv3417c	60 kDa chaperonin 1 GroEL1 (protein CPN60-1) (GroEL protein 1)
groEL2	Rv0440	60 kDa chaperonin 2 GroEL2 (protein CPN60-2) (GroEL protein 2) (65 kDa antigen) (heat shock protein 65) (cell wall protein A) (antigen A)
groES	Rv3418c	10 kDa chaperonin GroES (protein CPN10) (protein GroES) (BCG-a heat shock protein) (10 kDa antigen)
grpE	Rv0351	Probable GrpE protein (HSP-70 cofactor)
hisE	Rv2122c	Phosphoribosyl-AMP pyrophosphatase HisE
hisG	Rv2121c	ATP phosphoribosyltransferase HisG
hrp1	Rv2626c	Hypoxic response protein 1 Hrp1
hsaE	Rv3536c	Probable hydratase
hsaG	Rv3535c	Probable acetaldehyde dehydrogenase (acetaldehyde dehydrogenase [acetylating])
hsdM	Rv2756c	Possible type I restriction/modification system DNA methylase HsdM (M protein) (DNA methyltransferase)
hspX	Rv2031c	Heat shock protein HspX (alpha-crystallin homolog) (14 kDa antigen) (HSP16.3)
hycE	Rv0087	Possible formate hydrogenase HycE (FHL)
iniC	Rv0343	Isoniazid inductible gene protein IniC
irtA	Rv1348	Iron-regulated transporter IrtA
kasA	Rv2245	3-oxoacyl-[acyl-carrier protein] synthase 1 KasA (beta-ketoacyl-ACP synthase) (KAS I)
lprD	Rv1343c	Probable conserved lipoprotein LprD
mbtB	Rv2383c	Phenyloxazoline synthase MbtB (phenyloxazoline synthetase)
mbtK	Rv1347c	Lysine N-acetyltransferase MbtK
mbtL	Rv1344	Acyl carrier protein (ACP) MbtL
mbtM	Rv1345	Probable fatty acyl-AMP ligase MbtM
mce2A	Rv0589	Mce-family protein Mce2A
mymT	Rv0186A	Metallothionein, MymT
nadA	Rv1594	Probable quinolinate synthetase NadA
nadB	Rv1595	Probable L-aspartate oxidase NadB
narK2	Rv1737c	Possible nitrate/nitrite transporter NarK2
narX	Rv1736c	Probable nitrate reductase NarX
ndh	Rv1854c	Probable NADH dehydrogenase Ndh
nrdZ	Rv0570	Probable ribonucleoside-diphosphate reductase (large subunit) NrdZ (ribonucleotide reductase)
otsB1	Rv2006	Probable trehalose-6-phosphate phosphatase OtsB1 (trehalose-phosphatase) (TPP)
parB	Rv3917c	Probable chromosome partitioning protein ParB
PE13	Rv1195	PE family protein PE13
pfkB	Rv2029c	6-phosphofructokinase PfkB (phosphohexokinase) (phosphofructokinase)
pks1	Rv2946c	Probable polyketide synthase Pks1
pks16	Rv1013	Putative polyketide synthase Pks16
PPE18	Rv1196	PPE family protein PPE18
PPE37	Rv2123	PPE family protein PPE37
ppsA	Rv2931	Phenolpthiocerol synthesis type-I polyketide synthase PpsA
ppsB	Rv2932	Phenolpthiocerol synthesis type-I polyketide synthase PpsB
ppsC	Rv2933	Phenolpthiocerol synthesis type-I polyketide synthase PpsC
purU	Rv2964	Probable formyltetrahydrofolate deformylase PurU (formyl-FH(4) hydrolase)
pyrB	Rv1380	Probable aspartate carbamoyltransferase PyrB (ATCase) (aspartate transcarbamylase)
recA	Rv2737c	RecA protein (recombinase A) [contains: endonuclease PI-MTUI (MTU RecA intein)].
rpfA	Rv0867c	Possible resuscitation-promoting factor RpfA
rplP	Rv0708	50S ribosomal protein L16 RplP
ruvC	Rv2594c	Probable crossover junction endodeoxyribonuclease RuvC (holliday junction nuclease) (holliday junction resolvase)
Rv0057	Rv0057	Hypothetical protein
Rv0079	Rv0079	Unknown protein
Rv0080	Rv0080	Conserved hypothetical protein
Rv0184	Rv0184	Conserved hypothetical protein
Rv0185	Rv0185	Conserved hypothetical protein
Rv0190	Rv0190	Conserved protein
Rv0465c	Rv0465c	Probable transcriptional regulatory protein
Rv0569	Rv0569	Conserved protein
Rv0572c	Rv0572c	Hypothetical protein
Rv0654	Rv0654	Probable dioxygenase
Rv0787A	Rv0787A	Conserved protein
Rv0790c	Rv0790c	Hypothetical protein
Rv0791c	Rv0791c	Conserved protein
Rv0846c	Rv0846c	Probable oxidase
Rv0849	Rv0849	Probable conserved integral membrane transport protein
Rv0950c	Rv0950c	Conserved hypothetical protein
Rv0968	Rv0968	Conserved protein
Rv0970	Rv0970	Probable conserved integral membrane protein
Rv0991c	Rv0991c	Conserved serine rich protein
Rv1043c	Rv1043c	Conserved hypothetical protein
Rv1057	Rv1057	Conserved hypothetical protein
Rv1192	Rv1192	Unknown protein
Rv1218c	Rv1218c	Probable tetronasin-transport ATP-binding protein ABC transporter
Rv1219c	Rv1219c	Probable transcriptional regulatory protein
Rv1277	Rv1277	Conserved hypothetical protein
Rv1342c	Rv1342c	Conserved membrane protein
Rv1405c	Rv1405c	Putative methyltransferase
Rv1586c	Rv1586c	Probable PhiRv1 integrase
Rv1591	Rv1591	Probable transmembrane protein
Rv1592c	Rv1592c	Conserved hypothetical protein
Rv1733c	Rv1733c	Probable conserved transmembrane protein
Rv1735c	Rv1735c	Hypothetical membrane protein
Rv1739c	Rv1739c	Probable sulphate-transport transmembrane protein ABC transporter
Rv1812c	Rv1812c	Probable dehydrogenase
Rv1813c	Rv1813c	Conserved hypothetical protein
Rv1941	Rv1941	Probable short-chain type dehydrogenase/reductase
Rv1986	Rv1986	Probable conserved integral membrane protein
Rv1987	Rv1987	Possible chitinase
Rv1996	Rv1996	Universal stress protein family protein
Rv1998c	Rv1998c	Conserved protein
Rv2003c	Rv2003c	Conserved hypothetical protein
Rv2004c	Rv2004c	Conserved protein
Rv2005c	Rv2005c	Universal stress protein family protein
Rv2025c	Rv2025c	Conserved membrane protein
Rv2028c	Rv2028c	Universal stress protein family protein
Rv2030c	Rv2030c	Conserved protein
Rv2037c	Rv2037c	Conserved transmembrane protein
Rv2052c	Rv2052c	Conserved protein
Rv2147c	Rv2147c	Conserved hypothetical protein
Rv2165c	Rv2165c	Conserved protein
Rv2166c	Rv2166c	Conserved protein
Rv2455c	Rv2455c	Probable oxidoreductase (alpha subunit)
Rv2525c	Rv2525c	Conserved hypothetical protein. Secreted; predicted to be a substrate of the twin arginine translocation (tat) export system.
Rv2625c	Rv2625c	Probable conserved transmembrane alanine and leucine rich protein
Rv2627c	Rv2627c	Conserved protein
Rv2628	Rv2628	Hypothetical protein
Rv2629	Rv2629	Conserved protein
Rv2630	Rv2630	Hypothetical protein
Rv2640c	Rv2640c	Possible transcriptional regulatory protein (probably ArsR-family)
Rv2642	Rv2642	Possible transcriptional regulatory protein (probably ArsR-family)
Rv2781c	Rv2781c	Possible alanine rich oxidoreductase
Rv2963	Rv2963	Probable integral membrane protein
Rv3083	Rv3083	Probable monooxygenase (hydroxylase)
Rv3122	Rv3122	Hypothetical protein
Rv3127	Rv3127	Conserved protein
Rv3128c	Rv3128c	Conserved hypothetical protein
Rv3129	Rv3129	Conserved hypothetical protein
Rv3131	Rv3131	Conserved protein
Rv3134c	Rv3134c	Universal stress protein family protein
Rv3202c	Rv3202c	Possible ATP-dependent DNA helicase
Rv3230c	Rv3230c	Hypothetical oxidoreductase
Rv3267	Rv3267	Conserved protein (CPSA-related protein)
Rv3272	Rv3272	Conserved hypothetical protein
Rv3839	Rv3839	Conserved hypothetical protein
Rv3840	Rv3840	Possible transcriptional regulatory protein
scoA	Rv2504c	Probable succinyl-CoA:3-ketoacid-coenzyme A transferase (alpha subunit) ScoA (3-oxo acid:CoA transferase) (OXCT A) (succinyl-CoA:3-oxoacid-coenzyme A transferase)
sigB	Rv2710	RNA polymerase sigma factor SigB
sigE	Rv1221	Alternative RNA polymerase sigma factor SigE
TB31.7	Rv2623	Universal stress protein family protein TB31.7
tgs1	Rv3130c	Triacylglycerol synthase (diacylglycerol acyltransferase) Tgs1
thrS	Rv2614c	Probable threonyl-tRNA synthetase ThrS (threonine-tRNA synthetase)(ThrRS) (threonine-tRNA ligase)
vapC21	Rv2757c	Possible toxin VapC21

## Sheet: down MtbA (vs MtbP)
GeneName	RvID	Function(Tuberculist)
Rv1571	Rv1571	Conserved protein
Rv1577c	Rv1577c	Probable PhiRv1 phage protein
ribD	Rv2671	Possible bifunctional enzyme riboflavin biosynthesis protein RibD: diaminohydroxyphosphoribosylaminopyrimidine deaminase (riboflavin-specific deaminase) + 5-amino-6-(5-phosphoribosylamino)uracil reductase (HTP reductase)
phyA	Rv3397c	Probable phytoene synthase PhyA
Rv2661c	Rv2661c	Hypothetical protein
Rv2644c	Rv2644c	Hypothetical protein
Rv2646	Rv2646	Probable integrase
Rv2049c	Rv2049c	Conserved hypothetical protein
Rv3788	Rv3788	Hypothetical protein
Rv1351	Rv1351	Hypothetical protein
Rv2652c	Rv2652c	Probable PhiRv2 prophage protein
Rv2647	Rv2647	Hypothetical protein
Rv2670c	Rv2670c	Conserved hypothetical protein
nuoK	Rv3155	Probable NADH dehydrogenase I (chain K) NuoK (NADH-ubiquinone oxidoreductase chain K)
Rv0625c	Rv0625c	Probable conserved transmembrane protein
vapB37	Rv2104c	Possible antitoxin VapB37
Rv2929	Rv2929	Hypothetical protein
whiB6	Rv3862c	Possible transcriptional regulatory protein WhiB-like WhiB6
Rv2662	Rv2662	Hypothetical protein
Rv2672	Rv2672	Possible secreted protease
trpC	Rv1611	Probable indole-3-glycerol phosphate synthase TrpC
cfp21	Rv1984c	Probable cutinase precursor CFP21
Rv1319c	Rv1319c	Possible adenylate cyclase (ATP pyrophosphate-lyase) (adenylyl cyclase)
mapA	Rv0734	Methionine aminopeptidase MapA (map) (peptidase M) (MetAP)
Rv2653c	Rv2653c	Possible PhiRv2 prophage protein
arsA	Rv2684	Probable arsenic-transport integral membrane protein ArsA
ptrBa	Rv0781	Probable protease II PtrBa [first part] (oligopeptidase B)
Rv2700	Rv2700	Possible conserved secreted alanine rich protein
adk	Rv0733	Adenylate kinase Adk (ATP-AMP transphosphorylase)
canB	Rv3588c	Beta-carbonic anhydrase CanB
pks6	Rv0405	Probable membrane bound polyketide synthase Pks6
Rv1502	Rv1502	Hypothetical protein
mfd	Rv1020	Probable transcription-repair coupling factor Mfd (TRCF)
kstD	Rv3537	Probable dehydrogenase
lysS	Rv3598c	Lysyl-tRNA synthetase 1 LysS (lysine--tRNA ligase 1) (LysRS 1) (lysine translase)
fadE19	Rv2500c	Possible acyl-CoA dehydrogenase FadE19 (MMGC)
