# Supplementary material for: Adipocyte Model of Mycobacterium tuberculosis Infection Reveals Differential Availability of Iron to Bacilli in the Lipid-Rich Caseous Environment
Source: Infect Immun. 2018 May 22;86(6):e00041-18. doi: 10.1128/IAI.00041-18 (PMC5964510; doi:10.1128/IAI.00041-18)
Supplement: Supplemental material [file IAI.00041-18_zii999092431sd3.xlsx]

## Sheet: DEG_FE_vs_A-P
Genes common between those found upregulated in fatty acid-exponential phase Vs dextrose-exponential phase (Rodriguez et al., 2014.) and upregulated in Mtb(adipocyte) Vs Mtb(preadipocte) (this study)
RvID	Gene	FunctionalCategory	Note
Rv0144	Rv0144	regulatory proteins	Common_FE-UP_A/P-UP
Rv0467	icl1	intermediary metabolism and respiration	Common_FE-UP_A/P-UP
Rv1638A	Rv1638A	conserved hypotheticals	Common_FE-UP_A/P-UP
Rv1908c	katG	virulence, detoxification, adaptation	Common_FE-UP_A/P-UP
Rv2159c	Rv2159c	conserved hypotheticals	Common_FE-UP_A/P-UP
Rv2161c	Rv2161c	intermediary metabolism and respiration	Common_FE-UP_A/P-UP
Rv2557	Rv2557	conserved hypotheticals	Common_FE-UP_A/P-UP
Rv2558	Rv2558	conserved hypotheticals	Common_FE-UP_A/P-UP
Rv2590	fadD9	lipid metabolism	Common_FE-UP_A/P-UP
Rv3241c	Rv3241c	information pathways	Common_FE-UP_A/P-UP
Rv3271c	Rv3271c	cell wall and cell processes	Common_FE-UP_A/P-UP
Rv3288c	usfY	conserved hypotheticals	Common_FE-UP_A/P-UP
Rv3289c	Rv3289c	cell wall and cell processes	Common_FE-UP_A/P-UP
Rv3312A	Rv3312A	cell wall and cell processes	Common_FE-UP_A/P-UP
Rv3416	whiB3	regulatory proteins	Common_FE-UP_A/P-UP
Rv3825c	pks2	lipid metabolism	Common_FE-UP_A/P-UP
Genes common between those found downregulated in fatty acid-exponential phase Vs dextrose-exponential phase (Rodriguez et al., 2014.) and downregulated in Mtb(adipocyte) Vs Mtb(preadipocte) (this study)
RvID	Gene	FunctionalCategory	Note
Rv0286	PPE4	PE/PPE	Common_FE-DN_A/P-DN
Rv1993c	Rv1993c	conserved hypotheticals	Common_FE-DN_A/P-DN
Rv2623	TB31.7	virulence, detoxification, adaptation	Common_FE-DN_A/P-DN
Rv2626c	hrp1	conserved hypotheticals	Common_FE-DN_A/P-DN
Rv2641	cadI	conserved hypotheticals	Common_FE-DN_A/P-DN
Rv3130c	tgs1	lipid metabolism	Common_FE-DN_A/P-DN
Rv3208A	TB9.4	conserved hypotheticals	Common_FE-DN_A/P-DN

## Sheet: DEG_FE_vs_A-C
Genes common between those found upregulated in fatty acid-exponential phase Vs dextrose-exponential phase (Rodriguez et al., 2014.) and upregulated in Mtb(adipocyte) Vs Mtb(media control) (this study)
RvID	Gene	FunctionalCategory	Note
Rv0509	hemA	intermediary metabolism and respiration	Common_FE-UP_A/C-UP
Rv0516c	Rv0516c	information pathways	Common_FE-UP_A/C-UP
Rv0692	Rv0692	conserved hypotheticals	Common_FE-UP_A/C-UP
Rv0693	pqqE	intermediary metabolism and respiration	Common_FE-UP_A/C-UP
Rv0694	lldD1	intermediary metabolism and respiration	Common_FE-UP_A/C-UP
Rv0981	mprA	regulatory proteins	Common_FE-UP_A/C-UP
Rv1180	pks3	lipid metabolism	Common_FE-UP_A/C-UP
Rv1184c	Rv1184c	cell wall and cell processes	Common_FE-UP_A/C-UP
Rv1397c	vapC10	virulence, detoxification, adaptation	Common_FE-UP_A/C-UP
Rv1398c	vapB10	virulence, detoxification, adaptation	Common_FE-UP_A/C-UP
Rv1638A	Rv1638A	conserved hypotheticals	Common_FE-UP_A/C-UP
Rv1904	Rv1904	conserved hypotheticals	Common_FE-UP_A/C-UP
Rv1908c	katG	virulence, detoxification, adaptation	Common_FE-UP_A/C-UP
Rv2159c	Rv2159c	conserved hypotheticals	Common_FE-UP_A/C-UP
Rv2160A	Rv2160A	regulatory proteins	Common_FE-UP_A/C-UP
Rv2161c	Rv2161c	intermediary metabolism and respiration	Common_FE-UP_A/C-UP
Rv2557	Rv2557	conserved hypotheticals	Common_FE-UP_A/C-UP
Rv2558	Rv2558	conserved hypotheticals	Common_FE-UP_A/C-UP
Rv3288c	usfY	conserved hypotheticals	Common_FE-UP_A/C-UP
Rv3289c	Rv3289c	cell wall and cell processes	Common_FE-UP_A/C-UP
Rv3290c	lat	intermediary metabolism and respiration	Common_FE-UP_A/C-UP
Rv3487c	lipF	intermediary metabolism and respiration	Common_FE-UP_A/C-UP
Rv3612c	Rv3612c	conserved hypotheticals	Common_FE-UP_A/C-UP
Rv3614c	espD	cell wall and cell processes	Common_FE-UP_A/C-UP
Rv3733c	Rv3733c	conserved hypotheticals	Common_FE-UP_A/C-UP
Rv3825c	pks2	lipid metabolism	Common_FE-UP_A/C-UP
Genes common between those found downregulated in fatty acid-exponential phase Vs dextrose-exponential phase (Rodriguez et al., 2014.) and downregulated in Mtb(adipocyte) Vs Mtb(media control) (this study)
RvID	Gene	FunctionalCategory	Note
Rv0129c	fbpC	lipid metabolism	Common_FE-DN_A/C-DN
Rv0286	PPE4	PE/PPE	Common_FE-DN_A/C-DN
Rv0288	esxH	cell wall and cell processes	Common_FE-DN_A/C-DN
Rv0350	dnaK	virulence, detoxification, adaptation	Common_FE-DN_A/C-DN
Rv0353	hspR	virulence, detoxification, adaptation	Common_FE-DN_A/C-DN
Rv0569	Rv0569	conserved hypotheticals	Common_FE-DN_A/C-DN
Rv0572c	Rv0572c	conserved hypotheticals	Common_FE-DN_A/C-DN
Rv0710	rpsQ	information pathways	Common_FE-DN_A/C-DN
Rv0991c	Rv0991c	conserved hypotheticals	Common_FE-DN_A/C-DN
Rv0996	Rv0996	cell wall and cell processes	Common_FE-DN_A/C-DN
Rv1197	esxK	cell wall and cell processes	Common_FE-DN_A/C-DN
Rv1198	esxL	cell wall and cell processes	Common_FE-DN_A/C-DN
Rv1738	Rv1738	conserved hypotheticals	Common_FE-DN_A/C-DN
Rv1993c	Rv1993c	conserved hypotheticals	Common_FE-DN_A/C-DN
Rv2007c	fdxA	intermediary metabolism and respiration	Common_FE-DN_A/C-DN
Rv2031c	hspX	virulence, detoxification, adaptation	Common_FE-DN_A/C-DN
Rv2244	acpM	lipid metabolism	Common_FE-DN_A/C-DN
Rv2245	kasA	lipid metabolism	Common_FE-DN_A/C-DN
Rv2623	TB31.7	virulence, detoxification, adaptation	Common_FE-DN_A/C-DN
Rv2626c	hrp1	conserved hypotheticals	Common_FE-DN_A/C-DN
Rv2641	cadI	conserved hypotheticals	Common_FE-DN_A/C-DN
Rv3029c	fixA	intermediary metabolism and respiration	Common_FE-DN_A/C-DN
Rv3130c	tgs1	lipid metabolism	Common_FE-DN_A/C-DN
Rv3208A	TB9.4	conserved hypotheticals	Common_FE-DN_A/C-DN
Rv3418c	groES	virulence, detoxification, adaptation	Common_FE-DN_A/C-DN
Rv3804c	fbpA	lipid metabolism	Common_FE-DN_A/C-DN

## Sheet: DEG_FS_vs_A-P
Genes common between those found upregulated in fatty acid-stationary phase Vs dextrose-stationary phase (Rodriguez et al., 2014.) and upregulated in Mtb(adipocyte) Vs Mtb(preadipocte) (this study)
RvID	Gene	FunctionalCategory	Note
Rv0467	icl1	intermediary metabolism and respiration	Common_FS-UP_A/P-UP
Rv0628c	Rv0628c	conserved hypotheticals	Common_FS-UP_A/P-UP
Rv1065	Rv1065	conserved hypotheticals	Common_FS-UP_A/P-UP
Rv1779c	Rv1779c	cell wall and cell processes	Common_FS-UP_A/P-UP
Rv2584c	apt	intermediary metabolism and respiration	Common_FS-UP_A/P-UP
Rv2846c	efpA	cell wall and cell processes	Common_FS-UP_A/P-UP
Rv2995c	leuB	intermediary metabolism and respiration	Common_FS-UP_A/P-UP
Rv3341	metA	intermediary metabolism and respiration	Common_FS-UP_A/P-UP
Rv3342	Rv3342	intermediary metabolism and respiration	Common_FS-UP_A/P-UP
Rv3371	Rv3371	lipid metabolism	Common_FS-UP_A/P-UP
Rv3416	whiB3	regulatory proteins	Common_FS-UP_A/P-UP
Genes common between those found downregulated in fatty acid-stationary phase Vs dextrose-stationary phase (Rodriguez et al., 2014.) and downregulated in Mtb(adipocyte) Vs Mtb(preadipocte) (this study)
RvID	Gene	FunctionalCategory	Note
Rv0331	Rv0331	intermediary metabolism and respiration	Common_FS-DN_A/P-DN
Rv1576c	Rv1576c	insertion seqs and phages	Common_FS-DN_A/P-DN
Rv2011c	Rv2011c	regulatory proteins	Common_FS-DN_A/P-DN
Rv2503c	scoB	lipid metabolism	Common_FS-DN_A/P-DN
Rv2650c	Rv2650c	insertion seqs and phages	Common_FS-DN_A/P-DN
Rv2651c	Rv2651c	insertion seqs and phages	Common_FS-DN_A/P-DN
Rv2662	Rv2662	conserved hypotheticals	Common_FS-DN_A/P-DN

## Sheet: DEG_FS_vs_A-C
Genes common between those found upregulated in fatty acid-stationary phase Vs dextrose-stationary phase (Rodriguez et al., 2014.) and upregulated in Mtb(adipocyte) Vs Mtb(media control) (this study)
RvID	Gene	FunctionalCategory	Note
Rv0510	hemC	intermediary metabolism and respiration	Common_FS-UP_A/C-UP
Rv0628c	Rv0628c	conserved hypotheticals	Common_FS-UP_A/C-UP
Rv1184c	Rv1184c	cell wall and cell processes	Common_FS-UP_A/C-UP
Rv2396	PE_PGRS41	PE/PPE	Common_FS-UP_A/C-UP
Rv2584c	apt	intermediary metabolism and respiration	Common_FS-UP_A/C-UP
Rv2995c	leuB	intermediary metabolism and respiration	Common_FS-UP_A/C-UP
Rv3371	Rv3371	lipid metabolism	Common_FS-UP_A/C-UP
Rv3385c	vapB46	virulence, detoxification, adaptation	Common_FS-UP_A/C-UP
Rv3612c	Rv3612c	conserved hypotheticals	Common_FS-UP_A/C-UP
Rv3614c	espD	cell wall and cell processes	Common_FS-UP_A/C-UP
Rv3615c	espC	cell wall and cell processes	Common_FS-UP_A/C-UP
Rv3616c	espA	cell wall and cell processes	Common_FS-UP_A/C-UP
Genes common between those found downregulated in fatty acid-stationary phase Vs dextrose-stationary phase (Rodriguez et al., 2014.) and downregulated in Mtb(adipocyte) Vs Mtb(media control) (this study)
RvID	Gene	FunctionalCategory	Note
Rv0331	Rv0331	intermediary metabolism and respiration	Common_FS-DN_A/C-DN
Rv0350	dnaK	virulence, detoxification, adaptation	Common_FS-DN_A/C-DN
Rv0351	grpE	virulence, detoxification, adaptation	Common_FS-DN_A/C-DN
Rv0352	dnaJ1	virulence, detoxification, adaptation	Common_FS-DN_A/C-DN
Rv0353	hspR	virulence, detoxification, adaptation	Common_FS-DN_A/C-DN
Rv0440	groEL2	virulence, detoxification, adaptation	Common_FS-DN_A/C-DN
Rv0654	Rv0654	intermediary metabolism and respiration	Common_FS-DN_A/C-DN
Rv0708	rplP	information pathways	Common_FS-DN_A/C-DN
Rv0787A	Rv0787A	conserved hypotheticals	Common_FS-DN_A/C-DN
Rv0791c	Rv0791c	conserved hypotheticals	Common_FS-DN_A/C-DN
Rv0792c	Rv0792c	regulatory proteins	Common_FS-DN_A/C-DN
Rv0847	lpqS	cell wall and cell processes	Common_FS-DN_A/C-DN
Rv0885	Rv0885	conserved hypotheticals	Common_FS-DN_A/C-DN
Rv0967	csoR	regulatory proteins	Common_FS-DN_A/C-DN
Rv0968	Rv0968	conserved hypotheticals	Common_FS-DN_A/C-DN
Rv0969	ctpV	cell wall and cell processes	Common_FS-DN_A/C-DN
Rv0970	Rv0970	cell wall and cell processes	Common_FS-DN_A/C-DN
Rv0991c	Rv0991c	conserved hypotheticals	Common_FS-DN_A/C-DN
Rv1221	sigE	information pathways	Common_FS-DN_A/C-DN
Rv1405c	Rv1405c	intermediary metabolism and respiration	Common_FS-DN_A/C-DN
Rv1576c	Rv1576c	insertion seqs and phages	Common_FS-DN_A/C-DN
Rv1586c	Rv1586c	insertion seqs and phages	Common_FS-DN_A/C-DN
Rv1594	nadA	intermediary metabolism and respiration	Common_FS-DN_A/C-DN
Rv1956	higA	virulence, detoxification, adaptation	Common_FS-DN_A/C-DN
Rv2011c	Rv2011c	regulatory proteins	Common_FS-DN_A/C-DN
Rv2032	acg	conserved hypotheticals	Common_FS-DN_A/C-DN
Rv2244	acpM	lipid metabolism	Common_FS-DN_A/C-DN
Rv2503c	scoB	lipid metabolism	Common_FS-DN_A/C-DN
Rv2504c	scoA	lipid metabolism	Common_FS-DN_A/C-DN
Rv2650c	Rv2650c	insertion seqs and phages	Common_FS-DN_A/C-DN
Rv2651c	Rv2651c	insertion seqs and phages	Common_FS-DN_A/C-DN
Rv2694c	Rv2694c	conserved hypotheticals	Common_FS-DN_A/C-DN
Rv2780	ald	intermediary metabolism and respiration	Common_FS-DN_A/C-DN
Rv3054c	Rv3054c	conserved hypotheticals	Common_FS-DN_A/C-DN
Rv3188	Rv3188	conserved hypotheticals	Common_FS-DN_A/C-DN
Rv3230c	Rv3230c	intermediary metabolism and respiration	Common_FS-DN_A/C-DN
Rv3535c	hsaG	intermediary metabolism and respiration	Common_FS-DN_A/C-DN
